# Supplementary material for: A novel transcription factor OsMYB73 affects grain size and chalkiness by regulating endosperm storage substances' accumulation‐mediated auxin biosynthesis signalling pathway in rice
Source: Plant Biotechnol J. 2024 Dec 26;23(4):1021–38. doi: 10.1111/pbi.14558 (PMC11933829; doi:10.1111/pbi.14558)
Supplement: Supplementary file 3 — Table S2 Absolute values of all detected fatty acid components (μg/g, dry weight) in seeds from OsMYB73 mutants lines (myb73‐35, myb73‐46) and wild‐type (ZH11). [file PBI-23-1021-s003.xlsx]

## Sheet: Supplementary Table 2
Supplementary Table S2. 603 rice accessions used in this study, phenotypic data, and SNPs
Haplotype	ID	Accession name	Country of origin	K5 group in 3KRG	K9 group in 3KRG	RGR	SNPs changes in the promoter (1kb) of OsRAV1
							28621345	28621441	28621677	28621678	28621895	28621896
Hap1	B011	CO 22	India	Xian	XI-adm	0.95	T	C	G	A	A	A
	B026	Padi Ladang Ase Polo Komek	Indonesia	Xian	XI-adm	0.929825	T	C	G	A	A	A
	B040	K 24	India	Xian	XI-adm	0.616667	T	C	G	A	A	A
	B061	Guangluai 4	China	Xian	XI-1A	0.694915	T	C	G	A	A	A
	B094	Zinuo	China	Xian	XI-1A	0.929825	T	C	G	A	A	A
	B097	Jiienuo	China	Xian	XI-adm	1	T	C	G	A	A	A
	B125	Xiangwanxian 3	China	Xian	XI-adm	0.666667	T	C	G	A	A	A
	B149	Haoxiang	China	Xian	XI-1A	0.95	T	C	G	A	A	A
	B190	ITA 221	Nigeria	Geng	GJ-trp	0.883333	T	C	G	A	A	A
	B197	Taizhongxianxuan 2	Chinese Taipei	Xian	XI-1A	0.859649	T	C	G	A	A	A
	B214	Xuanenchangtanqingzhan	China	Xian	XI-1B	1	T	C	G	A	A	A
	B229	Menjiading 2	China	Xian	XI-adm	0.947368	T	C	G	A	A	A
	B264	Sanbaili	China	Xian	XI-1A	1	T	C	G	A	A	A
	CX10	Gang 46B	China	Xian	XI-1A	0.966667	T	C	G	A	A	A
	CX11	Gumei 2	China	Geng	GJ-adm	0.813559	T	C	G	A	A	A
	CX15	Y 134	China	Xian	XI-1B	0.333333	T	C	G	A	A	A
	CX19	Zhong 413	China	Xian	XI-adm	0.35	T	C	G	A	A	A
	CX22	PR 106	India	Xian	XI-1B	0.389831	T	C	G	A	A	A
	CX28	Gayabyeo	Korea, Republic of	Xian	XI-1B	0.2	T	C	G	A	A	A
	CX30	MR 185	Malaysia	Xian	XI-1B	0.233333	T	C	G	A	A	A
	CX33	Shwe Thwe Yin Hyv	Myanmar	Xian	XI-1B	0.65	T	C	G	A	A	A
	CX50	Ai Zi DAO	China	Xian	XI-1B	0.666667	T	C	G	A	A	A
	CX59	Milagrosa, Zawa Banday	Philippines	Basmati	cB (Bas)	0.983333	T	C	G	A	A	A
	CX60	Basmati	India	Xian	XI-1B	0.644068	T	C	G	A	A	A
	CX66	Tarom molaii	Iran	Basmati	cB (Bas)	0.631579	T	C	G	A	A	A
	CX67	Binam	Iran	Basmati	cB (Bas)	0.315789	T	C	G	A	A	A
	CX72	Basmati 385	Pakistan	Basmati	cB (Bas)	0.55	T	C	G	A	A	A
	CX80	OM 1706	Viet Nam	Xian	XI-1B	0.683333	T	C	G	A	A	A
	CX91	Govind	India	Xian	XI-1B	0.6	T	C	G	A	A	A
	CX92	UPR 191-66	India	Xian	XI-1B	0.966667	T	C	G	A	A	A
	CX96	Ajaya	India	Xian	XI-1B	0.816667	T	C	G	A	A	A
	CX97	Budda	India	Xian	XI-1B	0.883333	T	C	G	A	A	A
	CX98	Doddabyranella	India	Xian	XI-2	0.932203	T	C	G	A	A	A
	CX99	Doddi	India	Xian	XI-2	0.9	T	C	G	A	A	A
	CX101	Hei Mi Chan	China	Xian	XI-1A	0.810345	T	C	G	A	A	A
	CX102	Tek Si Chut	Chinese Taipei	Xian	XI-1A	0.85	T	C	G	A	A	A
	CX110	UP 15	Japan	Basmati	cB (Bas)	0.867925	T	C	G	A	A	A
	CX112	Ginga	Japan	Admix	admix	1	T	C	G	A	A	A
	CX117	IR 65600-27-1-2-2	Philippines	Xian	XI-adm	0.866667	T	C	G	A	A	A
	CX118	Yetuozai	China	Xian	XI-adm	0.816667	T	C	G	A	A	A
	CX121	Guang122	China	Xian	XI-1B	0.724138	T	C	G	A	A	A
	CX134	IRBB 7	Philippines	Xian	XI-1B	0.916667	T	C	G	A	A	A
	CX147	Seberang	Malaysia	Xian	XI-adm	0.9	T	C	G	A	A	A
	CX149	Karnal Local	India	Basmati	cB (Bas)	0.578947	T	C	G	A	A	A
	CX162	TN1	Chinese Taipei	Xian	XI-1A	0.966102	T	C	G	A	A	A
	CX182	SLG 1	Japan	Xian	XI-adm	0.966667	T	C	G	A	A	A
	CX235	NSIC RC 9	Philippines	Xian	XI-adm	0.62069	T	C	G	A	A	A
	CX270	TAICHUNGNATIVE1	Chinese Taipei	Xian	XI-1A	0.894737	T	C	G	A	A	A
	CX288	D 11	India	Xian	XI-adm	0.9	T	C	G	A	A	A
	CX305	ZH 5	China	Xian	XI-1B	0.881356	T	C	G	A	A	A
	CX357	PSBRC 80	Philippines	Xian	XI-1B	0.898305	T	C	G	A	A	A
	CX364	42686	_no_info	Xian	XI-1B	0.898305	T	C	G	A	A	A
	CX369	IRBB 62	Philippines	Xian	XI-1B	0.807018	T	C	G	A	A	A
	CX382	Kogomg 1-1	_no_info	Xian	XI-1B	0.677966	T	C	G	A	A	A
	CX388	KR 200	Thailand	Xian	XI-1B	0.5	T	C	G	A	A	A
	IRIS 313-7646	BETSILAIZINA	Madagascar	Admix	admix	0.915254	T	C	G	A	A	A
	IRIS 313-7736	NONA BOKRA	India	Xian	XI-2	0.783333	T	C	G	A	A	A
	IRIS 313-7808	WAS 173-B-B-6-2-2	Senegal	Xian	XI-1B	0.655172	T	C	G	A	A	A
	IRIS 313-7883	GANIGI	Indonesia	Geng	GJ-trp	0.932203	T	C	G	A	A	A
	IRIS 313-7902	IR 63380-16	Philippines	Geng	GJ-trp	0.65	T	C	G	A	A	A
	IRIS 313-8268	CHHOTE DHAN	Nepal	Basmati	cB (Bas)	0.79661	T	C	G	A	A	A
	IRIS 313-8312	BATU	Malaysia	Xian	XI-3	0.983051	T	C	G	A	A	A
	IRIS 313-8326	JC 1	India	Basmati	cB (Bas)	0.966102	T	C	G	A	A	A
	IRIS 313-8332	ARC 15091	India	Xian	XI-adm	0.966667	T	C	G	A	A	A
	IRIS 313-8341	BAT DO	Viet Nam	Xian	XI-adm	0.95	T	C	G	A	A	A
	IRIS 313-8385	JC 149	India	Basmati	cB (Bas)	0.728814	T	C	G	A	A	A
	IRIS 313-8454	LAI YIP ZIM	Chinese Taipei	Xian	XI-1A	1	T	C	G	A	A	A
	IRIS 313-8474	PAH WEAN	Thailand	Xian	XI-3	0.949153	T	C	G	A	A	A
	IRIS 313-8493	MELABOH	Indonesia	Xian	XI-3	0.883333	T	C	G	A	A	A
	IRIS 313-8595	MAKALIOKA STANDARD	Madagascar	Xian	XI-2	0.965517	T	C	G	A	A	A
	IRIS 313-8616	IR 5494 (BPH 1)	Philippines	Xian	XI-1B	0.423729	T	C	G	A	A	A
	IRIS 313-8641	AUS 439	Bangladesh	Aus	cA (Aus)	0.152542	T	C	G	A	A	A
	IRIS 313-8656	BASMATI 1	Pakistan	Basmati	cB (Bas)	0.666667	T	C	G	A	A	A
	IRIS 313-8712	ARC 13829	India	Basmati	cB (Bas)	0.933333	T	C	G	A	A	A
	IRIS 313-8725	PULUT BARAYA	Indonesia	Xian	XI-3	0.75	T	C	G	A	A	A
	IRIS 313-8765	TIMMURAY	Bhutan	Basmati	cB (Bas)	1.03571	T	C	G	A	A	A
	IRIS 313-8811	KATUNG	Malaysia	Xian	XI-3	0.275	T	C	G	A	A	A
	IRIS 313-8813	ARC 10497	India	Basmati	cB (Bas)	1	T	C	G	A	A	A
	IRIS 313-8814	SHANKA	Bhutan	Basmati	cB (Bas)	0.966667	T	C	G	A	A	A
	IRIS 313-8925	KURULUTUDU	Sri Lanka	Xian	XI-2	0.813559	T	C	G	A	A	A
	IRIS 313-8930	MUKKALA BAZAL	Bangladesh	Xian	XI-1B	0.883333	T	C	G	A	A	A
	IRIS 313-8986	ARC 10754	India	Xian	XI-adm	0.898305	T	C	G	A	A	A
	IRIS 313-9083	PANKHARI 203	India	Basmati	cB (Bas)	0.932203	T	C	G	A	A	A
	IRIS 313-9112	LEUANG YAI 344	Thailand	Xian	XI-3	0.966667	T	C	G	A	A	A
	IRIS 313-9262	JHODI BIRUN	Bangladesh	Xian	XI-2	1	T	C	G	A	A	A
	IRIS 313-9310	PUTEH KACA	Indonesia	Xian	XI-3	0.9	T	C	G	A	A	A
	IRIS 313-9409	GUMPANGAR	Malaysia	Xian	XI-3	0.966667	T	C	G	A	A	A
	IRIS 313-9422	CHUNGUR BALI	Bangladesh	Aus	cA (Aus)	0.95	T	C	G	A	A	A
	IRIS 313-9629	JC 157	India	Basmati	cB (Bas)	0.816667	T	C	G	A	A	A
	IRIS 313-10020	HODARAWALA	Sri Lanka	Aus	cA (Aus)	0.892857	T	C	G	A	A	A
	IRIS 313-10032	NS 1576	Madagascar	Basmati	cB (Bas)	0.983333	T	C	G	A	A	A
	IRIS 313-10114	FACAGRO 64	Burundi	Xian	XI-2	1	T	C	G	A	A	A
	IRIS 313-10177	DA GANG ZHAN	China	Xian	XI-adm	0.733333	T	C	G	A	A	A
	IRIS 313-10235	PSBRC 68	Philippines	Xian	XI-adm	0.862069	T	C	G	A	A	A
	IRIS 313-10504	HSIEH DAU	China	Xian	XI-1A	0.716667	T	C	G	A	A	A
	IRIS 313-10527	ADT 12	India	Xian	XI-2	0.716667	T	C	G	A	A	A
	IRIS 313-10534	D 204-1	India	Aus	cA (Aus)	0.933333	T	C	G	A	A	A
	IRIS 313-10541	IACA ESCURO	Guinea-Bissau	Geng	GJ-trp	1	T	C	G	A	A	A
	IRIS 313-10600	UCP 41	Bangladesh	Aus	cA (Aus)	0.355932	T	C	G	A	A	A
	IRIS 313-10610	ALAGUSAMBA	Sri Lanka	Xian	XI-2	0.566667	T	C	G	A	A	A
	IRIS 313-10654	KA SAEN	Lao People's Democratic Republic	Xian	XI-3	0.87931	T	C	G	A	A	A
	IRIS 313-10659	LONG MA	Lao People's Democratic Republic	Xian	XI-3	0.932203	T	C	G	A	A	A
	IRIS 313-10662	KAHATAWEE	Sri Lanka	Xian	XI-2	0.966667	T	C	G	A	A	A
	IRIS 313-10670	ARC 10296	India	Basmati	cB (Bas)	0.916667	T	C	G	A	A	A
	IRIS 313-10673	ARC 10843	India	Aus	cA (Aus)	0.79661	T	C	G	A	A	A
	IRIS 313-10721	HALSUDU HEENATI	Sri Lanka	Xian	XI-2	0.932203	T	C	G	A	A	A
	IRIS 313-10731	BARKHE TAULI	Nepal	Xian	XI-1A	1	T	C	G	A	A	A
	IRIS 313-10732	MADHUWA KARIA	Nepal	Basmati	cB (Bas)	0.847458	T	C	G	A	A	A
	IRIS 313-10736	RERM BILASH	Nepal	Aus	cA (Aus)	0.233333	T	C	G	A	A	A
	IRIS 313-10851	ARC 7296	India	Basmati	cB (Bas)	0.931034	T	C	G	A	A	A
	IRIS 313-10868	ARC 11571	India	Basmati	cB (Bas)	0.525	T	C	G	A	A	A
	IRIS 313-10887	ARC 12690	India	Xian	XI-adm	0.933333	T	C	G	A	A	A
	IRIS 313-10921	KHAO PHAE HOM	Lao People's Democratic Republic	Xian	XI-adm	0.789474	T	C	G	A	A	A
	IRIS 313-10926	RAM SALEE KATAKA	Nepal	Basmati	cB (Bas)	1	T	C	G	A	A	A
	IRIS 313-10960	SUNGKAI	Indonesia	Geng	GJ-trp	0.35	T	C	G	A	A	A
	IRIS 313-10966	HURANG ARISO LUTA	Brazil	Xian	XI-adm	0.933333	T	C	G	A	A	A
	IRIS 313-11017	LOROI	Bangladesh	Aus	cA (Aus)	0.431034	T	C	G	A	A	A
	IRIS 313-11021	BARA PASHAWARI 390	Pakistan	Basmati	cB (Bas)	0.933333	T	C	G	A	A	A
	IRIS 313-11026	HANSRAJ	Pakistan	Basmati	cB (Bas)	1	T	C	G	A	A	A
	IRIS 313-11032	PALAM PURI BAS 137	Pakistan	Basmati	cB (Bas)	0.864407	T	C	G	A	A	A
	IRIS 313-11062	BEGUNBICHI 33	Bangladesh	Basmati	cB (Bas)	1.03571	T	C	G	A	A	A
	IRIS 313-11066	GASMAL 339	Bangladesh	Admix	admix	0.983051	T	C	G	A	A	A
	IRIS 313-11068	PANKAIT 31	Bangladesh	Basmati	cB (Bas)	0.916667	T	C	G	A	A	A
	IRIS 313-11069	TUPA 15-3	Bangladesh	Basmati	cB (Bas)	1.01695	T	C	G	A	A	A
	IRIS 313-11080	PHAE MEUN LAN	Lao People's Democratic Republic	Xian	XI-3	0.464286	T	C	G	A	A	A
	IRIS 313-11083	EA TIA	Lao People's Democratic Republic	Xian	XI-3	0.883333	T	C	G	A	A	A
	IRIS 313-11085	KHAO HAE	Lao People's Democratic Republic	Xian	XI-adm	0.534483	T	C	G	A	A	A
	IRIS 313-11133	LWANKHAN	Myanmar	Xian	XI-3	0.816667	T	C	G	A	A	A
	IRIS 313-11134	MANSAT 3	Myanmar	Xian	XI-adm	0.966102	T	C	G	A	A	A
	IRIS 313-11171	M 142	India	Aus	cA (Aus)	0.8	T	C	G	A	A	A
	IRIS 313-11172	RANI BHOG	India	Aus	cA (Aus)	0.416667	T	C	G	A	A	A
	IRIS 313-11197	K 17-9-1-1	India	Xian	XI-adm	1.03448	T	C	G	A	A	A
	IRIS 313-11212	KALOBONA	Bangladesh	Xian	XI-2	0.983333	T	C	G	A	A	A
	IRIS 313-11214	SHITTA AMAN	Bangladesh	Aus	cA (Aus)	0.5	T	C	G	A	A	A
	IRIS 313-11218	BADSHABHOG 4-60	Bangladesh	Basmati	cB (Bas)	0.862069	T	C	G	A	A	A
	IRIS 313-11222	DUDHSWAR 15-157	Bangladesh	Xian	XI-2	0.482759	T	C	G	A	A	A
	IRIS 313-11247	RP 1153-20-14	India	Xian	XI-adm	0.965517	T	C	G	A	A	A
	IRIS 313-11259	ARC 13515	India	Basmati	cB (Bas)	1.03448	T	C	G	A	A	A
	IRIS 313-11275	ARC 14975	India	Xian	XI-adm	1	T	C	G	A	A	A
	IRIS 313-11281	ARC 15505	India	Xian	XI-1A	0.2	T	C	G	A	A	A
	IRIS 313-11350	BAJAL	India	Basmati	cB (Bas)	0.983051	T	C	G	A	A	A
	IRIS 313-11362	KEYA NUNIA	India	Basmati	cB (Bas)	0.966667	T	C	G	A	A	A
	IRIS 313-11373	T 3	India	Basmati	cB (Bas)	0.813559	T	C	G	A	A	A
	IRIS 313-11388	GLAM	Thailand	Xian	XI-3	0.660714	T	C	G	A	A	A
	IRIS 313-11397	TAMBU	Indonesia	Geng	GJ-trp	0.964912	T	C	G	A	A	A
	IRIS 313-11401	MOTANGA	Bangladesh	Basmati	cB (Bas)	0.983333	T	C	G	A	A	A
	IRIS 313-11436	SAKAZELE (538)	Cote d'Ivoire	Geng	GJ-trp	1	T	C	G	A	A	A
	IRIS 313-11447	TUNAGANNAPNANG	India	Xian	XI-adm	0.758621	T	C	G	A	A	A
	IRIS 313-11451	KALISAL	India	Basmati	cB (Bas)	0.949153	T	C	G	A	A	A
	IRIS 313-11458	KARAHANI	India	Aus	cA (Aus)	0.288136	T	C	G	A	A	A
	IRIS 313-11493	AR 133	India	Xian	XI-adm	0.864407	T	C	G	A	A	A
	IRIS 313-11496	BALU PRIA	Indonesia	Geng	GJ-trp	0.95	T	C	G	A	A	A
	IRIS 313-11532	MARIA GAKIT	Philippines	Geng	GJ-trp	0.85	T	C	G	A	A	A
	IRIS 313-11557	GORIA	Bangladesh	Aus	cA (Aus)	1.03509	T	C	G	A	A	A
	IRIS 313-11567	RATO BASMATI	Nepal	Basmati	cB (Bas)	0.228814	T	C	G	A	A	A
	IRIS 313-11585	ACC 1286	China	Xian	XI-1A	0.947368	T	C	G	A	A	A
	IRIS 313-11597	BHATA PYAGI	India	Xian	XI-2	0.813559	T	C	G	A	A	A
	IRIS 313-11602	MALCHI	India	Aus	cA (Aus)	0.448276	T	C	G	A	A	A
	IRIS 313-11609	MAE HAWM	Thailand	Xian	XI-3	0.929825	T	C	G	A	A	A
	IRIS 313-11624	ANADI WHITE	Nepal	Xian	XI-1A	0.9	T	C	G	A	A	A
	IRIS 313-11625	CHOBO	Nepal	Basmati	cB (Bas)	0.983333	T	C	G	A	A	A
	IRIS 313-11626	GUDURA	Nepal	Basmati	cB (Bas)	1	T	C	G	A	A	A
	IRIS 313-11627	JADO	Nepal	Basmati	cB (Bas)	0.947368	T	C	G	A	A	A
	IRIS 313-11630	POHHERLIMASION	Nepal	Basmati	cB (Bas)	0.980392	T	C	G	A	A	A
	IRIS 313-11632	SETO JHINUWA	Nepal	Basmati	cB (Bas)	0.95	T	C	G	A	A	A
	IRIS 313-11638	NCS 331	India	Xian	XI-2	0.916667	T	C	G	A	A	A
	IRIS 313-11640	NCS 458	India	Xian	XI-2	0.864407	T	C	G	A	A	A
	IRIS 313-11665	JIN HUA 258	China	Xian	XI-1A	0.916667	T	C	G	A	A	A
	IRIS 313-11669	F 478	China	Xian	XI-adm	0.527273	T	C	G	A	A	A
	IRIS 313-11673	BURI BURING	Philippines	Geng	GJ-trp	1	T	C	G	A	A	A
	IRIS 313-11678	E PLUAK	Thailand	Xian	XI-3	0.890909	T	C	G	A	A	A
	IRIS 313-11680	KHAO BUN MI	Thailand	Xian	XI-3	0.741379	T	C	G	A	A	A
	IRIS 313-11681	KHAO' PAWM	Thailand	Xian	XI-3	0.881356	T	C	G	A	A	A
	IRIS 313-11687	SA GAE	Thailand	Xian	XI-3	0.644068	T	C	G	A	A	A
	IRIS 313-11692	CHIAYI WU-K'O	Chinese Taipei	Xian	XI-1A	0.833333	T	C	G	A	A	A
	IRIS 313-11694	CHING LIU	Chinese Taipei	Xian	XI-adm	1.01695	T	C	G	A	A	A
	IRIS 313-11695	HSIN-T'AO YUAN CHING YU	Chinese Taipei	Xian	XI-1A	0.95	T	C	G	A	A	A
	IRIS 313-11706	KHAO' NOK 4	Thailand	Xian	XI-3	0.568966	T	C	G	A	A	A
	IRIS 313-11707	KHAO SAHKORN	Thailand	Xian	XI-3	1	T	C	G	A	A	A
	IRIS 313-11719	DAWK PUT	Thailand	Xian	XI-3	0.983333	T	C	G	A	A	A
	IRIS 313-11721	GAEW DAENG	Thailand	Xian	XI-3	0.830508	T	C	G	A	A	A
	IRIS 313-11726	GUANG QING 334	China	Xian	XI-1A	0.929825	T	C	G	A	A	A
	IRIS 313-11727	HONG YANG ZAO 3	China	Xian	XI-1A	0.289474	T	C	G	A	A	A
	IRIS 313-11732	QING ZAO 3	China	Xian	XI-1A	0.711538	T	C	G	A	A	A
	IRIS 313-11741	HERATH BANDA	Sri Lanka	Xian	XI-2	0.55	T	C	G	A	A	A
	IRIS 313-11743	CHHOTI MASHINO	Bhutan	Basmati	cB (Bas)	1	T	C	G	A	A	A
	IRIS 313-11744	AI JIAO AO FAN ZI	China	Xian	XI-adm	1.01724	T	C	G	A	A	A
	IRIS 313-11746	E 2070	China	Xian	XI-1A	0.883333	T	C	G	A	A	A
	IRIS 313-11795	DA GU AI 7	China	Xian	XI-1A	0.711864	T	C	G	A	A	A
	IRIS 313-11796	DU GEN CHUAN	China	Xian	XI-1A	0.983333	T	C	G	A	A	A
	IRIS 313-11799	E ZI 110	China	Xian	XI-1A	0.689655	T	C	G	A	A	A
	IRIS 313-11804	QUN XUAN ZAO	China	Xian	XI-1A	0.866667	T	C	G	A	A	A
	IRIS 313-11826	HIRA NAKHI	India	Basmati	cB (Bas)	0.949153	T	C	G	A	A	A
	IRIS 313-11853	BU ZHI MING	China	Xian	XI-1A	0.95	T	C	G	A	A	A
	IRIS 313-11854	CHI GU	China	Xian	XI-1A	0.933333	T	C	G	A	A	A
	IRIS 313-11855	DA GUAN YIN ZHAN	China	Xian	XI-1A	0.830508	T	C	G	A	A	A
	IRIS 313-11856	DA HEI GU	China	Xian	XI-1A	0.983333	T	C	G	A	A	A
	IRIS 313-11857	DA LI BAI 63	China	Xian	XI-1A	0.866667	T	C	G	A	A	A
	IRIS 313-11859	DONG DU	China	Xian	XI-1A	0.916667	T	C	G	A	A	A
	IRIS 313-11865	HUO QING	China	Xian	XI-1A	0.966667	T	C	G	A	A	A
	IRIS 313-11877	AN NAN ZAO	China	Xian	XI-1A	0.7	T	C	G	A	A	A
	IRIS 313-11899	MAHA CHAI	Thailand	Xian	XI-adm	0.625	T	C	G	A	A	A
	IRIS 313-11909	HONG MI JIU GONG JI	China	Xian	XI-1A	0.25	T	C	G	A	A	A
	IRIS 313-11917	BUTNAPAR	India	Aus	cA (Aus)	0.169492	T	C	G	A	A	A
	IRIS 313-11918	DILBAKSH	India	Xian	XI-2	0.733333	T	C	G	A	A	A
	IRIS 313-11930	ITA 117	Nigeria	Xian	XI-1B	0.949153	T	C	G	A	A	A
	IRIS 313-11947	BIE LEI	China	Xian	XI-adm	0.966667	T	C	G	A	A	A
	IRIS 313-11962	KHAO SETTI	Thailand	Xian	XI-3	0.637931	T	C	G	A	A	A
	IRIS 313-11963	KARANGI	India	Aus	cA (Aus)	0.355932	T	C	G	A	A	A
	IRIS 313-11980	HSINCHU AI CHIO CHIENG	Chinese Taipei	Xian	XI-1A	0.966667	T	C	G	A	A	A
	IRIS 313-11994	KALINDIG	Philippines	Geng	GJ-trp	0.898305	T	C	G	A	A	A
	IRIS 313-12028	CHAO BONG	Lao People's Democratic Republic	Xian	XI-adm	1.03448	T	C	G	A	A	A
	IRIS 313-12033	GAO JIAO HONG	China	Xian	XI-1A	0.95	T	C	G	A	A	A
	IRIS 313-12047	LEMAK RUSA	Indonesia	Xian	XI-3	0.576271	T	C	G	A	A	A
	IRIS 313-12050	SHAN KAUK HNYIN	Myanmar	Xian	XI-adm	0.867925	T	C	G	A	A	A
	IRIS 313-12057	AI JIAO ZI	China	Xian	XI-adm	0.966667	T	C	G	A	A	A
	IRIS 313-12072	KYAUK KYI	Myanmar	Xian	XI-adm	0.983333	T	C	G	A	A	A
	IRIS 313-12094	KASHA	Bangladesh	Basmati	cB (Bas)	0.966667	T	C	G	A	A	A
	IRIS 313-12118	OVIBENAMPOTAKA + OVIBE + MAKALIOKA	Madagascar	Xian	XI-2	0.983333	T	C	G	A	A	A
	IRIS 313-12147	ARNG'-KAR PHAR ONG	Cambodia	Xian	XI-3	0.95	T	C	G	A	A	A
	IRIS 313-12185	AE NOUA	Lao People's Democratic Republic	Xian	XI-adm	1.05556	T	C	G	A	A	A
	IRIS 313-12186	BAO DAM	Lao People's Democratic Republic	Xian	XI-adm	0.40678	T	C	G	A	A	A
	IRIS 313-12188	CHAO DO	Lao People's Democratic Republic	Xian	XI-3	0.983333	T	C	G	A	A	A
	IRIS 313-12207	SALA	Lao People's Democratic Republic	Xian	XI-adm	0.883333	T	C	G	A	A	A
	IRIS 313-12261	EA TOM	Lao People's Democratic Republic	Xian	XI-3	1	T	C	G	A	A	A
	IRIS 313-12263	KHIE TOM	Lao People's Democratic Republic	Xian	XI-3	0.983333	T	C	G	A	A	A
	IRIS 313-12273	AIJIAONANTE	China	Xian	XI-1A	0.483333	T	C	G	A	A	A
	IRIS 313-12287	KAUK HNYINGWA	Myanmar	Xian	XI-3	0.916667	T	C	G	A	A	A
	IRIS 313-12305	PA KHENG KHAW	Lao People's Democratic Republic	Xian	XI-3	0.932203	T	C	G	A	A	A
	IRIS 313-12325	DISSI	Cameroon	Xian	XI-2	0.966102	T	C	G	A	A	A
	B010	Malaihong	Malaysia	Xian	XI-1A	0.694915	T	C	G	A	A	A
	CX376	NERICA-L-20	Cote d'Ivoire	Xian	XI-1B	0.266667	T	C	G	A	A	A
	CX379	Nionoka	Mali	Xian	XI-1B	0.966667	T	C	G	A	A	A
	IRIS 313-8988	BANIKAT	India	Xian	XI-2	0.916667	T	C	G	A	A	A
	IRIS 313-10477	RUSTY LATE	China	Xian	XI-adm	0.362069	T	C	G	A	A	A
	IRIS 313-10539	BADAL 76	Bangladesh	Xian	XI-2	0.949153	T	C	G	A	A	A
	IRIS 313-10756	DAMODAR	India	Xian	XI-2	0.966667	T	C	G	A	A	A
	IRIS 313-10963	KATAKCHIKON	Bangladesh	Aus	cA (Aus)	0.733333	T	C	G	A	A	A
	IRIS 313-11023	BASMATI SURKH 161	Pakistan	Basmati	cB (Bas)	1	T	C	G	A	A	A
	IRIS 313-11862	HENG YE ZAO	China	Xian	XI-1A	0.983051	T	C	G	A	A	A
Hap2	B052	J 34	Madagascar	Xian	XI-2	0.949153	G	C	G	A	A	A
	B073	Jinxibai2	China	Xian	XI-adm	1	G	C	G	A	A	A
	B253	Jiangnongzao 1 B	China	Xian	XI-adm	0.65	G	C	G	A	A	A
	B254	Jinghu3 B	China	Xian	XI-adm	0.7	G	C	G	A	A	A
	CX21	BG 90-2	Sri Lanka	Xian	XI-1B	0.372881	G	C	G	A	A	A
	CX25	Cisanggarung	Indonesia	Xian	XI-1B	0.75	G	C	G	A	A	A
	CX26	Amol3(Sana)	Iran	Xian	XI-1B	0.7	G	C	G	A	A	A
	CX37	OM 997	Viet Nam	Xian	XI-1B	0.725	G	C	G	A	A	A
	CX44	IR 58025 B	Philippines	Xian	XI-1B	0.683333	G	C	G	A	A	A
	CX45	Dhan 4	India	Xian	XI-1B	0.745763	G	C	G	A	A	A
	CX79	Cs 94	Viet Nam	Xian	XI-1B	0.833333	G	C	G	A	A	A
	CX82	X 21	Viet Nam	Xian	XI-1B	0.866667	G	C	G	A	A	A
	CX83	X 22	Viet Nam	Xian	XI-1B	0.62069	G	C	G	A	A	A
	CX90	Chhomromg	Nepal	Xian	XI-1B	0.8	G	C	G	A	A	A
	CX100	Palung 2	Nepal	Xian	XI-1B	0.783333	G	C	G	A	A	A
	CX120	TKM 6	India	Xian	XI-adm	0.915254	G	C	G	A	A	A
	CX152	Cisadane	Indonesia	Xian	XI-1B	0.877193	G	C	G	A	A	A
	CX158	Shwe War Tun	Myanmar	Xian	XI-3	0.95	G	C	G	A	A	A
	CX160	W 1263	India	Xian	XI-2	0.983051	G	C	G	A	A	A
	CX225	IR 77298-14-1-2	Philippines	Xian	XI-1B	1	G	C	G	A	A	A
	CX240	Carijo	Brazil	Xian	XI-adm	0.75	G	C	G	A	A	A
	CX263	PADISENEMOK	Malaysia	Xian	XI-adm	0.711864	G	C	G	A	A	A
	CX303	LX 2007	China	Xian	XI-adm	0.616667	G	C	G	A	A	A
	CX375	NERICA-L-1	Cote d'Ivoire	Xian	XI-1B	0.4	G	C	G	A	A	A
	CX377	NERICA-L-27	Cote d'Ivoire	Xian	XI-1B	0.689655	G	C	G	A	A	A
	CX387	1088	_no_info	Xian	XI-1B	0.95	G	C	G	A	A	A
	CX403	IR 64 A	Philippines	Xian	XI-1B	0.440678	G	C	G	A	A	A
	IRIS 313-8305	URAIBOOL	India	Xian	XI-2	0.95	G	C	G	A	A	A
	IRIS 313-8316	RADIN PAHANG	Malaysia	Xian	XI-3	0.827586	G	C	G	A	A	A
	IRIS 313-8453	ARC 18597	India	Xian	XI-adm	0.983333	G	C	G	A	A	A
	IRIS 313-8557	SERENDAH SUNGAI DUA 25	Malaysia	Xian	XI-3	1.05263	G	C	G	A	A	A
	IRIS 313-8586	PLI KHAO	Thailand	Xian	XI-3	1.01695	G	C	G	A	A	A
	IRIS 313-8793	KHAO THI RATE	Myanmar	Xian	XI-3	0.864407	G	C	G	A	A	A
	IRIS 313-9023	CR 60-10	India	Xian	XI-adm	0.711864	G	C	G	A	A	A
	IRIS 313-9148	BADAL 1163	Bangladesh	Xian	XI-2	0.966667	G	C	G	A	A	A
	IRIS 313-9160	THIERNO BANDE	Senegal	Xian	XI-3	0.983333	G	C	G	A	A	A
	IRIS 313-9182	KHAO MON	Myanmar	Xian	XI-adm	0.6	G	C	G	A	A	A
	IRIS 313-9329	KERITING TINGGI	Indonesia	Xian	XI-3	0.766667	G	C	G	A	A	A
	IRIS 313-9602	HTA 22	Thailand	Xian	XI-adm	0.866667	G	C	G	A	A	A
	IRIS 313-9694	UNGGUL	Malaysia	Xian	XI-3	0.475	G	C	G	A	A	A
	IRIS 313-10301	IRGA 959-1-2-2F-4-1-4A-6-CA-6X	Brazil	Xian	XI-adm	0.65	G	C	G	A	A	A
	IRIS 313-10333	B 6136-3-TB-0-1-5	Indonesia	Xian	XI-1B	0.833333	G	C	G	A	A	A
	IRIS 313-10513	LUBANG PUTI	Philippines	Xian	XI-adm	0.915254	G	C	G	A	A	A
	IRIS 313-10544	DONGREM	India	Xian	XI-2	0.783333	G	C	G	A	A	A
	IRIS 313-10667	ARC 7236	India	Xian	XI-2	0.672414	G	C	G	A	A	A
	IRIS 313-10726	POTO BALA	Senegal	Xian	XI-3	0.916667	G	C	G	A	A	A
	IRIS 313-10855	ARC 10159	India	Xian	XI-2	0.881356	G	C	G	A	A	A
	IRIS 313-10858	ARC 10894	India	Xian	XI-adm	0.649123	G	C	G	A	A	A
	IRIS 313-10924	ATH HAGARI JARAHAN PADDY	Nepal	Xian	XI-adm	0.916667	G	C	G	A	A	A
	IRIS 313-10990	BALIBUD	Philippines	Xian	XI-adm	0.896552	G	C	G	A	A	A
	IRIS 313-11118	SOC NAU (BIEN THE)	Viet Nam	Xian	XI-3	0.966667	G	C	G	A	A	A
	IRIS 313-11194	KHAO PAH 8-5-38	Thailand	Xian	XI-3	0.909091	G	C	G	A	A	A
	IRIS 313-11251	IR 4500-5-1-1	Philippines	Xian	XI-1B	0.965517	G	C	G	A	A	A
	IRIS 313-11304	ARC 15163	India	Xian	XI-adm	0.983333	G	C	G	A	A	A
	IRIS 313-11359	DAHARNAGRA	India	Xian	XI-2	0.653846	G	C	G	A	A	A
	IRIS 313-11370	SACHI	India	Xian	XI-2	0.779661	G	C	G	A	A	A
	IRIS 313-11375	CODE NO 31225	India	Basmati	cB (Bas)	0.933333	G	C	G	A	A	A
	IRIS 313-11395	INDO NO 13075	Indonesia	Xian	XI-3	0.775862	G	C	G	A	A	A
	IRIS 313-11409	CUTTACK 29	India	Xian	XI-2	0.683333	G	C	G	A	A	A
	IRIS 313-11411	DONRADAO	Brazil	Xian	XI-2	0.983051	G	C	G	A	A	A
	IRIS 313-11445	NCS 102	India	Xian	XI-2	0.916667	G	C	G	A	A	A
	IRIS 313-11448	BARAMANJ	India	Xian	XI-2	0.933333	G	C	G	A	A	A
	IRIS 313-11449	KODIA PHUL	India	Xian	XI-adm	0.949153	G	C	G	A	A	A
	IRIS 313-11477	KANPURI	India	Aus	cA (Aus)	0.745763	G	C	G	A	A	A
	IRIS 313-11478	LOCAL	India	Xian	XI-2	0.915254	G	C	G	A	A	A
	IRIS 313-11491	BIR BAHADUR	India	Xian	XI-2	0.847458	G	C	G	A	A	A
	IRIS 313-11530	JAO KHAO	Thailand	Xian	XI-3	1	G	C	G	A	A	A
	IRIS 313-11547	SHWE SABA	Myanmar	Xian	XI-adm	0.910714	G	C	G	A	A	A
	IRIS 313-11563	BIJULI BATI	Nepal	Xian	XI-2	0.983333	G	C	G	A	A	A
	IRIS 313-11576	JIANG HUI DAO	China	Xian	XI-adm	0.983051	G	C	G	A	A	A
	IRIS 313-11599	JUGRAY	India	Xian	XI-2	1	G	C	G	A	A	A
	IRIS 313-11606	BOKDEL	India	Xian	XI-2	0.603774	G	C	G	A	A	A
	IRIS 313-11607	HOLDIGANTHI	India	Xian	XI-2	0.916667	G	C	G	A	A	A
	IRIS 313-11671	DERAWA	Nepal	Xian	XI-2	1	G	C	G	A	A	A
	IRIS 313-11674	BEUA KAE	Thailand	Xian	XI-3	1	G	C	G	A	A	A
	IRIS 313-11684	OB CHUEY	Thailand	Xian	XI-3	0.9	G	C	G	A	A	A
	IRIS 313-11686	QUAHNG LUANG	Thailand	Xian	XI-3	0.821429	G	C	G	A	A	A
	IRIS 313-11709	LEUANG KHAJAWN	Thailand	Xian	XI-3	0.982143	G	C	G	A	A	A
	IRIS 313-11710	LEUANG MAI	Thailand	Xian	XI-3	0.716667	G	C	G	A	A	A
	IRIS 313-11723	DISSIGBE	Guinea	Xian	XI-2	0.711864	G	C	G	A	A	A
	IRIS 313-11757	BORIZINA 640	Madagascar	Xian	XI-3	0.916667	G	C	G	A	A	A
	IRIS 313-11758	FOFFI	Cote d'Ivoire	Xian	XI-2	0.933333	G	C	G	A	A	A
	IRIS 313-11764	P 41	Liberia	Xian	XI-3	0.637931	G	C	G	A	A	A
	IRIS 313-11780	KILOMBERO	Tanzania	Xian	XI-3	0.883333	G	C	G	A	A	A
	IRIS 313-11794	TSIPALA MENAHAR	Madagascar	Xian	XI-2	0.666667	G	C	G	A	A	A
	IRIS 313-11810	PULURE	Kenya	Xian	XI-3	0.913793	G	C	G	A	A	A
	IRIS 313-11812	ASFALA	Kenya	Xian	XI-3	0.966102	G	C	G	A	A	A
	IRIS 313-11813	ZERO	Kenya	Xian	XI-3	0.931034	G	C	G	A	A	A
	IRIS 313-11821	19	India	Xian	XI-2	0.384615	G	C	G	A	A	A
	IRIS 313-11822	BHONDU PAREWA	India	Xian	XI-2	0.916667	G	C	G	A	A	A
	IRIS 313-11823	BHU BHUSI	India	Xian	XI-2	0.916667	G	C	G	A	A	A
	IRIS 313-11824	DHANIYA PHOOL	India	Xian	XI-2	0.866667	G	C	G	A	A	A
	IRIS 313-11836	KHAO KO RAOH	Thailand	Xian	XI-3	0.762712	G	C	G	A	A	A
	IRIS 313-11837	KHAO NAHNG PRUNG	Thailand	Xian	XI-3	0.95	G	C	G	A	A	A
	IRIS 313-11914	IB 11	Burundi	Xian	XI-2	0.45	G	C	G	A	A	A
	IRIS 313-11927	YAH TOW	Thailand	Xian	XI-3	0.766667	G	C	G	A	A	A
	IRIS 313-11935	KONG KHSACH BANG KATT	Cambodia	Xian	XI-3	0.7	G	C	G	A	A	A
	IRIS 313-11961	IN TOK	Thailand	Xian	XI-3	0.983333	G	C	G	A	A	A
	IRIS 313-12000	LAANG	Cambodia	Xian	XI-3	0.421053	G	C	G	A	A	A
	IRIS 313-12014	ADANKARU	Nigeria	Xian	XI-2	0.65	G	C	G	A	A	A
	IRIS 313-12015	DOGON IRI	Nigeria	Xian	XI-2	0.9	G	C	G	A	A	A
	IRIS 313-12044	SAR SIEM	Cambodia	Xian	XI-3	0.932203	G	C	G	A	A	A
	IRIS 313-12058	KUL REUSEI	Cambodia	Xian	XI-3	0.932203	G	C	G	A	A	A
	IRIS 313-12131	LG 944	Lao People's Democratic Republic	Xian	XI-3	1.03509	G	C	G	A	A	A
	IRIS 313-12138	YADU BARA	Bhutan	Xian	XI-adm	0.87931	G	C	G	A	A	A
	IRIS 313-12182	NYAULI	Nepal	Xian	XI-adm	1	G	C	G	A	A	A
	IRIS 313-12190	CHAO KHAW NYAO	Lao People's Democratic Republic	Xian	XI-adm	0.964912	G	C	G	A	A	A
	IRIS 313-12210	CHAM TON	Viet Nam	Xian	XI-adm	0.833333	G	C	G	A	A	A
	IRIS 313-12291	NGA CHEKH FAT	Myanmar	Xian	XI-adm	1	G	C	G	A	A	A
Hap3	B004	Qiuguangtengxi 104	Japan	Geng	GJ-tmp	1	G	G	G	C	T	G
	B005	Wanshi	Japan	Geng	GJ-tmp	0.859649	G	G	G	C	T	G
	B016	Aomierte 168	Hungary	Geng	GJ-tmp	0.903846	G	G	G	C	T	G
	B046	Qiutianxiaoting	Japan	Geng	GJ-tmp	0.696429	G	G	G	C	T	G
	B055	YR 196	Australia	Geng	GJ-tmp	0.862069	G	G	G	C	T	G
	B066	Guangkexiangnuo	China	Geng	GJ-tmp	0.95	G	G	G	C	T	G
	B068	Gaoyangdiandao dahongmang	China	Geng	GJ-tmp	1	G	G	G	C	T	G
	B070	Laoguangtou 83	China	Geng	GJ-adm	0.946429	G	G	G	C	T	G
	B100	Hongkezhenuo	China	Geng	GJ-tmp	1	G	G	G	C	T	G
	B160	Shuiyuan 300Li	China	Geng	GJ-tmp	0.87931	G	G	G	C	T	G
	B167	Qingjinzaosheng	Democratic People's Republic of Korea	Geng	GJ-tmp	0.9	G	G	G	C	T	G
	B169	Ailuyu	Japan	Geng	GJ-tmp	0.706897	G	G	G	C	T	G
	B171	Linguo	Italy	Geng	GJ-tmp	0.830508	G	G	G	C	T	G
	B179	Keluoduo B	France	Geng	GJ-tmp	0.85	G	G	G	C	T	G
	B189	IRAT 669	Cote d'Ivoire	Geng	GJ-trp	0.983051	G	G	G	C	T	G
	B212	Chikenuo	China	Geng	GJ-tmp	0.660714	G	G	G	C	T	G
	B215	Hongqi 5	China	Geng	GJ-tmp	1	G	G	G	C	T	G
	B218	Wuzidui	China	Geng	GJ-tmp	0.965517	G	G	G	C	T	G
	B223	Cungunuo	China	Geng	GJ-tmp	1	G	G	G	C	T	G
	CX6	C418	China	Admix	admix	0.661017	G	G	G	C	T	G
	CX138	Qd_441	China	Geng	GJ-adm	0.964912	G	G	G	C	T	G
	CX262	IAC 3	Brazil	Geng	GJ-trp	1.01695	G	G	G	C	T	G
	CX317	MR 19	Malaysia	Geng	GJ-tmp	0.924528	G	G	G	C	T	G
	CX344	Hexi 41	China	Geng	GJ-tmp	0.8	G	G	G	C	T	G
	CX353	CAU 1	Viet Nam	Geng	GJ-adm	0.508772	G	G	G	C	T	G
	CX383	Hongza	China	Geng	GJ-tmp	0.945455	G	G	G	C	T	G
	CX389	Jinyuan 85	China	Geng	GJ-tmp	0.962264	G	G	G	C	T	G
	IRIS 313-7885	GOGO	Indonesia	Geng	GJ-trp	0.983333	G	G	G	C	T	G
	IRIS 313-8024	RIBE 253	Italy	Geng	GJ-tmp	1	G	G	G	C	T	G
	IRIS 313-8026	GIOVANNI MARCHETTI	Italy	Geng	GJ-tmp	1.01923	G	G	G	C	T	G
	IRIS 313-8066	GHIBLI	Italy	Geng	GJ-tmp	1	G	G	G	C	T	G
	IRIS 313-8099	FLIPPER	Italy	Geng	GJ-tmp	0.866667	G	G	G	C	T	G
	IRIS 313-8113	ESCARLATE	Portugal	Geng	GJ-tmp	0.946429	G	G	G	C	T	G
	IRIS 313-8123	MUGA	Portugal	Geng	GJ-tmp	0.866667	G	G	G	C	T	G
	IRIS 313-8486	DAGPA MRAS	Bhutan	Geng	GJ-sbtrp	0.85	G	G	G	C	T	G
	IRIS 313-9172	ARC 7229	India	Basmati	cB (Bas)	1	G	G	G	C	T	G
	IRIS 313-9769	MURASAHITSUTSURI	Japan	Geng	GJ-tmp	1.01724	G	G	G	C	T	G
	IRIS 313-9782	BENLLOK	Peru	Geng	GJ-tmp	0.916667	G	G	G	C	T	G
	IRIS 313-9790	JAPONES BALILLA	Uruguay	Geng	GJ-tmp	0.9	G	G	G	C	T	G
	IRIS 313-9839	O. SATIVA	Spain	Geng	GJ-tmp	0.944444	G	G	G	C	T	G
	IRIS 313-9996	SUWEON 295	Korea, Republic of	Geng	GJ-tmp	0.859649	G	G	G	C	T	G
	IRIS 313-10119	GITANO	Italy	Geng	GJ-adm	0.965517	G	G	G	C	T	G
	IRIS 313-10242	H 305-84	Hungary	Geng	GJ-tmp	0.898305	G	G	G	C	T	G
	IRIS 313-10569	BEN KEI	Japan	Geng	GJ-tmp	0.763636	G	G	G	C	T	G
	IRIS 313-10578	PARAY QIKUG KABAYUH	Philippines	Geng	GJ-trp	1.03571	G	G	G	C	T	G
	IRIS 313-10642	SACHIKAZE	Japan	Geng	GJ-tmp	0.912281	G	G	G	C	T	G
	IRIS 313-10657	THANGONE	Lao People's Democratic Republic	Geng	GJ-sbtrp	0.859649	G	G	G	C	T	G
	IRIS 313-10660	LEP HED	Lao People's Democratic Republic	Geng	GJ-sbtrp	0.980769	G	G	G	C	T	G
	IRIS 313-10793	MELIK	Indonesia	Geng	GJ-trp	1.02041	G	G	G	C	T	G
	IRIS 313-10834	IARI 11387	India	Geng	GJ-sbtrp	0.943396	G	G	G	C	T	G
	IRIS 313-10839	TAE GU NA	Korea, Republic of	Geng	GJ-tmp	0.923077	G	G	G	C	T	G
	IRIS 313-10848	ARC 6188	India	Geng	GJ-sbtrp	0.9	G	G	G	C	T	G
	IRIS 313-10865	ARC 11424	India	Geng	GJ-sbtrp	0.949153	G	G	G	C	T	G
	IRIS 313-10867	ARC 11538	India	Geng	GJ-sbtrp	0.727273	G	G	G	C	T	G
	IRIS 313-10870	ARC 11768	India	Geng	GJ-sbtrp	0.814815	G	G	G	C	T	G
	IRIS 313-10872	ARC 11802	India	Geng	GJ-adm	1.01786	G	G	G	C	T	G
	IRIS 313-10886	ARC 12655	India	Geng	GJ-sbtrp	0.766667	G	G	G	C	T	G
	IRIS 313-10888	ARC 12726	India	Geng	GJ-sbtrp	0.813559	G	G	G	C	T	G
	IRIS 313-10922	R 258	Lao People's Democratic Republic	Geng	GJ-sbtrp	0.883333	G	G	G	C	T	G
	IRIS 313-10923	CHABLI CHABOL GLANG	Thailand	Geng	GJ-sbtrp	0.882353	G	G	G	C	T	G
	IRIS 313-10931	PAKWALAN	Philippines	Geng	GJ-trp	0.810345	G	G	G	C	T	G
	IRIS 313-11045	ENGKABANG	Malaysia	Geng	GJ-trp	0.883333	G	G	G	C	T	G
	IRIS 313-11073	KHAO DAM	Lao People's Democratic Republic	Geng	GJ-sbtrp	0.611111	G	G	G	C	T	G
	IRIS 313-11093	KHAO TAM	Lao People's Democratic Republic	Geng	GJ-sbtrp	0.983051	G	G	G	C	T	G
	IRIS 313-11094	MAK BOUAP	Lao People's Democratic Republic	Geng	GJ-sbtrp	0.842105	G	G	G	C	T	G
	IRIS 313-11103	D 1-147	Liberia	Geng	GJ-trp	1	G	G	G	C	T	G
	IRIS 313-11104	D 3-102	Liberia	Geng	GJ-trp	0.783333	G	G	G	C	T	G
	IRIS 313-11105	D 3-130	Liberia	Geng	GJ-trp	0.95	G	G	G	C	T	G
	IRIS 313-11127	BUBAW	Myanmar	Geng	GJ-sbtrp	0.821429	G	G	G	C	T	G
	IRIS 313-11198	K 78-13	India	Geng	GJ-tmp	1.07692	G	G	G	C	T	G
	IRIS 313-11201	CHING HSI 15	China	Geng	GJ-tmp	0.981132	G	G	G	C	T	G
	IRIS 313-11202	4583	China	Geng	GJ-tmp	0.857143	G	G	G	C	T	G
	IRIS 313-11258	ARC 13502	India	Basmati	cB (Bas)	0.912281	G	G	G	C	T	G
	IRIS 313-11268	ARC 14398	India	Basmati	cB (Bas)	0.983333	G	G	G	C	T	G
	IRIS 313-11289	ARC 18578	India	Basmati	cB (Bas)	0.983333	G	G	G	C	T	G
	IRIS 313-11293	ARC 10975	India	Basmati	cB (Bas)	0.916667	G	G	G	C	T	G
	IRIS 313-11371	SATHI	India	Aus	cA (Aus)	0.915254	G	G	G	C	T	G
	IRIS 313-11511	WAGASAN (RED)	Philippines	Geng	GJ-trp	0.816667	G	G	G	C	T	G
	IRIS 313-11564	HALIDA	Nepal	Basmati	cB (Bas)	0.931034	G	G	G	C	T	G
	IRIS 313-11603	PANDRI PAREWA	India	Aus	cA (Aus)	0.813559	G	G	G	C	T	G
	IRIS 313-11623	KAO SONG HAI	China	Geng	GJ-sbtrp	0.866667	G	G	G	C	T	G
	IRIS 313-11636	NCS 271 A	India	Aus	cA (Aus)	0.6	G	G	G	C	T	G
	IRIS 313-11659	TOBOHUN	Sierra Leone	Geng	GJ-trp	0.912281	G	G	G	C	T	G
	IRIS 313-11672	RAI MANULA	Nepal	Geng	GJ-tmp	0.793103	G	G	G	C	T	G
	IRIS 313-11712	GORA DHAN 2	India	Aus	cA (Aus)	0.9	G	G	G	C	T	G
	IRIS 313-11725	ZUIHOU	Japan	Geng	GJ-tmp	0.981818	G	G	G	C	T	G
	IRIS 313-11736	MALAGKIT (PINELIPE)	Philippines	Geng	GJ-trp	0.964912	G	G	G	C	T	G
	IRIS 313-11755	A 2-257	Liberia	Geng	GJ-trp	1.11765	G	G	G	C	T	G
	IRIS 313-11756	BENGALI VAKAHANA 1448	Madagascar	Geng	GJ-trp	0.915254	G	G	G	C	T	G
	IRIS 313-11800	FAN GENG 6	China	Geng	GJ-tmp	0.767857	G	G	G	C	T	G
	IRIS 313-11831	KHAO' DAENG HAWM	Thailand	Geng	GJ-sbtrp	0.942308	G	G	G	C	T	G
	IRIS 313-11832	AE WAWNG POO DOO	Thailand	Geng	GJ-sbtrp	0.576271	G	G	G	C	T	G
	IRIS 313-11834	BUENG MONG LENG WE	Thailand	Geng	GJ-sbtrp	0.982456	G	G	G	C	T	G
	IRIS 313-11846	TON TIA GUAY NU	Thailand	Geng	GJ-sbtrp	0.8	G	G	G	C	T	G
	IRIS 313-11892	HO MOK	Thailand	Geng	GJ-sbtrp	0.864407	G	G	G	C	T	G
	IRIS 313-11897	PHIT CHZK	Thailand	Geng	GJ-sbtrp	0.779661	G	G	G	C	T	G
	IRIS 313-11900	PLE LIA	Thailand	Geng	GJ-sbtrp	0.962264	G	G	G	C	T	G
	IRIS 313-11922	KHAO' NAN	Thailand	Geng	GJ-sbtrp	0.661017	G	G	G	C	T	G
	IRIS 313-11923	KHAO' NGAW	Thailand	Geng	GJ-sbtrp	0.844828	G	G	G	C	T	G
	IRIS 313-11926	SI NAM PUENG	Thailand	Geng	GJ-sbtrp	0.842105	G	G	G	C	T	G
	IRIS 313-11973	NOINJO	Korea, Republic of	Geng	GJ-tmp	0.966102	G	G	G	C	T	G
	IRIS 313-11981	TAICHUNG 188	Chinese Taipei	Geng	GJ-tmp	0.903846	G	G	G	C	T	G
	IRIS 313-12021	ITA 131	Nigeria	Geng	GJ-trp	0.896552	G	G	G	C	T	G
	IRIS 313-12029	CHAO MEO	Lao People's Democratic Republic	Geng	GJ-sbtrp	0.945455	G	G	G	C	T	G
	IRIS 313-12060	LIJIAN 942	China	Geng	GJ-adm	0.931034	G	G	G	C	T	G
	IRIS 313-12063	XIENG KANG	Lao People's Democratic Republic	Geng	GJ-sbtrp	0.789474	G	G	G	C	T	G
	IRIS 313-12076	HANG	Lao People's Democratic Republic	Geng	GJ-sbtrp	0.87931	G	G	G	C	T	G
	IRIS 313-12077	YOI	Lao People's Democratic Republic	Geng	GJ-sbtrp	0.915254	G	G	G	C	T	G
	IRIS 313-12226	PANG	Lao People's Democratic Republic	Geng	GJ-sbtrp	0.915254	G	G	G	C	T	G
	IRIS 313-12227	SET	Lao People's Democratic Republic	Geng	GJ-sbtrp	1	G	G	G	C	T	G
	IRIS 313-12228	SOM	Lao People's Democratic Republic	Geng	GJ-sbtrp	0.824561	G	G	G	C	T	G
	IRIS 313-12252	A MOUK	Lao People's Democratic Republic	Geng	GJ-sbtrp	0.847458	G	G	G	C	T	G
	IRIS 313-12254	BAN BONG	Lao People's Democratic Republic	Geng	GJ-sbtrp	0.877193	G	G	G	C	T	G
	IRIS 313-12258	DON	Lao People's Democratic Republic	Geng	GJ-sbtrp	0.75	G	G	G	C	T	G
	IRIS 313-12262	NYAE	Lao People's Democratic Republic	Geng	GJ-sbtrp	0.816667	G	G	G	C	T	G
	IRIS 313-12265	KON SIM	Lao People's Democratic Republic	Geng	GJ-sbtrp	0.948276	G	G	G	C	T	G
	IRIS 313-12299	MUANG TAY	Lao People's Democratic Republic	Geng	GJ-sbtrp	0.982759	G	G	G	C	T	G
	IRIS 313-12307	POU	Lao People's Democratic Republic	Geng	GJ-sbtrp	0.842105	G	G	G	C	T	G
	IRIS 313-12321	LG 10344	Lao People's Democratic Republic	Geng	GJ-sbtrp	0.610169	G	G	G	C	T	G
	IRIS 313-12324	BER YA	Lao People's Democratic Republic	Geng	GJ-sbtrp	0.915254	G	G	G	C	T	G
	IRIS 313-12330	CHAO PEE	Lao People's Democratic Republic	Geng	GJ-sbtrp	0.683333	G	G	G	C	T	G
	IRIS 313-12332	DENG NYAY	Lao People's Democratic Republic	Geng	GJ-sbtrp	0.689655	G	G	G	C	T	G
	IRIS 313-12336	DO LEUANG	Lao People's Democratic Republic	Geng	GJ-sbtrp	0.931034	G	G	G	C	T	G
	IRIS 313-12337	DOK HIEN NOI	Lao People's Democratic Republic	Geng	GJ-sbtrp	0.666667	G	G	G	C	T	G
	IRIS 313-12342	HAI NA	Lao People's Democratic Republic	Geng	GJ-sbtrp	0.793103	G	G	G	C	T	G
	IRIS 313-12346	LAB	Lao People's Democratic Republic	Geng	GJ-sbtrp	0.79661	G	G	G	C	T	G
	IRIS 313-12347	LAI DAM	Lao People's Democratic Republic	Geng	GJ-sbtrp	0.898305	G	G	G	C	T	G
	IRIS 313-12348	LOUK NOK	Lao People's Democratic Republic	Geng	GJ-sbtrp	0.793103	G	G	G	C	T	G
	IRIS 313-12349	MAK KHEUA DENG	Lao People's Democratic Republic	Geng	GJ-sbtrp	0.872727	G	G	G	C	T	G
	IRIS 313-12350	MAK KHEUA KANG	Lao People's Democratic Republic	Geng	GJ-sbtrp	0.949153	G	G	G	C	T	G
	IRIS 313-12351	KHAO LOUANG	Lao People's Democratic Republic	Geng	GJ-sbtrp	0.888889	G	G	G	C	T	G
	B008	Baxiang	Viet Nam	Geng	GJ-tmp	0.965517	G	G	G	C	T	G
	B182	Chimao	Japan	Geng	GJ-tmp	0.884615	G	G	G	C	T	G
	IRIS 313-10563	SHA TIAO TSAO	China	Geng	GJ-tmp	0.859649	G	G	G	C	T	G
	IRIS 313-12345	VIENG	Lao People's Democratic Republic	Geng	GJ-sbtrp	1.01695	G	G	G	C	T	G
Hap4	B164	Qingke	China	Aus	cA (Aus)	0.915254	G	C	A	A	A	A
	B243	Huhui 91269	China	Aus	cA (Aus)	0.9	G	C	A	A	A	A
	CX143	Khasar	Iran	Basmati	cB (Bas)	0.983333	G	C	A	A	A	A
	IRIS 313-8321	BHADOIA 303	Bangladesh	Aus	cA (Aus)	0.866667	G	C	A	A	A	A
	IRIS 313-8721	HOLOI BASH (SOLOI BASH)	Bangladesh	Aus	cA (Aus)	0.916667	G	C	A	A	A	A
	IRIS 313-8963	BATHURI	Bangladesh	Aus	cA (Aus)	1.01724	G	C	A	A	A	A
	IRIS 313-9610	DANGAR	India	Aus	cA (Aus)	0.881356	G	C	A	A	A	A
	IRIS 313-9695	SOLAY GHAT	Pakistan	Aus	cA (Aus)	0.838983	G	C	A	A	A	A
	IRIS 313-10543	DODGUI	India	Aus	cA (Aus)	0.85	G	C	A	A	A	A
	IRIS 313-10549	RATUA 81	Pakistan	Aus	cA (Aus)	0.614035	G	C	A	A	A	A
	IRIS 313-10587	DB 3	Bangladesh	Aus	cA (Aus)	0.155172	G	C	A	A	A	A
	IRIS 313-10592	DJ 69	Bangladesh	Aus	cA (Aus)	0.474576	G	C	A	A	A	A
	IRIS 313-10594	DJ 29	Bangladesh	Aus	cA (Aus)	0.216667	G	C	A	A	A	A
	IRIS 313-10595	DL 5	Bangladesh	Aus	cA (Aus)	0.45	G	C	A	A	A	A
	IRIS 313-10598	DD 126	Bangladesh	Aus	cA (Aus)	0.366667	G	C	A	A	A	A
	IRIS 313-10602	DM 49	Bangladesh	Aus	cA (Aus)	0.416667	G	C	A	A	A	A
	IRIS 313-10603	UCP 122	Bangladesh	Aus	cA (Aus)	0.983051	G	C	A	A	A	A
	IRIS 313-10605	DV 86	Bangladesh	Aus	cA (Aus)	0.783333	G	C	A	A	A	A
	IRIS 313-10606	DV 110	Bangladesh	Aus	cA (Aus)	0.465517	G	C	A	A	A	A
	IRIS 313-10608	T 21	India	Aus	cA (Aus)	0	G	C	A	A	A	A
	IRIS 313-10623	SIDALI	Nepal	Aus	cA (Aus)	0.625	G	C	A	A	A	A
	IRIS 313-10718	KARUTHA SEENATI	Sri Lanka	Aus	cA (Aus)	0.847458	G	C	A	A	A	A
	IRIS 313-10725	ERNEST	Senegal	Xian	XI-adm	0.933333	G	C	A	A	A	A
	IRIS 313-10734	DEVARASI	Nepal	Aus	cA (Aus)	0.627119	G	C	A	A	A	A
	IRIS 313-10735	LAL SAR	Nepal	Aus	cA (Aus)	0.322034	G	C	A	A	A	A
	IRIS 313-10737	GHAIYA	Nepal	Aus	cA (Aus)	0.637931	G	C	A	A	A	A
	IRIS 313-10849	ARC 7001	India	Aus	cA (Aus)	0.338983	G	C	A	A	A	A
	IRIS 313-10852	ARC 7336	India	Aus	cA (Aus)	0.254237	G	C	A	A	A	A
	IRIS 313-10854	ARC 10145	India	Aus	cA (Aus)	0.0344828	G	C	A	A	A	A
	IRIS 313-10861	ARC 11276	India	Aus	cA (Aus)	0.616667	G	C	A	A	A	A
	IRIS 313-10869	ARC 11751	India	Aus	cA (Aus)	0.0338983	G	C	A	A	A	A
	IRIS 313-10871	ARC 11777	India	Aus	cA (Aus)	0.322034	G	C	A	A	A	A
	IRIS 313-10875	ARC 12021	India	Aus	cA (Aus)	0.305085	G	C	A	A	A	A
	IRIS 313-10876	ARC 12067	India	Aus	cA (Aus)	0.101695	G	C	A	A	A	A
	IRIS 313-10877	ARC 12079	India	Aus	cA (Aus)	0	G	C	A	A	A	A
	IRIS 313-10878	ARC 12101	India	Aus	cA (Aus)	0.0833333	G	C	A	A	A	A
	IRIS 313-10882	ARC 12433	India	Aus	cA (Aus)	0.189655	G	C	A	A	A	A
	IRIS 313-10891	ARC 12867	India	Aus	cA (Aus)	0.533333	G	C	A	A	A	A
	IRIS 313-10925	KAMULI	Nepal	Aus	cA (Aus)	0.216667	G	C	A	A	A	A
	IRIS 313-10927	SUGA PANKHA	Nepal	Aus	cA (Aus)	0.0833333	G	C	A	A	A	A
	IRIS 313-10930	PANKHIRAJ	Bangladesh	Aus	cA (Aus)	0.949153	G	C	A	A	A	A
	IRIS 313-10933	ARC 7281	India	Basmati	cB (Bas)	0.983051	G	C	A	A	A	A
	IRIS 313-10964	SADUMONI	Bangladesh	Aus	cA (Aus)	0.77193	G	C	A	A	A	A
	IRIS 313-10965	TILOKCHAN (SONABETHI)	Bangladesh	Aus	cA (Aus)	0.116667	G	C	A	A	A	A
	IRIS 313-10969	INDIA DULAR (NO ORDEM 7)	Brazil	Aus	cA (Aus)	0.827586	G	C	A	A	A	A
	IRIS 313-11013	BOTESWAR 2	Bangladesh	Aus	cA (Aus)	0.0166667	G	C	A	A	A	A
	IRIS 313-11014	CHAKILA	Bangladesh	Aus	cA (Aus)	0.883333	G	C	A	A	A	A
	IRIS 313-11015	HANPA	Bangladesh	Aus	cA (Aus)	0.766667	G	C	A	A	A	A
	IRIS 313-11016	KACHILON	Bangladesh	Aus	cA (Aus)	0.440678	G	C	A	A	A	A
	IRIS 313-11018	MADISA	Bangladesh	Aus	cA (Aus)	0.666667	G	C	A	A	A	A
	IRIS 313-11020	BAMLA SUFFAID 320	Pakistan	Aus	cA (Aus)	0.0701754	G	C	A	A	A	A
	IRIS 313-11025	DHAN 263	Pakistan	Aus	cA (Aus)	0.559322	G	C	A	A	A	A
	IRIS 313-11027	JHONA 101	Pakistan	Aus	cA (Aus)	0.5	G	C	A	A	A	A
	IRIS 313-11034	SANTHI 206	Pakistan	Aus	cA (Aus)	0.733333	G	C	A	A	A	A
	IRIS 313-11036	34	Pakistan	Aus	cA (Aus)	0.603448	G	C	A	A	A	A
	IRIS 313-11037	421	Pakistan	Aus	cA (Aus)	0.101695	G	C	A	A	A	A
	IRIS 313-11047	AUS 84	Bangladesh	Aus	cA (Aus)	0.440678	G	C	A	A	A	A
	IRIS 313-11048	AUS 171	Bangladesh	Aus	cA (Aus)	0.410714	G	C	A	A	A	A
	IRIS 313-11049	AUS 219	Bangladesh	Aus	cA (Aus)	0.55	G	C	A	A	A	A
	IRIS 313-11050	AUS 233	Bangladesh	Aus	cA (Aus)	0.5	G	C	A	A	A	A
	IRIS 313-11051	AUS 242	Bangladesh	Aus	cA (Aus)	0.821429	G	C	A	A	A	A
	IRIS 313-11052	AUS 278	Bangladesh	Aus	cA (Aus)	0.866667	G	C	A	A	A	A
	IRIS 313-11053	AUS 282	Bangladesh	Aus	cA (Aus)	0.627119	G	C	A	A	A	A
	IRIS 313-11054	AUS 295	Bangladesh	Aus	cA (Aus)	0.728814	G	C	A	A	A	A
	IRIS 313-11055	AUS 299	Bangladesh	Aus	cA (Aus)	0.344828	G	C	A	A	A	A
	IRIS 313-11056	AUS 301	Bangladesh	Aus	cA (Aus)	0.896552	G	C	A	A	A	A
	IRIS 313-11057	AUS 308	Bangladesh	Aus	cA (Aus)	0.660714	G	C	A	A	A	A
	IRIS 313-11058	AUS 329	Bangladesh	Aus	cA (Aus)	0.758621	G	C	A	A	A	A
	IRIS 313-11059	AUS 344	Bangladesh	Aus	cA (Aus)	0.933333	G	C	A	A	A	A
	IRIS 313-11061	AUS 449	Bangladesh	Aus	cA (Aus)	0.0689655	G	C	A	A	A	A
	IRIS 313-11064	BORO 275	Bangladesh	Aus	cA (Aus)	0.9	G	C	A	A	A	A
	IRIS 313-11067	KALIBORO 600	Bangladesh	Aus	cA (Aus)	0.898305	G	C	A	A	A	A
	IRIS 313-11111	SAITA	Bangladesh	Aus	cA (Aus)	0.966667	G	C	A	A	A	A
	IRIS 313-11123	BAZAIL 975	Bangladesh	Aus	cA (Aus)	0.169492	G	C	A	A	A	A
	IRIS 313-11154	DHARIAL	Bangladesh	Aus	cA (Aus)	0.762712	G	C	A	A	A	A
	IRIS 313-11163	NATEL BORO	Bangladesh	Aus	cA (Aus)	0.383333	G	C	A	A	A	A
	IRIS 313-11164	BAK TULSI	India	Aus	cA (Aus)	0.101695	G	C	A	A	A	A
	IRIS 313-11165	BENA JHUPI	India	Aus	cA (Aus)	0.75	G	C	A	A	A	A
	IRIS 313-11166	BHUT MURI	India	Aus	cA (Aus)	0.932203	G	C	A	A	A	A
	IRIS 313-11168	KADA CHOPA	India	Aus	cA (Aus)	0.949153	G	C	A	A	A	A
	IRIS 313-11169	KANAI BASHI	India	Aus	cA (Aus)	0.366667	G	C	A	A	A	A
	IRIS 313-11170	LAL TAURA	India	Aus	cA (Aus)	0.915254	G	C	A	A	A	A
	IRIS 313-11173	SADA AUS	India	Aus	cA (Aus)	0.633333	G	C	A	A	A	A
	IRIS 313-11174	SLO 19	India	Aus	cA (Aus)	0.25	G	C	A	A	A	A
	IRIS 313-11175	SONA AUS	India	Aus	cA (Aus)	0.423729	G	C	A	A	A	A
	IRIS 313-11191	RANRUWAN	Sri Lanka	Aus	cA (Aus)	0.877193	G	C	A	A	A	A
	IRIS 313-11210	ZARBASAIL	Bangladesh	Aus	cA (Aus)	0.298246	G	C	A	A	A	A
	IRIS 313-11213	NARIKEL BADI	Bangladesh	Aus	cA (Aus)	0.118644	G	C	A	A	A	A
	IRIS 313-11232	R 146	India	Aus	cA (Aus)	0.65	G	C	A	A	A	A
	IRIS 313-11265	ARC 14150	India	Aus	cA (Aus)	0.7	G	C	A	A	A	A
	IRIS 313-11272	ARC 14756	India	Aus	cA (Aus)	0.610169	G	C	A	A	A	A
	IRIS 313-11274	ARC 14901	India	Aus	cA (Aus)	0.517241	G	C	A	A	A	A
	IRIS 313-11277	ARC 15129	India	Aus	cA (Aus)	1	G	C	A	A	A	A
	IRIS 313-11291	ARC 7425	India	Aus	cA (Aus)	0.25	G	C	A	A	A	A
	IRIS 313-11298	ARC 13544	India	Aus	cA (Aus)	0.810345	G	C	A	A	A	A
	IRIS 313-11322	JASURE AUS	Bangladesh	Aus	cA (Aus)	0.716667	G	C	A	A	A	A
	IRIS 313-11324	KALABOKRI	Bangladesh	Aus	cA (Aus)	0.847458	G	C	A	A	A	A
	IRIS 313-11348	AUS PADDY (RED)	India	Aus	cA (Aus)	0.416667	G	C	A	A	A	A
	IRIS 313-11353	CHILE BORO	India	Aus	cA (Aus)	0.166667	G	C	A	A	A	A
	IRIS 313-11452	LOCAL BHAT	India	Aus	cA (Aus)	0.762712	G	C	A	A	A	A
	IRIS 313-11454	BARI SUTAR	India	Aus	cA (Aus)	0.12069	G	C	A	A	A	A
	IRIS 313-11455	CIPPI	India	Aus	cA (Aus)	0.877193	G	C	A	A	A	A
	IRIS 313-11456	KOLAMBA	India	Aus	cA (Aus)	0.0517241	G	C	A	A	A	A
	IRIS 313-11462	SALSI	India	Aus	cA (Aus)	0	G	C	A	A	A	A
	IRIS 313-11481	BINNAFUL	Bangladesh	Aus	cA (Aus)	0	G	C	A	A	A	A
	IRIS 313-11483	BOTESHSHORE	Bangladesh	Aus	cA (Aus)	0.5	G	C	A	A	A	A
	IRIS 313-11489	KALU T 139	India	Aus	cA (Aus)	0.631579	G	C	A	A	A	A
	IRIS 313-11604	SUGARKAND	India	Aus	cA (Aus)	0.0166667	G	C	A	A	A	A
	IRIS 313-11617	UPRH 33	India	Aus	cA (Aus)	0.322034	G	C	A	A	A	A
	IRIS 313-11618	UPRH 58	India	Aus	cA (Aus)	0.237288	G	C	A	A	A	A
	IRIS 313-11620	UPRH 197	India	Aus	cA (Aus)	0.0338983	G	C	A	A	A	A
	IRIS 313-11737	CHUNDI	India	Aus	cA (Aus)	0.830508	G	C	A	A	A	A
	IRIS 313-11809	MHARAKA	Kenya	Aus	cA (Aus)	0.610169	G	C	A	A	A	A
	IRIS 313-11888	KANGRI	Pakistan	Aus	cA (Aus)	0.683333	G	C	A	A	A	A
	IRIS 313-11982	PORASHI	Bangladesh	Aus	cA (Aus)	0.65	G	C	A	A	A	A
	IRIS 313-12002	LARA BORO	Bangladesh	Aus	cA (Aus)	0.0762712	G	C	A	A	A	A
	IRIS 313-12055	LAL MOTI	Bangladesh	Aus	cA (Aus)	0.327586	G	C	A	A	A	A
	IRIS 313-12139	MANSARA DHAN	Nepal	Aus	cA (Aus)	0.466667	G	C	A	A	A	A
	IRIS 313-12183	SETYA	Nepal	Aus	cA (Aus)	0.661017	G	C	A	A	A	A
