# Supplementary material for: A novel transcription factor OsMYB73 affects grain size and chalkiness by regulating endosperm storage substances' accumulation‐mediated auxin biosynthesis signalling pathway in rice
Source: Plant Biotechnol J. 2024 Dec 26;23(4):1021–38. doi: 10.1111/pbi.14558 (PMC11933829; doi:10.1111/pbi.14558)
Supplement: Supplementary file 4 — Table S3 myb73 VS ZH11_Gene_differential_expression. [file PBI-23-1021-s002.xlsx]

## Sheet: Sheet1
gene_id	gene_name	transcript_id	GO	KEGG	KO_ENTRY	EC	Description	FPKM.myb	FPKM.ZH11	fc	log2(fc)	pval	qval	regulation	significant
LOC_Os01g35330	LOC_Os01g35330	LOC_Os01g35330.1;LOC_Os01g35330.2	NA	NA	NA	NA	circumsporozoite protein precursor, putative, expressed	149.124	1.19123	125.185	6.96792	8.38716e-17	1.545e-12	up	yes
LOC_Os01g27630	LOC_Os01g27630	LOC_Os01g27630.1	GO:0004364(glutathione transferase activity);GO:0005737(cytoplasm);GO:0006749(glutathione metabolic process)	00480(Glutathione metabolism)	K00799	EC:2.5.1.18	glutathione S-transferase, putative, expressed	3.21572	286.279	0.0112328	-6.47614	2.29254e-14	2.11154e-10	down	yes
LOC_Os12g23980	LOC_Os12g23980	LOC_Os12g23980.1	GO:0004252(serine-type endopeptidase activity);GO:0005618(cell wall)	04144(Endocytosis)	K18443	NA	OsSub63 - Putative Subtilisin homologue, expressed	3.49653	81.8869	0.0426995	-4.54964	6.27694e-09	3.85425e-05	down	yes
LOC_Os12g32040	LOC_Os12g32040	LOC_Os12g32040.1	NA	NA	NA	NA	ZmEBE-1 protein, putative, expressed	2.91149	64.3237	0.0452631	-4.46552	1.28795e-08	4.85904e-05	down	yes
LOC_Os02g20360	LOC_Os02g20360	LOC_Os02g20360.1;LOC_Os02g20360.2	GO:0033855(nicotianamine aminotransferase activity);GO:0033855(nicotianamine aminotransferase activity)	01230(Biosynthesis of amino acids);00270(Cysteine and methionine metabolism);00350(Tyrosine metabolism);00360(Phenylalanine metabolism);00400(Phenylalanine, tyrosine and tryptophan biosynthesis);00130(Ubiquinone and other terpenoid-quinone biosynthesis);00950(Isoquinoline alkaloid biosynthesis);00960(Tropane, piperidine and pyridine alkaloid biosynthesis);00960(Tropane, piperidine and pyridine al…	K00815	EC:2.6.1.5	tyrosine aminotransferase, putative, expressed	0.593452	13.625	0.0435562	-4.52098	1.31889e-08	4.85904e-05	down	yes
LOC_Os01g52690	LOC_Os01g52690	LOC_Os01g52690.1	GO:0005576(extracellular region);GO:0005634(nucleus)	NA	NA	NA	retrotransposon protein, putative, unclassified, expressed	0.457945	9.98192	0.0458774	-4.44607	1.98522e-08	6.09494e-05	down	yes
LOC_Os11g13980	LOC_Os11g13980	LOC_Os11g13980.1	GO:0009408(response to heat)	04141(Protein processing in endoplasmic reticulum)	K13993	NA	hsp20/alpha crystallin family protein, putative, expressed	1.50481	30.2146	0.0498039	-4.3276	3.66598e-08	9.6473e-05	down	yes
LOC_Os04g38525	LOC_Os04g38525	LOC_Os04g38525.1	GO:0003674(molecular_function);GO:0005634(nucleus);GO:0008150(biological_process)	NA		NA	expressed protein	94.364	6.79207	13.8933	3.79631	6.20109e-08	0.000142788	up	yes
LOC_Os08g42890	LOC_Os08g42890	LOC_Os08g42890.1	NA	NA	NA	NA	pectinesterase inhibitor domain containing protein, expressed	5.82809	103.439	0.0563433	-4.14961	8.46247e-08	0.000160365	down	yes
LOC_Os04g01740	LOC_Os04g01740	LOC_Os04g01740.1	GO:0005515(protein binding);GO:0006986(response to unfolded protein);GO:0009408(response to heat);GO:0016887(ATPase activity)	04141(Protein processing in endoplasmic reticulum);04626(Plant-pathogen interaction)	K04079	NA	heat shock protein, putative, expressed	1.06172	18.901	0.0561726	-4.15399	8.70556e-08	0.000160365	down	yes
LOC_Os06g07220	LOC_Os06g07220	LOC_Os06g07220.1	GO:0005575(cellular_component);GO:0006508(proteolysis);GO:0008233(peptidase activity)	03010(Ribosome)	K02883	NA	LTPL128 - Protease inhibitor/seed storage/LTP family protein precursor, expressed	4.40332	73.5584	0.0598616	-4.06223	1.39417e-07	0.00021828	down	yes
LOC_Os03g16040	LOC_Os03g16040	LOC_Os03g16040.1	GO:0009408(response to heat);GO:0042542(response to hydrogen peroxide);GO:0045471(response to ethanol);GO:0046685(response to arsenic-containing substance);GO:0046686(response to cadmium ion);GO:0046688(response to copper ion)	04141(Protein processing in endoplasmic reticulum)	K13993	NA	hsp20/alpha crystallin family protein, putative, expressed	4.32498	73.4776	0.0588612	-4.08654	1.42194e-07	0.00021828	down	yes
LOC_Os05g33900	LOC_Os05g33900	LOC_Os05g33900.1	GO:0005886(plasma membrane);GO:0006810(transport);GO:0022857(transmembrane transporter activity)	01200(Carbon metabolism);01230(Biosynthesis of amino acids);00010(Glycolysis / Gluconeogenesis);00030(Pentose phosphate pathway);00051(Fructose and mannose metabolism);00710(Carbon fixation in photosynthetic organisms)	K01623	EC:4.1.2.13	auxin-induced protein 5NG4, putative, expressed	0.699258	11.8167	0.0591753	-4.07886	1.76172e-07	0.000249635	down	yes
LOC_Os01g46220	LOC_Os01g46220	LOC_Os01g46220.1	GO:0005576(extracellular region);GO:0005618(cell wall);GO:0016042(lipid catabolic process);GO:0016788(hydrolase activity, acting on ester bonds);GO:0052689(carboxylic ester hydrolase activity)	04144(Endocytosis)	K10396	NA	GDSL-like lipase/acylhydrolase, putative, expressed	2.19848	33.2494	0.066121	-3.91875	3.66443e-07	0.00048216	down	yes
LOC_Os11g26790	LOC_Os11g26790	LOC_Os11g26790.1	GO:0005829(cytosol);GO:0009414(response to water deprivation);GO:0009631(cold acclimation);GO:0009737(response to abscisic acid)	NA	NA	NA	dehydrin, putative, expressed	1.67227	24.3098	0.0687899	-3.86166	5.32491e-07	0.000653934	down	yes
LOC_Os03g14180	LOC_Os03g14180	LOC_Os03g14180.1	GO:0009408(response to heat)	04141(Protein processing in endoplasmic reticulum)	K13993	NA	hsp20/alpha crystallin family protein, putative, expressed	11.4807	159.483	0.0719869	-3.79612	6.3114e-07	0.000726639	down	yes
LOC_Os11g11530	LOC_Os11g11530	LOC_Os11g11530.1	NA	NA	NA	NA	ZmEBE-1 protein, putative, expressed	5.07236	65.8319	0.0770502	-3.69806	1.25082e-06	0.00135537	down	yes
LOC_Os12g38150	LOC_Os12g38150	LOC_Os12g38150.1	GO:0003674(molecular_function);GO:0005576(extracellular region);GO:0051707(response to other organism)	NA	NA	NA	osmotin, putative, expressed	2.07682	26.7311	0.0776929	-3.68607	1.45016e-06	0.00147086	down	yes
LOC_Os03g04550	LOC_Os03g04550	LOC_Os03g04550.1	GO:0003674(molecular_function);GO:0005634(nucleus);GO:0008150(biological_process)	NA	NA	NA	expressed protein	0.73028	9.6157	0.0759466	-3.71887	1.51709e-06	0.00147086	down	yes
LOC_Os03g25350	LOC_Os03g25350	LOC_Os03g25350.1	GO:0006869(lipid transport);GO:0008289(lipid binding)	NA	NA	NA	LTPL36 - Protease inhibitor/seed storage/LTP family protein precursor, expressed	133.152	1586.61	0.0839227	-3.57479	2.29433e-06	0.0021132	down	yes
LOC_Os11g45360	LOC_Os11g45360	LOC_Os11g45360.1	NA	NA	NA	NA	DEFL15 - Defensin and Defensin-like DEFL family, expressed	9.95854	120.36	0.0827398	-3.59527	2.41471e-06	0.00211489	down	yes
LOC_Os02g07628	LOC_Os02g07628	LOC_Os02g07628.1	NA	NA	NA	NA	gamma-thionin family domain containing protein, expressed	22.659	269.585	0.0840515	-3.57258	2.52579e-06	0.00211489	down	yes
LOC_Os12g13960	LOC_Os12g13960	LOC_Os12g13960.1	NA	NA	NA	NA	LTPL33 - Protease inhibitor/seed storage/LTP family protein precursor, expressed	26.374	290.513	0.0907842	-3.46142	4.6548e-06	0.00372809	down	yes
LOC_Os02g15710	LOC_Os02g15710	LOC_Os02g15710.1	GO:0046658(anchored component of plasma membrane)	NA	NA	NA	plastocyanin-like domain containing protein, putative, expressed	6.1174	67.8334	0.0901828	-3.471	5.23859e-06	0.00392201	down	yes
LOC_Os03g57490	LOC_Os03g57490	LOC_Os03g57490.1;LOC_Os03g57490.2	GO:0003674(molecular_function);GO:0005576(extracellular region);GO:0005773(vacuole);GO:0007155(cell adhesion);GO:0007155(cell adhesion)	NA	NA	NA	fasciclin domain containing protein, expressed	0.795919	8.88901	0.0895396	-3.48133	5.32275e-06	0.00392201	down	yes
LOC_Os04g36770	LOC_Os04g36770	LOC_Os04g36770.1	GO:0004857(enzyme inhibitor activity)	NA	NA	NA	PME/invertase inhibitor, putative, expressed	1.66877	18.4407	0.0904937	-3.46604	6.75237e-06	0.00478405	down	yes
LOC_Os01g08150	LOC_Os01g08150	LOC_Os01g08150.1	GO:0003674(molecular_function);GO:0005737(cytoplasm);GO:0008150(biological_process)	NA	NA	NA	expressed protein	0.419231	4.51569	0.0928388	-3.42913	8.58843e-06	0.00570388	down	yes
LOC_Os09g35020	LOC_Os09g35020	LOC_Os09g35020.1	GO:0003677(DNA binding);GO:0003700(transcription factor activity, sequence-specific DNA binding);GO:0005634(nucleus);GO:0006351(transcription, DNA-templated);GO:0006355(regulation of transcription, DNA-templated);GO:0009409(response to cold);GO:0009631(cold acclimation)	NA	NA	NA	AP2 domain containing protein, expressed	1.49909	15.8767	0.0944208	-3.40475	8.66992e-06	0.00570388	down	yes
LOC_Os11g03870	LOC_Os11g03870	LOC_Os11g03870.1	NA	NA	NA	NA	LTPL31 - Protease inhibitor/seed storage/LTP family protein precursor, expressed	8.84621	90.9133	0.0973038	-3.36136	9.02077e-06	0.00573005	down	yes
LOC_Os06g04940	LOC_Os06g04940	LOC_Os06g04940.2;LOC_Os06g04940.1	GO:0003674(molecular_function);GO:0005739(mitochondrion);GO:0016021(integral component of membrane);GO:0016021(integral component of membrane)	NA	NA	NA	early nodulin 93 ENOD93 protein, putative, expressed	2.85607	29.1194	0.0980815	-3.34988	1.02092e-05	0.00626881	down	yes
LOC_Os03g53400	LOC_Os03g53400	LOC_Os03g53400.1	GO:0009742(brassinosteroid mediated signaling pathway);GO:0009826(unidimensional cell growth);GO:0016021(integral component of membrane);GO:0016595(glutamate binding)	NA	NA	NA	transmembrane BAX inhibitor motif-containing protein, putative, expressed	1.92504	19.3548	0.0994607	-3.32973	1.19065e-05	0.00703989	down	yes
LOC_Os01g12020	LOC_Os01g12020	LOC_Os01g12020.1	NA	NA	NA	NA	LTPL18 - Protease inhibitor/seed storage/LTP family protein precursor, expressed	0.686208	6.96287	0.0985525	-3.34296	1.22293e-05	0.00703989	down	yes
LOC_Os12g38140	LOC_Os12g38140	LOC_Os12g38140.1	NA	NA	NA	NA	expressed protein	3.74075	36.8965	0.101385	-3.30208	1.28561e-05	0.00717645	down	yes
LOC_Os04g36750	LOC_Os04g36750	LOC_Os04g36750.1	GO:0009408(response to heat)	04141(Protein processing in endoplasmic reticulum)	K13993	NA	hsp20/alpha crystallin family protein, putative, expressed	7.09204	68.724	0.103196	-3.27654	1.36526e-05	0.0073969	down	yes
LOC_Os01g58590	LOC_Os01g58590	LOC_Os01g58590.1	NA	NA	NA	NA	expressed protein	2.67346	26.5559	0.100673	-3.31225	1.58732e-05	0.00835429	down	yes
LOC_Os05g28210	LOC_Os05g28210	LOC_Os05g28210.1	GO:0009737(response to abscisic acid)	NA	NA	NA	small hydrophilic plant seed protein, putative, expressed	9.88824	93.1317	0.106175	-3.23549	1.70529e-05	0.00872586	down	yes
LOC_Os11g43140	LOC_Os11g43140	LOC_Os11g43140.1	GO:0000166(nucleotide binding);GO:0002230(positive regulation of defense response to virus by host);GO:0002239(response to oomycetes);GO:0005515(protein binding);GO:0005524(ATP binding);GO:0005886(plasma membrane);GO:0006952(defense response);GO:0009416(response to light stimulus);GO:0009611(response to wounding);GO:0009626(plant-type hypersensitive response);GO:0009637(response to blue light);GO…	04626(Plant-pathogen interaction)	K13457	NA	expressed protein	0.341935	3.14224	0.108819	-3.2	2.6298e-05	0.0130928	down	yes
LOC_Os01g53430	LOC_Os01g53430	LOC_Os01g53430.1	GO:0009813(flavonoid biosynthetic process);GO:0043231(intracellular membrane-bounded organelle);GO:0052696(flavonoid glucuronidation);GO:0080043(quercetin 3-O-glucosyltransferase activity);GO:0080044(quercetin 7-O-glucosyltransferase activity)	00942(Anthocyanin biosynthesis)	K12938	EC:2.4.1.-	anthocyanidin 5,3-O-glucosyltransferase, putative, expressed	1.13505	10.1407	0.11193	-3.15933	3.07643e-05	0.0149134	down	yes
LOC_Os03g16020	LOC_Os03g16020	LOC_Os03g16020.1	GO:0009408(response to heat);GO:0042542(response to hydrogen peroxide);GO:0045471(response to ethanol);GO:0046685(response to arsenic-containing substance);GO:0046686(response to cadmium ion);GO:0046688(response to copper ion)	04141(Protein processing in endoplasmic reticulum)	K13993	NA	hsp20/alpha crystallin family protein, putative, expressed	12.2475	106.6	0.114892	-3.12164	3.23398e-05	0.0152751	down	yes
LOC_Os10g32030	LOC_Os10g32030	LOC_Os10g32030.1	GO:0000723(telomere maintenance);GO:0003678(DNA helicase activity);GO:0006281(DNA repair);GO:0032508(DNA duplex unwinding)	03030(DNA replication);03420(Nucleotide excision repair);03430(Mismatch repair);03440(Homologous recombination)	K07466	NA	retrotransposon protein, putative, unclassified, expressed	0.209014	1.87773	0.111312	-3.16731	3.85615e-05	0.0177585	down	yes
LOC_Os02g54960	LOC_Os02g54960	LOC_Os02g54960.1	GO:0005576(extracellular region);GO:0008150(biological_process)	NA	NA	NA	carboxyl-terminal proteinase, putative, expressed	33.0435	277.51	0.119072	-3.0701	3.98527e-05	0.0179055	down	yes
LOC_Os11g04000	LOC_Os11g04000	LOC_Os11g04000.1	NA	NA	NA	NA	expressed protein	83.8529	681.001	0.123132	-3.02172	5.17502e-05	0.0226974	down	yes
LOC_Os03g16030	LOC_Os03g16030	LOC_Os03g16030.1	GO:0009408(response to heat);GO:0042542(response to hydrogen peroxide);GO:0045471(response to ethanol);GO:0046685(response to arsenic-containing substance);GO:0046686(response to cadmium ion);GO:0046688(response to copper ion)	04141(Protein processing in endoplasmic reticulum)	K13993	NA	hsp20/alpha crystallin family protein, putative, expressed	3.51727	28.9571	0.121465	-3.04139	5.41431e-05	0.0231635	down	yes
LOC_Os06g05010	LOC_Os06g05010	LOC_Os06g05010.1;LOC_Os06g05010.2	GO:0003674(molecular_function);GO:0005739(mitochondrion);GO:0016021(integral component of membrane);GO:0016021(integral component of membrane)	NA	NA	NA	early nodulin 93 ENOD93 protein, putative, expressed	10.4771	84.9535	0.123327	-3.01944	5.53278e-05	0.0231635	down	yes
LOC_Os01g58660	LOC_Os01g58660	LOC_Os01g58660.1	GO:0005576(extracellular region);GO:0006869(lipid transport);GO:0008289(lipid binding)	NA	NA	NA	LTPL29 - Protease inhibitor/seed storage/LTP family protein precursor, expressed	108.818	867.116	0.125494	-2.99431	5.9837e-05	0.0244946	down	yes
LOC_Os03g08620	LOC_Os03g08620	LOC_Os03g08620.1	GO:0003677(DNA binding);GO:0005634(nucleus);GO:0006351(transcription, DNA-templated);GO:0006355(regulation of transcription, DNA-templated)	NA	NA	NA	B3 DNA binding domain containing protein, expressed	0.706647	5.94558	0.118852	-3.07276	6.2409e-05	0.0249921	down	yes
LOC_Os03g31630	LOC_Os03g31630	LOC_Os03g31630.1	GO:0004252(serine-type endopeptidase activity);GO:0005618(cell wall)	04144(Endocytosis)	K18443	NA	OsSub29 - Putative Subtilisin homologue, expressed	1.48969	11.9318	0.12485	-3.00173	6.51741e-05	0.0255441	down	yes
LOC_Os02g07600	LOC_Os02g07600	LOC_Os02g07600.1	GO:0005576(extracellular region);GO:0006952(defense response);GO:0030414(peptidase inhibitor activity);GO:0031640(killing of cells of other organism);GO:0050832(defense response to fungus)	NA	NA	NA	DEF3 - Defensin and Defensin-like DEFL family, expressed	10.3699	82.7294	0.125347	-2.996	7.06703e-05	0.0267141	down	yes
LOC_Os03g55770	LOC_Os03g55770	LOC_Os03g55770.1	NA	NA	NA	NA	expressed protein	8.66845	69.2144	0.12524	-2.99723	7.10596e-05	0.0267141	down	yes
LOC_Os11g05760	LOC_Os11g05760	LOC_Os11g05760.1	GO:0004185(serine-type carboxypeptidase activity);GO:0006508(proteolysis);GO:0008239(dipeptidyl-peptidase activity)	NA	NA	NA	OsProCP5 - Putative Lysosomal Pro-x Carboxypeptidase homologue, expressed	1.04951	8.32881	0.12601	-2.98839	7.98967e-05	0.0294355	down	yes
LOC_Os02g11790	LOC_Os02g11790	LOC_Os02g11790.1	GO:0003674(molecular_function);GO:0005634(nucleus);GO:0005829(cytosol);GO:0019005(SCF ubiquitin ligase complex);GO:0080037(negative regulation of cytokinin-activated signaling pathway);GO:2000762(regulation of phenylpropanoid metabolic process)	NA	NA	NA	OsFBK4 - F-box domain and kelch repeat containing protein, expressed	1.57544	12.1269	0.129914	-2.94438	9.26548e-05	0.0334666	down	yes
LOC_Os03g18779	LOC_Os03g18779	LOC_Os03g18779.1	NA	NA	NA	NA	expressed protein	9.00099	1.55676	5.78187	2.53154	0.000114925	0.0407122	up	yes
LOC_Os01g55510	LOC_Os01g55510	LOC_Os01g55510.1	GO:0003777(microtubule motor activity);GO:0005737(cytoplasm);GO:0005875(microtubule associated complex);GO:0007017(microtubule-based process)	NA	NA	NA	dynein light chain type 1 domain containing protein, expressed	3.50876	26.1079	0.134395	-2.89545	0.000123548	0.0429409	down	yes
LOC_Os06g06490	LOC_Os06g06490	LOC_Os06g06490.1;LOC_Os06g06490.2;LOC_Os06g06490.3	GO:0004842(ubiquitin-protein transferase activity);GO:0005634(nucleus);GO:0016567(protein ubiquitination);GO:0016874(ligase activity);GO:0016874(ligase activity)	NA	NA	NA	U-box domain containing heat shock protein, putative, expressed	0.941422	6.97504	0.13497	-2.88929	0.000127193	0.0433894	down	yes
LOC_Os01g14090	LOC_Os01g14090	LOC_Os01g14090.1	GO:0003777(microtubule motor activity);GO:0005871(kinesin complex);GO:0007018(microtubule-based movement);GO:0016887(ATPase activity)	03008(Ribosome biogenesis in eukaryotes)	K14565	NA	kinesin motor domain containing protein, putative, expressed	1.2299	8.99744	0.136694	-2.87098	0.000135724	0.0454577	down	yes
LOC_Os01g07360	LOC_Os01g07360	LOC_Os01g07360.4;LOC_Os01g07360.3;LOC_Os01g07360.1;LOC_Os01g07360.2	GO:0003779(actin binding);GO:0005576(extracellular region);GO:0005634(nucleus);GO:0005737(cytoplasm);GO:0005774(vacuolar membrane);GO:0005774(vacuolar membrane)	03013(RNA transport);03013(RNA transport)	K09291	NA	KIP1, putative, expressed	0.751751	5.49076	0.136912	-2.86868	0.000145402	0.0478294	down	yes
LOC_Os09g20000	LOC_Os09g20000	LOC_Os09g20000.1	GO:0005737(cytoplasm);GO:0030001(metal ion transport);GO:0046914(transition metal ion binding);GO:0046916(cellular transition metal ion homeostasis)	NA	NA	NA	heavy metal-associated domain containing protein, expressed	1.32244	9.74441	0.135713	-2.88137	0.000153526	0.0492705	down	yes
LOC_Os11g01620	LOC_Os11g01620	LOC_Os11g01620.1;LOC_Os11g01620.2	GO:0004672(protein kinase activity);GO:0004674(protein serine/threonine kinase activity);GO:0005524(ATP binding);GO:0005618(cell wall);GO:0005886(plasma membrane);GO:0006468(protein phosphorylation);GO:0007169(transmembrane receptor protein tyrosine kinase signaling pathway);GO:0009505(plant-type cell wall);GO:0009506(plasmodesma);GO:0016020(membrane);GO:0016021(integral component of membrane);GO…	04075(Plant hormone signal transduction);04626(Plant-pathogen interaction);04626(Plant-pathogen interaction)	K13415;K13420	EC:2.7.10.1 2.7.11.1;EC:2.7.11.1	inactive receptor kinase At2g26730 precursor, putative, expressed	0.336586	2.52491	0.133306	-2.90718	0.000158249	0.0492705	down	yes
LOC_Os02g02560	LOC_Os02g02560	LOC_Os02g02560.1	GO:0003983(UTP:glucose-1-phosphate uridylyltransferase activity);GO:0005737(cytoplasm);GO:0005829(cytosol);GO:0005886(plasma membrane);GO:0006011(UDP-glucose metabolic process);GO:0008152(metabolic process);GO:0009555(pollen development);GO:0009651(response to salt stress);GO:0019013(viral nucleocapsid);GO:0046686(response to cadmium ion);GO:0052543(callose deposition in cell wall);GO:0070569(uri…	00040(Pentose and glucuronate interconversions);00052(Galactose metabolism);00500(Starch and sucrose metabolism);00520(Amino sugar and nucleotide sugar metabolism)	K00963	EC:2.7.7.9	UTP--glucose-1-phosphate uridylyltransferase, putative, expressed	0.920219	6.67725	0.137814	-2.85921	0.000161473	0.0492705	down	yes
LOC_Os04g49720	LOC_Os04g49720	LOC_Os04g49720.1	GO:0030599(pectinesterase activity);GO:0046910(pectinesterase inhibitor activity);GO:0071944(cell periphery)	NA	NA	NA	pectinesterase inhibitor domain containing protein, putative, expressed	44.0107	307.77	0.142999	-2.80593	0.000162999	0.0492705	down	yes
LOC_Os11g04010	LOC_Os11g04010	LOC_Os11g04010.1	GO:0005634(nucleus);GO:0006508(proteolysis);GO:0008234(cysteine-type peptidase activity);GO:0048046(apoplast)	NA	NA	NA	ICE-like protease p20 domain containing protein, putative, expressed	3.67569	25.9356	0.141724	-2.81885	0.000163156	0.0492705	down	yes
LOC_Os01g33080	LOC_Os01g33080	LOC_Os01g33080.1	GO:0003779(actin binding);GO:0005737(cytoplasm);GO:0005856(cytoskeleton);GO:0008150(biological_process)	NA	NA	NA	fimbrin-like protein 2, putative, expressed	0.631566	4.53264	0.139337	-2.84335	0.000171989	0.0511001	down	yes
LOC_Os02g15930	LOC_Os02g15930	LOC_Os02g15930.1	GO:0005515(protein binding);GO:0005516(calmodulin binding);GO:0005634(nucleus);GO:0006914(autophagy);GO:0006915(apoptotic process);GO:0009408(response to heat);GO:0009409(response to cold);GO:0009506(plasmodesma);GO:0009644(response to high light intensity);GO:0009817(defense response to fungus, incompatible interaction);GO:0010228(vegetative to reproductive phase transition of meristem);GO:00105…	NA	NA	NA	expressed protein	1.3509	9.57479	0.14109	-2.82532	0.000177073	0.0517756	down	yes
LOC_Os05g43140	LOC_Os05g43140	LOC_Os05g43140.1	GO:0003674(molecular_function);GO:0008150(biological_process);GO:0009507(chloroplast);GO:0016021(integral component of membrane)	NA	NA	NA	expressed protein	2.00065	14.1371	0.141518	-2.82094	0.000181201	0.0521546	down	yes
LOC_Os06g49340	LOC_Os06g49340	LOC_Os06g49340.1	NA	NA	NA	NA	OsFBDUF35 - F-box and DUF domain containing protein, expressed	0.930428	6.55581	0.141924	-2.81681	0.000190244	0.0530069	down	yes
LOC_Os03g52650	LOC_Os03g52650	LOC_Os03g52650.1	GO:0000149(SNARE binding);GO:0005484(SNAP receptor activity);GO:0005886(plasma membrane);GO:0006886(intracellular protein transport);GO:0006887(exocytosis);GO:0006906(vesicle fusion);GO:0012505(endomembrane system);GO:0016021(integral component of membrane);GO:0031201(SNARE complex);GO:0048278(vesicle docking)	04130(SNARE interactions in vesicular transport)	K08486	NA	syntaxin-related protein, putative, expressed	1.39943	9.88446	0.141579	-2.82032	0.000191771	0.0530069	down	yes
LOC_Os08g17160	LOC_Os08g17160	LOC_Os08g17160.1	GO:0046658(anchored component of plasma membrane)	NA	NA	NA	plastocyanin-like domain containing protein, putative, expressed	7.96483	54.829	0.145267	-2.78322	0.000192794	0.0530069	down	yes
LOC_Os06g45610	LOC_Os06g45610	LOC_Os06g45610.1	NA	NA	NA	NA	expressed protein	1.83078	12.8534	0.142435	-2.81162	0.000204839	0.0549734	down	yes
LOC_Os04g53950	LOC_Os04g53950	LOC_Os04g53950.2;LOC_Os04g53950.3;LOC_Os04g53950.1	GO:0004553(hydrolase activity, hydrolyzing O-glycosyl compounds);GO:0005576(extracellular region);GO:0005618(cell wall);GO:0010411(xyloglucan metabolic process);GO:0016762(xyloglucan:xyloglucosyl transferase activity);GO:0016798(hydrolase activity, acting on glycosyl bonds);GO:0042546(cell wall biogenesis);GO:0048046(apoplast);GO:0071555(cell wall organization);GO:0071555(cell wall organization)	04075(Plant hormone signal transduction);04075(Plant hormone signal transduction)	K14504	EC:2.4.1.207	glycosyl hydrolases family 16 protein, protein, expressed	0.724938	5.16976	0.140227	-2.83417	0.000205915	0.0549734	down	yes
LOC_Os10g40614	LOC_Os10g40614	LOC_Os10g40614.1	GO:0005576(extracellular region);GO:0005783(endoplasmic reticulum);GO:0006869(lipid transport);GO:0008289(lipid binding);GO:0009506(plasmodesma)	03010(Ribosome)	K02883	NA	LTPL147 - Protease inhibitor/seed storage/LTP family protein precursor, expressed	3.80127	26.0059	0.146169	-2.77429	0.000214145	0.0558337	down	yes
LOC_Os06g46990	LOC_Os06g46990	LOC_Os06g46990.1	NA	NA	NA	NA	expressed protein	0.642156	4.54591	0.14126	-2.82357	0.000215199	0.0558337	down	yes
LOC_Os06g42660	LOC_Os06g42660	LOC_Os06g42660.1	NA	NA	NA	NA	expressed protein	2.3628	16.4957	0.143237	-2.80353	0.000218771	0.055972	down	yes
LOC_Os09g31040	LOC_Os09g31040	LOC_Os09g31040.1	GO:0005509(calcium ion binding)	NA	NA	NA	EF hand family protein, putative, expressed	3.27316	22.1754	0.147603	-2.76021	0.000230262	0.058105	down	yes
LOC_Os06g36670	LOC_Os06g36670	LOC_Os06g36670.1	GO:0004864(protein phosphatase inhibitor activity);GO:0004872(receptor activity);GO:0005634(nucleus);GO:0005737(cytoplasm);GO:0009738(abscisic acid-activated signaling pathway);GO:0010427(abscisic acid binding);GO:0080163(regulation of protein serine/threonine phosphatase activity)	04075(Plant hormone signal transduction)	K14496	NA	bet v I allergen family protein, putative, expressed	15.4027	2.96735	5.19071	2.37593	0.000243528	0.0596559	up	yes
LOC_Os09g06740	LOC_Os09g06740	LOC_Os09g06740.1	GO:0000209(protein polyubiquitination);GO:0042787(protein ubiquitination involved in ubiquitin-dependent protein catabolic process);GO:0043161(proteasome-mediated ubiquitin-dependent protein catabolic process);GO:0061630(ubiquitin protein ligase activity)	NA	NA	NA	zinc finger, C3HC4 type domain containing protein, expressed	1.88964	12.8001	0.147626	-2.75998	0.000245877	0.0596559	down	yes
LOC_Os05g41390	LOC_Os05g41390	LOC_Os05g41390.1	GO:0005515(protein binding);GO:0005634(nucleus);GO:0005737(cytoplasm);GO:0007067(mitotic nuclear division);GO:0010332(response to gamma radiation);GO:0016538(cyclin-dependent protein serine/threonine kinase regulator activity);GO:0051301(cell division);GO:0051726(regulation of cell cycle)	NA	NA	NA	cyclin, putative, expressed	0.779376	5.34696	0.14576	-2.77833	0.000246124	0.0596559	down	yes
LOC_Os02g58210	LOC_Os02g58210	LOC_Os02g58210.2;LOC_Os02g58210.1	GO:0003700(transcription factor activity, sequence-specific DNA binding);GO:0005634(nucleus);GO:0005634(nucleus)	NA	NA	NA	jmjC domain containing protein, expressed	2.6741	17.7548	0.150613	-2.73108	0.000250984	0.0599554	down	yes
LOC_Os02g18650	LOC_Os02g18650	LOC_Os02g18650.1	GO:0030599(pectinesterase activity);GO:0046910(pectinesterase inhibitor activity);GO:0071944(cell periphery)	00040(Pentose and glucuronate interconversions);00500(Starch and sucrose metabolism)	K01051	EC:3.1.1.11	pectinesterase, putative, expressed	2.46301	16.4149	0.150047	-2.73652	0.000253869	0.0599554	down	yes
LOC_Os07g26900	LOC_Os07g26900	LOC_Os07g26900.1	GO:0009505(plant-type cell wall)	00052(Galactose metabolism);00561(Glycerolipid metabolism);00600(Sphingolipid metabolism);00603(Glycosphingolipid biosynthesis - globo series)	K07407	EC:3.2.1.22	alpha-galactosidase precursor, putative, expressed	2.34941	15.6664	0.149965	-2.7373	0.000259763	0.0605629	down	yes
LOC_Os10g28240	LOC_Os10g28240	LOC_Os10g28240.1	GO:0005388(calcium-transporting ATPase activity);GO:0005887(integral component of plasma membrane);GO:0043231(intracellular membrane-bounded organelle)	00190(Oxidative phosphorylation)	K01535	EC:3.6.3.6	calcium-transporting ATPase, plasma membrane-type, putative, expressed	0.300306	2.07579	0.144671	-2.78915	0.000267061	0.0605629	down	yes
LOC_Os04g40510	LOC_Os04g40510	LOC_Os04g40510.2;LOC_Os04g40510.1	GO:0004553(hydrolase activity, hydrolyzing O-glycosyl compounds);GO:0005975(carbohydrate metabolic process);GO:0009507(chloroplast);GO:0009507(chloroplast)	NA	NA	NA	glycosyl hydrolase family 5 protein, putative, expressed	0.476721	3.2363	0.147305	-2.76313	0.000269929	0.0605629	down	yes
LOC_Os02g06340	LOC_Os02g06340	LOC_Os02g06340.1	GO:0005509(calcium ion binding);GO:0005515(protein binding);GO:0005525(GTP binding);GO:0005737(cytoplasm);GO:0005768(endosome);GO:0005886(plasma membrane);GO:0006897(endocytosis);GO:0009506(plasmodesma);GO:0010008(endosome membrane);GO:0016020(membrane);GO:0016787(hydrolase activity);GO:0032456(endocytic recycling);GO:0042538(hyperosmotic salinity response);GO:0043231(intracellular membrane-bound…	04144(Endocytosis)	K12483	NA	EH domain-containing protein 1, putative, expressed	1.87712	12.4357	0.150946	-2.72789	0.00027119	0.0605629	down	yes
LOC_Os04g38570	LOC_Os04g38570	LOC_Os04g38570.1;LOC_Os04g38570.2	GO:0016021(integral component of membrane);GO:0042626(ATPase activity, coupled to transmembrane movement of substances);GO:0055085(transmembrane transport);GO:0055085(transmembrane transport)	02010(ABC transporters);02010(ABC transporters)	K05658	EC:3.6.3.44	multidrug resistance protein, putative, expressed	0.449954	3.02177	0.148904	-2.74755	0.000273746	0.0605629	down	yes
LOC_Os03g59300	LOC_Os03g59300	LOC_Os03g59300.1;LOC_Os03g59300.2	GO:0003674(molecular_function);GO:0005618(cell wall);GO:0005886(plasma membrane);GO:0008150(biological_process);GO:0009507(chloroplast);GO:0009507(chloroplast)	NA	NA	NA	expressed protein	1.07477	7.19997	0.149274	-2.74396	0.000276168	0.0605629	down	yes
LOC_Os02g50140	LOC_Os02g50140	LOC_Os02g50140.1	GO:0005811(lipid particle);GO:0009507(chloroplast);GO:0009737(response to abscisic acid);GO:0009819(drought recovery);GO:0046872(metal ion binding);GO:0055114(oxidation-reduction process);GO:1990137(plant seed peroxidase activity)	00073(Cutin, suberine and wax biosynthesis)	K17991	EC:1.11.2.3	caleosin related protein, putative, expressed	3.76636	24.8639	0.151479	-2.72281	0.000282491	0.0612207	down	yes
LOC_Os04g49210	LOC_Os04g49210	LOC_Os04g49210.1	GO:0051213(dioxygenase activity)	00941(Flavonoid biosynthesis)	K00475	EC:1.14.11.9	naringenin,2-oxoglutarate 3-dioxygenase, putative, expressed	3.6127	0.696687	5.18554	2.37449	0.00029671	0.0635545	up	yes
LOC_Os09g27750	LOC_Os09g27750	LOC_Os09g27750.1	GO:0009693(ethylene biosynthetic process);GO:0051213(dioxygenase activity)	00270(Cysteine and methionine metabolism)	K05933	EC:1.14.17.4	1-aminocyclopropane-1-carboxylate oxidase 1, putative, expressed	7.34101	46.7722	0.156952	-2.6716	0.00032878	0.0696144	down	yes
LOC_Os06g49620	LOC_Os06g49620	LOC_Os06g49620.1	NA	NA	NA	NA	expressed protein	15.2436	97.2066	0.156817	-2.67285	0.000341929	0.0715758	down	yes
LOC_Os12g38460	LOC_Os12g38460	LOC_Os12g38460.1	GO:0008093(cytoskeletal adaptor activity);GO:0030507(spectrin binding);GO:0043034(costamere);GO:0072661(protein targeting to plasma membrane);GO:0098910(regulation of atrial cardiac muscle cell action potential)	03040(Spliceosome)	K12741	NA	RNA recognition motif family protein, expressed	1.52905	9.72199	0.157277	-2.66862	0.000353263	0.0727684	down	yes
LOC_Os01g16650	LOC_Os01g16650	LOC_Os01g16650.1	GO:0000209(protein polyubiquitination);GO:0005634(nucleus);GO:0005737(cytoplasm);GO:0030071(regulation of mitotic metaphase/anaphase transition);GO:0031145(anaphase-promoting complex-dependent catabolic process);GO:0031625(ubiquitin protein ligase binding);GO:0061630(ubiquitin protein ligase activity)	04120(Ubiquitin mediated proteolysis)	K06688	EC:2.3.2.23	ubiquitin-conjugating enzyme, putative, expressed	2.12104	13.7244	0.154545	-2.6939	0.000359644	0.0727684	down	yes
LOC_Os02g17230	LOC_Os02g17230	LOC_Os02g17230.1	GO:0004497(monooxygenase activity);GO:0055114(oxidation-reduction process)	00380(Tryptophan metabolism)	K11816	EC:1.14.13.168	flavin monooxygenase, putative, expressed	1.30714	8.49252	0.153917	-2.69977	0.000361972	0.0727684	down	yes
LOC_Os01g59120	LOC_Os01g59120	LOC_Os01g59120.1	GO:0005515(protein binding);GO:0005634(nucleus);GO:0005737(cytoplasm);GO:0007067(mitotic nuclear division);GO:0010332(response to gamma radiation);GO:0016538(cyclin-dependent protein serine/threonine kinase regulator activity);GO:0051301(cell division);GO:0051726(regulation of cell cycle)	NA	NA	NA	cyclin, putative, expressed	1.87445	11.9551	0.15679	-2.67309	0.000363427	0.0727684	down	yes
LOC_Os05g02760	LOC_Os05g02760	LOC_Os05g02760.1	NA	NA	NA	NA	expressed protein	2.91723	18.5623	0.157159	-2.66971	0.000375807	0.074438	down	yes
LOC_Os02g46290	LOC_Os02g46290	LOC_Os02g46290.1	GO:0004857(enzyme inhibitor activity)	NA	NA	NA	invertase/pectin methylesterase inhibitor family protein, putative, expressed	3.63046	22.9516	0.158179	-2.66037	0.000396339	0.0776699	down	yes
LOC_Os03g43820	LOC_Os03g43820	LOC_Os03g43820.1	GO:0004857(enzyme inhibitor activity)	NA	NA	NA	plant invertase/pectin methylesterase inhibitor domain containing protein, expressed	59.6459	368.171	0.162006	-2.62588	0.000404654	0.0780186	down	yes
LOC_Os10g42660	LOC_Os10g42660	LOC_Os10g42660.1	GO:0009507(chloroplast);GO:0009813(flavonoid biosynthetic process);GO:0016853(isomerase activity);GO:0045430(chalcone isomerase activity)	NA	NA	NA	expressed protein	1.31341	8.32226	0.157819	-2.66365	0.000406589	0.0780186	down	yes
LOC_Os02g13420	LOC_Os02g13420	LOC_Os02g13420.1	GO:0004674(protein serine/threonine kinase activity);GO:0005524(ATP binding);GO:0005886(plasma membrane);GO:0006468(protein phosphorylation);GO:0016020(membrane);GO:0016021(integral component of membrane);GO:0016301(kinase activity)	04626(Plant-pathogen interaction)	K13420	EC:2.7.11.1	leucine-rich repeat receptor protein kinase EXS precursor, putative, expressed	4.30024	0.877975	4.89791	2.29217	0.000412209	0.0782814	up	yes
LOC_Os03g06180	LOC_Os03g06180	LOC_Os03g06180.1	GO:0016021(integral component of membrane)	NA	NA	NA	expressed protein	0.519524	3.36292	0.154486	-2.69445	0.000416508	0.0782907	down	yes
LOC_Os06g25010	LOC_Os06g25010	LOC_Os06g25010.1	GO:0004568(chitinase activity);GO:0005576(extracellular region);GO:0006032(chitin catabolic process);GO:0008061(chitin binding)	00520(Amino sugar and nucleotide sugar metabolism)	K01183	EC:3.2.1.14	glycosyl hydrolase, putative, expressed	9.51036	1.9697	4.82832	2.27152	0.000430512	0.079594	up	yes
LOC_Os07g47790	LOC_Os07g47790	LOC_Os07g47790.1;LOC_Os07g47790.2	GO:0003677(DNA binding);GO:0003700(transcription factor activity, sequence-specific DNA binding);GO:0005634(nucleus);GO:0006351(transcription, DNA-templated);GO:0006355(regulation of transcription, DNA-templated);GO:0009873(ethylene-activated signaling pathway);GO:0034059(response to anoxia);GO:0005515(protein binding);GO:0005737(cytoplasm);GO:0005886(plasma membrane);GO:0008219(cell death);GO:00…	04626(Plant-pathogen interaction);04626(Plant-pathogen interaction)	K13434	NA	AP2 domain containing protein, expressed	2.96688	18.5649	0.159811	-2.64556	0.000432083	0.079594	down	yes
LOC_Os10g35580	LOC_Os10g35580	LOC_Os10g35580.1	GO:0005618(cell wall);GO:0005634(nucleus);GO:0005730(nucleolus);GO:0005737(cytoplasm);GO:0005819(spindle);GO:0005874(microtubule);GO:0007067(mitotic nuclear division);GO:0008017(microtubule binding);GO:0009524(phragmoplast);GO:0009652(thigmotropism);GO:0030865(cortical cytoskeleton organization);GO:0051301(cell division)	NA	NA	NA	ATEB1A-like microtubule associated protein, putative, expressed	1.70649	10.6711	0.159917	-2.64461	0.00044432	0.0810378	down	yes
LOC_Os12g27940	LOC_Os12g27940	LOC_Os12g27940.1	NA	NA	NA	NA	expressed protein	13.3706	81.706	0.163643	-2.61137	0.000451827	0.081599	down	yes
LOC_Os10g39640	LOC_Os10g39640	LOC_Os10g39640.1	GO:0009505(plant-type cell wall);GO:0009506(plasmodesma);GO:0016020(membrane)	NA	NA	NA	expansin precursor, putative, expressed	7.85557	47.2018	0.166425	-2.58705	0.000499241	0.0880687	down	yes
LOC_Os11g18140	LOC_Os11g18140	LOC_Os11g18140.1	GO:0005576(extracellular region);GO:0008150(biological_process)	NA	NA	NA	ZmEBE-1 protein, putative, expressed	14.9793	89.7978	0.166812	-2.58371	0.000505017	0.0880687	down	yes
LOC_Os01g26320	LOC_Os01g26320	LOC_Os01g26320.1	NA	NA	NA	NA	ZmEBE-1 protein, putative, expressed	2.67317	16.3026	0.163972	-2.60848	0.000506751	0.0880687	down	yes
LOC_Os02g45940	LOC_Os02g45940	LOC_Os02g45940.1	GO:0000786(nucleosome);GO:0003677(DNA binding);GO:0005634(nucleus);GO:0005774(vacuolar membrane);GO:0005794(Golgi apparatus);GO:0005829(cytosol);GO:0005886(plasma membrane);GO:0009506(plasmodesma);GO:0009507(chloroplast);GO:0046982(protein heterodimerization activity)	NA	NA	NA	Core histone H2A/H2B/H3/H4 domain containing protein, putative, expressed	2.89535	17.741	0.163201	-2.61528	0.000506774	0.0880687	down	yes
LOC_Os02g07624	LOC_Os02g07624	LOC_Os02g07624.1	NA	NA	NA	NA	gamma-thionin family domain containing protein, expressed	110.721	660.167	0.167717	-2.5759	0.000520661	0.0896364	down	yes
LOC_Os07g36800	LOC_Os07g36800	LOC_Os07g36800.2;LOC_Os07g36800.1	GO:0005739(mitochondrion);GO:0005743(mitochondrial inner membrane);GO:0006850(mitochondrial pyruvate transport);GO:0016021(integral component of membrane);GO:0016021(integral component of membrane)	NA	NA	NA	UPF0041 domain containing protein, putative, expressed	9.57461	2.03123	4.71371	2.23686	0.000544735	0.0929127	up	yes
LOC_Os11g02740	LOC_Os11g02740	LOC_Os11g02740.1	GO:0003674(molecular_function);GO:0005634(nucleus);GO:0005829(cytosol);GO:0008150(biological_process)	00620(Pyruvate metabolism)	K01069	EC:3.1.2.6	expressed protein	0.477876	2.94219	0.162422	-2.62218	0.000568726	0.0961147	down	yes
LOC_Os02g56540	LOC_Os02g56540	LOC_Os02g56540.1	GO:0003777(microtubule motor activity);GO:0005871(kinesin complex);GO:0007018(microtubule-based movement);GO:0016887(ATPase activity)	04144(Endocytosis)	K10396	NA	kinesin motor domain containing protein, putative, expressed	0.764346	4.58386	0.166747	-2.58427	0.00058053	0.0972176	down	yes
LOC_Os02g50630	LOC_Os02g50630	LOC_Os02g50630.1	GO:0003677(DNA binding);GO:0003700(transcription factor activity, sequence-specific DNA binding);GO:0005515(protein binding);GO:0005634(nucleus);GO:0005667(transcription factor complex);GO:0006351(transcription, DNA-templated);GO:0006355(regulation of transcription, DNA-templated);GO:0032876(negative regulation of DNA endoreduplication);GO:0042023(DNA endoreduplication)	NA	NA	NA	E2F family transcription factor protein, putative, expressed	1.51757	9.05493	0.167596	-2.57694	0.000599027	0.0988799	down	yes
LOC_Os05g09440	LOC_Os05g09440	LOC_Os05g09440.1	GO:0004470(malic enzyme activity);GO:0004471(malate dehydrogenase (decarboxylating) (NAD+) activity);GO:0004473(malate dehydrogenase (decarboxylating) (NADP+) activity);GO:0005829(cytosol);GO:0006108(malate metabolic process);GO:0008948(oxaloacetate decarboxylase activity);GO:0009507(chloroplast);GO:0016652(oxidoreductase activity, acting on NAD(P)H, NAD(P) as acceptor);GO:0046872(metal ion bindi…	01200(Carbon metabolism);00620(Pyruvate metabolism);00710(Carbon fixation in photosynthetic organisms)	K00029	EC:1.1.1.40	NADP-dependent malic enzyme, chloroplast precursor, putative, expressed	0.54344	3.31679	0.163845	-2.60959	0.000604695	0.0988799	down	yes
LOC_Os08g04640	LOC_Os08g04640	LOC_Os08g04640.1	NA	NA	NA	NA	expressed protein	3.36646	20.284	0.165966	-2.59104	0.000606559	0.0988799	down	yes
LOC_Os04g35430	LOC_Os04g35430	LOC_Os04g35430.1	GO:0003677(DNA binding);GO:0004402(histone acetyltransferase activity);GO:0005634(nucleus);GO:0006351(transcription, DNA-templated);GO:0006355(regulation of transcription, DNA-templated);GO:0008270(zinc ion binding);GO:0009506(plasmodesma);GO:0010385(double-stranded methylated DNA binding);GO:0042393(histone binding);GO:0043971(histone H3-K18 acetylation);GO:0043972(histone H3-K23 acetylation);GO…	03440(Homologous recombination)	K10901	EC:3.6.4.12	PHD-finger domain containing protein, expressed	0.531101	3.16422	0.167846	-2.57479	0.000629375	0.101699	down	yes
LOC_Os03g07810	LOC_Os03g07810	LOC_Os03g07810.1	GO:0003674(molecular_function);GO:0005634(nucleus);GO:0008150(biological_process)	NA	NA	NA	expressed protein	0.728665	4.3908	0.165953	-2.59116	0.000640982	0.102674	down	yes
LOC_Os02g45310	LOC_Os02g45310	LOC_Os02g45310.1	GO:0005768(endosome);GO:0005774(vacuolar membrane);GO:0005802(trans-Golgi network);GO:0008757(S-adenosylmethionine-dependent methyltransferase activity);GO:0032259(methylation)	NA	NA	NA	dehydration response related protein, putative, expressed	0.438866	2.67011	0.164363	-2.60505	0.000654469	0.103468	down	yes
LOC_Os11g14880	LOC_Os11g14880	LOC_Os11g14880.1	NA	NA	NA	NA	LTPL32 - Protease inhibitor/seed storage/LTP family protein precursor, expressed	29.1696	168.485	0.173129	-2.53008	0.000657173	0.103468	down	yes
LOC_Os01g50910	LOC_Os01g50910	LOC_Os01g50910.1;LOC_Os01g50910.2	GO:0003674(molecular_function);GO:0005829(cytosol);GO:0009793(embryo development ending in seed dormancy);GO:0005634(nucleus);GO:0005634(nucleus)	NA	NA	NA	late embryogenesis abundant protein, group 3, putative, expressed	9.6097	55.3612	0.173582	-2.52631	0.000680422	0.106221	down	yes
LOC_Os03g13300	LOC_Os03g13300	LOC_Os03g13300.1	GO:0004351(glutamate decarboxylase activity);GO:0005516(calmodulin binding);GO:0005829(cytosol);GO:0006536(glutamate metabolic process);GO:0030170(pyridoxal phosphate binding);GO:0046686(response to cadmium ion)	00650(Butanoate metabolism);00250(Alanine, aspartate and glutamate metabolism);00410(beta-Alanine metabolism);00430(Taurine and hypotaurine metabolism)	K01580	EC:4.1.1.15	glutamate decarboxylase, putative, expressed	0.450752	2.73714	0.16468	-2.60227	0.000733659	0.113569	down	yes
LOC_Os04g56180	LOC_Os04g56180	LOC_Os04g56180.1	GO:0004601(peroxidase activity);GO:0005576(extracellular region);GO:0006979(response to oxidative stress);GO:0020037(heme binding);GO:0042744(hydrogen peroxide catabolic process);GO:0046872(metal ion binding);GO:0055114(oxidation-reduction process)	00940(Phenylpropanoid biosynthesis)	K00430	EC:1.11.1.7	peroxidase precursor, putative, expressed	0.772813	4.62525	0.167086	-2.58134	0.000751963	0.115433	down	yes
LOC_Os04g41900	LOC_Os04g41900	LOC_Os04g41900.1	GO:0003674(molecular_function);GO:0008150(biological_process);GO:0009507(chloroplast);GO:0016021(integral component of membrane)	NA	NA	NA	expressed protein	4.26429	24.2175	0.176083	-2.50567	0.000795898	0.121167	down	yes
LOC_Os01g33040	LOC_Os01g33040	LOC_Os01g33040.1	GO:0003777(microtubule motor activity);GO:0005871(kinesin complex);GO:0007018(microtubule-based movement);GO:0016887(ATPase activity)	04144(Endocytosis)	K10396	NA	kinesin motor domain containing protein, expressed	0.847622	4.83858	0.17518	-2.51309	0.00081009	0.121339	down	yes
LOC_Os03g46920	LOC_Os03g46920	LOC_Os03g46920.1	GO:0005634(nucleus);GO:0016021(integral component of membrane)	NA	NA	NA	expressed protein	0.612717	3.53657	0.173252	-2.52906	0.0008102	0.121339	down	yes
LOC_Os04g48350	LOC_Os04g48350	LOC_Os04g48350.1	GO:0003677(DNA binding);GO:0003700(transcription factor activity, sequence-specific DNA binding);GO:0005634(nucleus);GO:0006351(transcription, DNA-templated);GO:0006355(regulation of transcription, DNA-templated);GO:0009409(response to cold);GO:0009414(response to water deprivation);GO:0009631(cold acclimation)	NA	NA	NA	dehydration-responsive element-binding protein, putative, expressed	1.76663	10.1793	0.173551	-2.52657	0.000817131	0.12139	down	yes
LOC_Os03g02290	LOC_Os03g02290	LOC_Os03g02290.1;LOC_Os03g02290.2	GO:0003777(microtubule motor activity);GO:0005871(kinesin complex);GO:0007018(microtubule-based movement);GO:0016887(ATPase activity);GO:0016887(ATPase activity)	03008(Ribosome biogenesis in eukaryotes);03008(Ribosome biogenesis in eukaryotes)	K14565	NA	kinesin motor domain containing protein, putative, expressed	1.06796	6.06721	0.176022	-2.50618	0.000871947	0.128014	down	yes
LOC_Os01g08860	LOC_Os01g08860	LOC_Os01g08860.1;LOC_Os01g08860.2	GO:0009408(response to heat);GO:0009408(response to heat)	04141(Protein processing in endoplasmic reticulum);04141(Protein processing in endoplasmic reticulum)	K13993	NA	hsp20/alpha crystallin family protein, putative, expressed	28.3559	157.161	0.180427	-2.47052	0.000875615	0.128014	down	yes
LOC_Os05g38530	LOC_Os05g38530	LOC_Os05g38530.1	GO:0005524(ATP binding);GO:0005618(cell wall);GO:0005634(nucleus);GO:0005739(mitochondrion);GO:0005774(vacuolar membrane);GO:0005794(Golgi apparatus);GO:0005829(cytosol);GO:0005886(plasma membrane);GO:0006351(transcription, DNA-templated);GO:0006355(regulation of transcription, DNA-templated);GO:0006457(protein folding);GO:0009266(response to temperature stimulus);GO:0009408(response to heat);GO:…	03040(Spliceosome);04141(Protein processing in endoplasmic reticulum);04144(Endocytosis)	K03283	NA	DnaK family protein, putative, expressed	1.99539	11.0927	0.179883	-2.47487	0.000923138	0.133899	down	yes
LOC_Os02g15810	LOC_Os02g15810	LOC_Os02g15810.1	GO:0003677(DNA binding);GO:0003700(transcription factor activity, sequence-specific DNA binding);GO:0005634(nucleus)	03410(Base excision repair)	K10802	NA	HMG1/2, putative, expressed	2.33282	12.9321	0.18039	-2.47081	0.000943268	0.13575	down	yes
LOC_Os05g10650	LOC_Os05g10650	LOC_Os05g10650.1	GO:0003872(6-phosphofructokinase activity);GO:0005524(ATP binding);GO:0005737(cytoplasm);GO:0005829(cytosol);GO:0005945(6-phosphofructokinase complex);GO:0006002(fructose 6-phosphate metabolic process);GO:0006096(glycolytic process);GO:0010053(root epidermal cell differentiation);GO:0046872(metal ion binding)	01200(Carbon metabolism);01230(Biosynthesis of amino acids);00010(Glycolysis / Gluconeogenesis);00030(Pentose phosphate pathway);00051(Fructose and mannose metabolism);00052(Galactose metabolism);03018(RNA degradation)	K00850	EC:2.7.1.11	6-phosphofructokinase, putative, expressed	1.8673	10.3191	0.180956	-2.46629	0.000975321	0.139	down	yes
LOC_Os02g37254	LOC_Os02g37254	LOC_Os02g37254.1	NA	NA	NA	NA	expressed protein	6.54235	35.9671	0.181898	-2.4588	0.000986059	0.139	down	yes
LOC_Os12g39980	LOC_Os12g39980	LOC_Os12g39980.1	GO:0003777(microtubule motor activity);GO:0005871(kinesin complex);GO:0007018(microtubule-based movement);GO:0016887(ATPase activity)	04144(Endocytosis)	K10396	NA	kinesin motor domain containing protein, putative, expressed	0.481364	2.65096	0.181581	-2.46132	0.000988493	0.139	down	yes
LOC_Os08g37470	LOC_Os08g37470	LOC_Os08g37470.1	GO:0009061(anaerobic respiration);GO:0018171(peptidyl-cysteine oxidation);GO:0070483(detection of hypoxia)	00430(Taurine and hypotaurine metabolism)	K10712	EC:1.13.11.19	2-aminoethanethiol dioxygenase, putative, expressed	2.90235	15.9032	0.182501	-2.45402	0.0010502	0.146559	down	yes
LOC_Os04g33630	LOC_Os04g33630	LOC_Os04g33630.1	GO:0005515(protein binding);GO:0051537(2 iron, 2 sulfur cluster binding)	00195(Photosynthesis)	K02639	NA	2Fe-2S iron-sulfur cluster binding domain containing protein, expressed	5.36097	28.6743	0.186961	-2.41919	0.00118771	0.164502	down	yes
LOC_Os05g27820	LOC_Os05g27820	LOC_Os05g27820.1;LOC_Os05g27820.2	GO:0005215(transporter activity);GO:0005737(cytoplasm);GO:0005886(plasma membrane);GO:0006810(transport);GO:0007049(cell cycle);GO:0008289(lipid binding);GO:0016021(integral component of membrane);GO:0051301(cell division);GO:0051301(cell division)	NA	NA	NA	patellin protein, putative, expressed	1.21034	6.57623	0.184048	-2.44184	0.00120823	0.166096	down	yes
LOC_Os03g63970	LOC_Os03g63970	LOC_Os03g63970.1	GO:0009416(response to light stimulus);GO:0009685(gibberellin metabolic process);GO:0009686(gibberellin biosynthetic process);GO:0009740(gibberellic acid mediated signaling pathway);GO:0009826(unidimensional cell growth);GO:0009908(flower development);GO:0045544(gibberellin 20-oxidase activity)	00904(Diterpenoid biosynthesis)	K05282	EC:1.14.11.12	gibberellin 20 oxidase 1, putative, expressed	0.820756	4.45801	0.184108	-2.44138	0.00124428	0.168754	down	yes
LOC_Os04g38520	LOC_Os04g38520	LOC_Os04g38520.1	GO:0003674(molecular_function);GO:0005634(nucleus);GO:0008150(biological_process)	NA	NA	NA	CPuORF18 - conserved peptide uORF-containing transcript, expressed	24.184	127.023	0.190391	-2.39297	0.00125256	0.168754	down	yes
LOC_Os01g42070	LOC_Os01g42070	LOC_Os01g42070.1	GO:0003777(microtubule motor activity);GO:0005871(kinesin complex);GO:0007018(microtubule-based movement);GO:0016887(ATPase activity)	04144(Endocytosis)	K10396	NA	kinesin motor domain containing protein, putative, expressed	0.484468	2.66012	0.182122	-2.45702	0.00125505	0.168754	down	yes
LOC_Os06g51110	LOC_Os06g51110	LOC_Os06g51110.1;LOC_Os06g51110.2	GO:0005515(protein binding);GO:0005634(nucleus);GO:0007049(cell cycle);GO:0016538(cyclin-dependent protein serine/threonine kinase regulator activity);GO:0051301(cell division);GO:0051726(regulation of cell cycle);GO:0051726(regulation of cell cycle)	NA	NA	NA	cyclin, putative, expressed	1.31854	7.07035	0.186489	-2.42284	0.00128267	0.171218	down	yes
LOC_Os11g31190	LOC_Os11g31190	LOC_Os11g31190.1	GO:0005887(integral component of plasma membrane);GO:0051119(sugar transmembrane transporter activity)	NA	NA	NA	nodulin MtN3 family protein, putative, expressed	6.26203	32.8222	0.190786	-2.38997	0.00131639	0.174455	down	yes
LOC_Os03g13840	LOC_Os03g13840	LOC_Os03g13840.2;LOC_Os03g13840.1	GO:0003674(molecular_function);GO:0005737(cytoplasm);GO:0005886(plasma membrane);GO:0009409(response to cold);GO:0009414(response to water deprivation);GO:0009644(response to high light intensity);GO:0009651(response to salt stress);GO:0009651(response to salt stress)	04144(Endocytosis);04144(Endocytosis)	K19366	NA	senescence-associated protein, putative, expressed	4.79958	25.1247	0.19103	-2.38813	0.00133113	0.175148	down	yes
LOC_Os02g28850	LOC_Os02g28850	LOC_Os02g28850.1	GO:0005871(kinesin complex);GO:0007018(microtubule-based movement);GO:0008574(ATP-dependent microtubule motor activity, plus-end-directed)	00230(Purine metabolism)	K01952	EC:6.3.5.3	Kinesin motor domain domain containing protein, expressed	0.801545	4.25599	0.188333	-2.40864	0.0013426	0.175404	down	yes
LOC_Os05g37780	LOC_Os05g37780	LOC_Os05g37780.1	NA	NA	NA	NA	expressed protein	1.94705	10.3623	0.187897	-2.41199	0.00137574	0.178469	down	yes
LOC_Os08g43180	LOC_Os08g43180	LOC_Os08g43180.1	GO:0003824(catalytic activity)	NA	NA	NA	expressed protein	0.783831	4.14197	0.189241	-2.4017	0.00138745	0.178729	down	yes
LOC_Os01g52900	LOC_Os01g52900	LOC_Os01g52900.1	GO:0003674(molecular_function);GO:0005575(cellular_component);GO:0008150(biological_process)	NA	NA	NA	expressed protein	1.72222	8.99754	0.19141	-2.38526	0.00144406	0.18473	down	yes
LOC_Os12g17804	LOC_Os12g17804	LOC_Os12g17804.1	NA	NA	NA	NA	expressed protein	1.57647	8.53065	0.1848	-2.43596	0.001498	0.190308	down	yes
LOC_Os12g36890	LOC_Os12g36890	LOC_Os12g36890.1	GO:0005794(Golgi apparatus);GO:0071669(plant-type cell wall organization or biogenesis)	00500(Starch and sucrose metabolism);00520(Amino sugar and nucleotide sugar metabolism)	K00770	EC:2.4.2.24	CSLD4 - cellulose synthase-like family D, expressed	0.975391	5.04712	0.193257	-2.37141	0.00153139	0.191934	down	yes
LOC_Os09g36740	LOC_Os09g36740	LOC_Os09g36740.1	GO:0005634(nucleus);GO:0007049(cell cycle);GO:0051301(cell division)	NA	NA	NA	tetratricopeptide repeat domain containing protein, expressed	0.546764	2.93085	0.186555	-2.42233	0.00153164	0.191934	down	yes
LOC_Os02g52150	LOC_Os02g52150	LOC_Os02g52150.2;LOC_Os02g52150.1	GO:0006970(response to osmotic stress);GO:0009408(response to heat);GO:0009408(response to heat)	04141(Protein processing in endoplasmic reticulum);04141(Protein processing in endoplasmic reticulum)	K13993	NA	heat shock 22 kDa protein, mitochondrial precursor, putative, expressed	9.92006	50.5664	0.196179	-2.34976	0.00155544	0.1936	down	yes
LOC_Os01g72810	LOC_Os01g72810	LOC_Os01g72810.1	GO:0004674(protein serine/threonine kinase activity);GO:0005886(plasma membrane);GO:0006468(protein phosphorylation)	NA	NA	NA	secreted glycoprotein, putative, expressed	2.82973	14.5001	0.195152	-2.35733	0.00161378	0.199513	down	yes
LOC_Os02g47130	LOC_Os02g47130	LOC_Os02g47130.1	GO:0003674(molecular_function);GO:0005634(nucleus);GO:0008150(biological_process)	NA	NA	NA	expressed protein	4.11313	20.806	0.19769	-2.33869	0.0016534	0.203049	down	yes
LOC_Os06g45990	LOC_Os06g45990	LOC_Os06g45990.2;LOC_Os06g45990.1	GO:0005215(transporter activity);GO:0005737(cytoplasm);GO:0005886(plasma membrane);GO:0006810(transport);GO:0007049(cell cycle);GO:0008289(lipid binding);GO:0016021(integral component of membrane);GO:0051301(cell division);GO:0005634(nucleus);GO:0005829(cytosol);GO:0005829(cytosol)	NA	NA	NA	patellin-5, putative, expressed	1.10569	5.64385	0.19591	-2.35173	0.00168845	0.205979	down	yes
LOC_Os04g57320	LOC_Os04g57320	LOC_Os04g57320.1;LOC_Os04g57320.2	GO:0005739(mitochondrion);GO:0009266(response to temperature stimulus);GO:0009535(chloroplast thylakoid membrane);GO:0009579(thylakoid);GO:0009644(response to high light intensity);GO:0009657(plastid organization);GO:0009658(chloroplast organization);GO:0009916(alternative oxidase activity);GO:0016021(integral component of membrane);GO:0016117(carotenoid biosynthetic process);GO:0046862(chromopla…	NA	NA	NA	immutans protein, putative, expressed	1.12214	5.80831	0.193195	-2.37187	0.0017219	0.208679	down	yes
LOC_Os02g52450	LOC_Os02g52450	LOC_Os02g52450.3;LOC_Os02g52450.1;LOC_Os02g52450.2	GO:0005737(cytoplasm);GO:0008428(ribonuclease inhibitor activity);GO:0008948(oxaloacetate decarboxylase activity);GO:0046872(metal ion binding);GO:0047443(4-hydroxy-4-methyl-2-oxoglutarate aldolase activity);GO:0051252(regulation of RNA metabolic process);GO:0051252(regulation of RNA metabolic process)	NA	NA	NA	regulator of ribonuclease, putative, expressed	9.33515	2.40124	3.88764	1.9589	0.00174708	0.210347	up	yes
LOC_Os03g18960	LOC_Os03g18960	LOC_Os03g18960.1	GO:0005516(calmodulin binding);GO:0005634(nucleus);GO:0006950(response to stress)	NA	NA	NA	calmodulin binding protein, putative, expressed	4.11641	1.03391	3.98139	1.99327	0.00177159	0.211912	up	yes
LOC_Os05g45460	LOC_Os05g45460	LOC_Os05g45460.1	NA	NA	NA	NA	POEI52 - Pollen Ole e I allergen and extensin family protein precursor, expressed	1.19913	6.20426	0.193276	-2.37127	0.00179544	0.21334	down	yes
LOC_Os04g46740	LOC_Os04g46740	LOC_Os04g46740.2;LOC_Os04g46740.1	GO:0005576(extracellular region);GO:0005618(cell wall);GO:0009505(plant-type cell wall);GO:0030599(pectinesterase activity);GO:0042545(cell wall modification);GO:0045330(aspartyl esterase activity);GO:0045490(pectin catabolic process);GO:0045490(pectin catabolic process)	00040(Pentose and glucuronate interconversions);00500(Starch and sucrose metabolism);00500(Starch and sucrose metabolism)	K01051	EC:3.1.1.11	pectinesterase, putative, expressed	2.262	11.3608	0.199106	-2.32839	0.00180669	0.21334	down	yes
LOC_Os03g08330	LOC_Os03g08330	LOC_Os03g08330.1	GO:0003714(transcription corepressor activity);GO:0005634(nucleus);GO:0009611(response to wounding);GO:0031347(regulation of defense response);GO:1903507(negative regulation of nucleic acid-templated transcription);GO:2000022(regulation of jasmonic acid mediated signaling pathway)	04075(Plant hormone signal transduction)	K13464	NA	ZIM domain containing protein, putative, expressed	1.56313	7.9269	0.197194	-2.34231	0.00197536	0.231772	down	yes
LOC_Os07g47670	LOC_Os07g47670	LOC_Os07g47670.1;LOC_Os07g47670.2	GO:0031305(integral component of mitochondrial inner membrane);GO:0033617(mitochondrial respiratory chain complex IV assembly);GO:0097249(mitochondrial respiratory chain supercomplex);GO:0097249(mitochondrial respiratory chain supercomplex)	NA	NA	NA	hypoxia-responsive family protein, putative, expressed	8.20845	40.5608	0.202374	-2.3049	0.00201481	0.234903	down	yes
LOC_Os01g35590	LOC_Os01g35590	LOC_Os01g35590.1	NA	NA	NA	NA	expressed protein	2.2862	11.7031	0.19535	-2.35587	0.00204598	0.237038	down	yes
LOC_Os10g42490	LOC_Os10g42490	LOC_Os10g42490.1;LOC_Os10g42490.2	GO:0003677(DNA binding);GO:0003700(transcription factor activity, sequence-specific DNA binding);GO:0005634(nucleus);GO:0006351(transcription, DNA-templated);GO:0006355(regulation of transcription, DNA-templated);GO:0008289(lipid binding);GO:0010090(trichome morphogenesis);GO:0043565(sequence-specific DNA binding);GO:0048497(maintenance of floral organ identity);GO:0048497(maintenance of floral o…	00750(Vitamin B6 metabolism);00750(Vitamin B6 metabolism)	K05275	EC:1.1.1.65	homeobox and START domains containing protein, putative, expressed	0.357494	1.81037	0.19747	-2.34029	0.00207502	0.238467	down	yes
LOC_Os03g39020	LOC_Os03g39020	LOC_Os03g39020.1	GO:0005871(kinesin complex);GO:0007018(microtubule-based movement);GO:0008574(ATP-dependent microtubule motor activity, plus-end-directed)	04144(Endocytosis)	K10396	NA	Kinesin motor domain domain containing protein, expressed	1.16569	5.73878	0.203125	-2.29956	0.00209111	0.238467	down	yes
LOC_Os11g05640	LOC_Os11g05640	LOC_Os11g05640.1	GO:0003677(DNA binding);GO:0003700(transcription factor activity, sequence-specific DNA binding);GO:0005634(nucleus);GO:0006355(regulation of transcription, DNA-templated);GO:0043565(sequence-specific DNA binding)	04712(Circadian rhythm - plant)	K16241	NA	bZIP transcription factor domain containing protein, expressed	0.858372	4.33191	0.198151	-2.33533	0.00209716	0.238467	down	yes
LOC_Os04g42590	LOC_Os04g42590	LOC_Os04g42590.1	NA	NA	NA	NA	expressed protein	18.9058	5.04934	3.74421	1.90466	0.00214304	0.24219	up	yes
LOC_Os07g36610	LOC_Os07g36610	LOC_Os07g36610.1	GO:0000271(polysaccharide biosynthetic process);GO:0005768(endosome);GO:0005794(Golgi apparatus);GO:0005802(trans-Golgi network);GO:0005886(plasma membrane);GO:0009409(response to cold);GO:0009832(plant-type cell wall biogenesis);GO:0016757(transferase activity, transferring glycosyl groups);GO:0016759(cellulose synthase activity);GO:0016760(cellulose synthase (UDP-forming) activity);GO:0030173(i…	00500(Starch and sucrose metabolism);00520(Amino sugar and nucleotide sugar metabolism)	K00770	EC:2.4.2.24	CSLF9 - cellulose synthase-like family F; beta1,3;1,4 glucan synthase, expressed	1.65287	8.08475	0.204443	-2.29023	0.00217044	0.243791	down	yes
LOC_Os07g01620	LOC_Os07g01620	LOC_Os07g01620.1	GO:0009699(phenylpropanoid biosynthetic process);GO:0042349(guiding stereospecific synthesis activity)	NA	NA	NA	dirigent, putative, expressed	13.3909	64.745	0.206825	-2.27352	0.0022171	0.247522	down	yes
LOC_Os01g58140	LOC_Os01g58140	LOC_Os01g58140.1	NA	NA	NA	NA	expressed protein	1.99454	9.90183	0.201431	-2.31164	0.002286	0.253677	down	yes
LOC_Os08g25070	LOC_Os08g25070	LOC_Os08g25070.1	NA	NA	NA	NA	PME/invertase inhibitor, putative, expressed	22.0757	5.90515	3.73838	1.90241	0.00231531	0.255391	up	yes
LOC_Os04g43670	LOC_Os04g43670	LOC_Os04g43670.1	GO:0003674(molecular_function);GO:0005576(extracellular region);GO:0008150(biological_process)	NA	NA	NA	expressed protein	3.44508	16.7489	0.20569	-2.28146	0.00234339	0.25694	down	yes
LOC_Os08g37130	LOC_Os08g37130	LOC_Os08g37130.1	GO:0005575(cellular_component);GO:0016491(oxidoreductase activity);GO:0055114(oxidation-reduction process)	00600(Sphingolipid metabolism)	K04708	EC:1.1.1.102	oxidoreductase, short chain dehydrogenase/reductase family domain containing protein, expressed	0.752032	3.79559	0.198133	-2.33546	0.00235724	0.25694	down	yes
LOC_Os02g47280	LOC_Os02g47280	LOC_Os02g47280.2;LOC_Os02g47280.1	GO:0005524(ATP binding);GO:0005634(nucleus);GO:0006351(transcription, DNA-templated);GO:0006355(regulation of transcription, DNA-templated);GO:0048366(leaf development);GO:0048366(leaf development)	NA	NA	NA	growth-regulating factor, putative, expressed	0.712931	3.54468	0.201127	-2.31382	0.00243118	0.26344	down	yes
LOC_Os05g02670	LOC_Os05g02670	LOC_Os05g02670.1;LOC_Os05g02670.3;LOC_Os05g02670.2	GO:0005871(kinesin complex);GO:0007018(microtubule-based movement);GO:0008574(ATP-dependent microtubule motor activity, plus-end-directed);GO:0008574(ATP-dependent microtubule motor activity, plus-end-directed)	04144(Endocytosis);04144(Endocytosis)	K10396	NA	kinesin motor domain containing protein, putative, expressed	0.793374	3.82048	0.207663	-2.26768	0.00250005	0.269318	down	yes
LOC_Os12g17530	LOC_Os12g17530	LOC_Os12g17530.1	GO:0003674(molecular_function);GO:0005634(nucleus);GO:0008150(biological_process)	NA	NA	NA	expressed protein	0.615075	3.00124	0.20494	-2.28673	0.00274547	0.294037	down	yes
LOC_Os07g11630	LOC_Os07g11630	LOC_Os07g11630.1	GO:0004867(serine-type endopeptidase inhibitor activity);GO:0005622(intracellular);GO:0006952(defense response)	NA	NA	NA	LTPL163 - Protease inhibitor/seed storage/LTP family protein precursor, expressed	1306.16	366.421	3.56463	1.83375	0.00283792	0.302181	up	yes
LOC_Os02g12380	LOC_Os02g12380	LOC_Os02g12380.3;LOC_Os02g12380.1;LOC_Os02g12380.2	GO:0000118(histone deacetylase complex);GO:0004407(histone deacetylase activity);GO:0005515(protein binding);GO:0005634(nucleus);GO:0006351(transcription, DNA-templated);GO:0006355(regulation of transcription, DNA-templated);GO:0009294(DNA mediated transformation);GO:0009405(pathogenesis);GO:0009861(jasmonic acid and ethylene-dependent systemic resistance);GO:0016573(histone acetylation);GO:00165…	00520(Amino sugar and nucleotide sugar metabolism);00520(Amino sugar and nucleotide sugar metabolism)	K01183	EC:3.2.1.14	histone deacetylase, putative, expressed	0.481514	2.35936	0.204087	-2.29274	0.00288659	0.304506	down	yes
LOC_Os02g36600	LOC_Os02g36600	LOC_Os02g36600.1	GO:0004034(aldose 1-epimerase activity);GO:0005737(cytoplasm);GO:0005975(carbohydrate metabolic process);GO:0006012(galactose metabolic process);GO:0016853(isomerase activity);GO:0030246(carbohydrate binding)	00010(Glycolysis / Gluconeogenesis);00052(Galactose metabolism)	K01785	EC:5.1.3.3	aldose 1-epimerase, putative, expressed	1.51109	7.17247	0.210678	-2.24689	0.00289282	0.304506	down	yes
LOC_Os12g16880	LOC_Os12g16880	LOC_Os12g16880.1	NA	NA	NA	NA	PROLM27 - Prolamin precursor, expressed	8.69507	2.36953	3.66954	1.8756	0.00291229	0.304815	up	yes
LOC_Os09g36060	LOC_Os09g36060	LOC_Os09g36060.1	GO:0004553(hydrolase activity, hydrolyzing O-glycosyl compounds);GO:0005576(extracellular region);GO:0008810(cellulase activity);GO:0030245(cellulose catabolic process);GO:0071555(cell wall organization)	00500(Starch and sucrose metabolism)	K01179	EC:3.2.1.4	endoglucanase, putative, expressed	0.491524	2.36509	0.207825	-2.26656	0.00293675	0.305637	down	yes
LOC_Os05g37470	LOC_Os05g37470	LOC_Os05g37470.2;LOC_Os05g37470.3;LOC_Os05g37470.1	GO:0003333(amino acid transmembrane transport);GO:0005886(plasma membrane);GO:0015171(amino acid transmembrane transporter activity);GO:0015171(amino acid transmembrane transporter activity)	04075(Plant hormone signal transduction);04075(Plant hormone signal transduction)	K13946	NA	transmembrane amino acid transporter protein, putative, expressed	1.26021	5.93581	0.212306	-2.23578	0.00295469	0.305777	down	yes
LOC_Os11g07050	LOC_Os11g07050	LOC_Os11g07050.1	GO:0005634(nucleus);GO:0009555(pollen development);GO:0051321(meiotic cell cycle)	NA	NA	NA	FHA domain containing protein, putative, expressed	0.535962	2.53006	0.211838	-2.23897	0.00298095	0.306771	down	yes
LOC_Os04g43170	LOC_Os04g43170	LOC_Os04g43170.1	GO:0004392(heme oxygenase (decyclizing) activity);GO:0004497(monooxygenase activity);GO:0005509(calcium ion binding);GO:0005783(endoplasmic reticulum);GO:0005811(lipid particle);GO:0006952(defense response);GO:0009737(response to abscisic acid);GO:0009793(embryo development ending in seed dormancy);GO:0016021(integral component of membrane);GO:0031090(organelle membrane);GO:0031408(oxylipin biosy…	00073(Cutin, suberine and wax biosynthesis)	K17991	EC:1.11.2.3	caleosin related protein, putative, expressed	19.0892	87.7486	0.217545	-2.20062	0.00306072	0.310742	down	yes
LOC_Os04g39110	LOC_Os04g39110	LOC_Os04g39110.1;LOC_Os04g39110.2	GO:0005515(protein binding);GO:0005576(extracellular region);GO:0005886(plasma membrane);GO:0009651(response to salt stress);GO:0009737(response to abscisic acid);GO:0009739(response to gibberellin);GO:0009740(gibberellic acid mediated signaling pathway);GO:2000377(regulation of reactive oxygen species metabolic process);GO:2000377(regulation of reactive oxygen species metabolic process)	NA	NA	NA	GASR4 - Gibberellin-regulated GASA/GAST/Snakin family protein precursor, expressed	1.35778	6.54994	0.207296	-2.27024	0.00307543	0.310742	down	yes
LOC_Os05g33890	LOC_Os05g33890	LOC_Os05g33890.1	GO:0000226(microtubule cytoskeleton organization);GO:0000911(cytokinesis by cell plate formation);GO:0000922(spindle pole);GO:0005634(nucleus);GO:0005819(spindle);GO:0005874(microtubule);GO:0007067(mitotic nuclear division);GO:0008017(microtubule binding);GO:0008283(cell proliferation);GO:0009524(phragmoplast);GO:0009574(preprophase band);GO:0048528(post-embryonic root development);GO:0055028(cor…	00190(Oxidative phosphorylation)	K02133	EC:3.6.3.14	microtubule associated protein, putative, expressed	0.817312	3.87104	0.211135	-2.24376	0.00308037	0.310742	down	yes
LOC_Os02g10020	LOC_Os02g10020	LOC_Os02g10020.1	GO:0000778(condensed nuclear chromosome kinetochore);GO:0000940(condensed chromosome outer kinetochore);GO:0007091(metaphase/anaphase transition of mitotic cell cycle);GO:0007094(mitotic spindle assembly checkpoint);GO:0034501(protein localization to kinetochore);GO:0048471(perinuclear region of cytoplasm)	NA	NA	NA	Mad3/BUB1 homology region 1 domain containing protein, expressed	0.868085	4.1529	0.209031	-2.25821	0.00308947	0.310742	down	yes
LOC_Os12g06750	LOC_Os12g06750	LOC_Os12g06750.1	NA	NA	NA	NA	DEFL16 - Defensin and Defensin-like DEFL family	6.42793	30.5726	0.210251	-2.24981	0.00310404	0.310742	down	yes
LOC_Os03g44650	LOC_Os03g44650	LOC_Os03g44650.1	GO:0005634(nucleus);GO:0009055(electron carrier activity);GO:0015035(protein disulfide oxidoreductase activity);GO:0045454(cell redox homeostasis)	NA	NA	NA	glutaredoxin, putative, expressed	0.951928	4.58547	0.207597	-2.26814	0.00312075	0.310742	down	yes
LOC_Os03g12230	LOC_Os03g12230	LOC_Os03g12230.1;LOC_Os03g12230.2	GO:0005509(calcium ion binding);GO:0005773(vacuole);GO:0005783(endoplasmic reticulum);GO:0009269(response to desiccation);GO:0009409(response to cold);GO:0009620(response to fungus);GO:0009651(response to salt stress);GO:0009737(response to abscisic acid);GO:0009751(response to salicylic acid);GO:0010118(stomatal movement);GO:0012511(monolayer-surrounded lipid storage body);GO:0031407(oxylipin me…	00073(Cutin, suberine and wax biosynthesis);00073(Cutin, suberine and wax biosynthesis)	K17991	EC:1.11.2.3	caleosin related protein, putative, expressed	11.2361	51.5274	0.218061	-2.19719	0.003143	0.311276	down	yes
LOC_Os01g12030	LOC_Os01g12030	LOC_Os01g12030.1	GO:0004553(hydrolase activity, hydrolyzing O-glycosyl compounds);GO:0005576(extracellular region);GO:0008810(cellulase activity);GO:0030245(cellulose catabolic process);GO:0030246(carbohydrate binding);GO:0071555(cell wall organization)	00500(Starch and sucrose metabolism)	K01179	EC:3.2.1.4	endoglucanase precursor, putative, expressed	3.93614	18.0722	0.217801	-2.19892	0.00316948	0.312219	down	yes
LOC_Os05g03120	LOC_Os05g03120	LOC_Os05g03120.1;LOC_Os05g03120.3;LOC_Os05g03120.2	GO:0051219(phosphoprotein binding);GO:0051219(phosphoprotein binding)	NA	NA	NA	retrotransposon protein, putative, unclassified, expressed	0.744	3.50912	0.212019	-2.23773	0.0032021	0.313755	down	yes
LOC_Os03g61030	LOC_Os03g61030	LOC_Os03g61030.1	GO:0006355(regulation of transcription, DNA-templated)	NA	NA	NA	transcription termination factor nusG family protein, expressed	0.976135	4.59009	0.212661	-2.23337	0.00325529	0.316366	down	yes
LOC_Os04g37490	LOC_Os04g37490	LOC_Os04g37490.1	GO:0047036(codeinone reductase (NADPH) activity)	00053(Ascorbate and aldarate metabolism)	K19642	EC:1.1.1.365	oxidoreductase, aldo/keto reductase family protein, putative, expressed	0.835333	3.94991	0.211482	-2.2414	0.00327168	0.316366	down	yes
LOC_Os10g36848	LOC_Os10g36848	LOC_Os10g36848.1	GO:0009809(lignin biosynthetic process);GO:0016020(membrane);GO:0016709(oxidoreductase activity, acting on paired donors, with incorporation or reduction of molecular oxygen, NAD(P)H as one donor, and incorporation of one atom of oxygen)	00940(Phenylpropanoid biosynthesis)	K09755	EC:1.14.-.-	cytochrome P450, putative, expressed	2.26485	0.626704	3.61391	1.85356	0.00331919	0.316366	up	yes
LOC_Os07g44430	LOC_Os07g44430	LOC_Os07g44430.1	GO:0005634(nucleus);GO:0005737(cytoplasm);GO:0008379(thioredoxin peroxidase activity);GO:0009269(response to desiccation);GO:0010231(maintenance of seed dormancy);GO:0016209(antioxidant activity);GO:0055114(oxidation-reduction process)	00940(Phenylpropanoid biosynthesis)	K11188	EC:1.11.1.7 1.11.1.15 3.1.1.-	peroxiredoxin, putative, expressed	675.844	194.392	3.47671	1.79772	0.00333706	0.316366	up	yes
LOC_Os02g06830	LOC_Os02g06830	LOC_Os02g06830.1;LOC_Os02g06830.2	GO:0004175(endopeptidase activity);GO:0005634(nucleus);GO:0016926(protein desumoylation);GO:0016929(SUMO-specific protease activity);GO:0016929(SUMO-specific protease activity)	NA	NA	NA	expressed protein	0.570356	2.65616	0.214729	-2.21941	0.00336338	0.316366	down	yes
LOC_Os02g44530	LOC_Os02g44530	LOC_Os02g44530.1	GO:0003674(molecular_function);GO:0008150(biological_process)	NA	NA	NA	expressed protein	1.96616	9.02443	0.217871	-2.19845	0.00337108	0.316366	down	yes
LOC_Os02g26810	LOC_Os02g26810	LOC_Os02g26810.1	GO:0016020(membrane);GO:0016709(oxidoreductase activity, acting on paired donors, with incorporation or reduction of molecular oxygen, NAD(P)H as one donor, and incorporation of one atom of oxygen);GO:0044550(secondary metabolite biosynthetic process)	00360(Phenylalanine metabolism);00130(Ubiquinone and other terpenoid-quinone biosynthesis);00940(Phenylpropanoid biosynthesis);00945(Stilbenoid, diarylheptanoid and gingerol biosynthesis);00941(Flavonoid biosynthesis)	K00487	EC:1.14.13.11	cytochrome P450, putative, expressed	1.01179	4.68573	0.21593	-2.21136	0.00337261	0.316366	down	yes
LOC_Os12g43950	LOC_Os12g43950	LOC_Os12g43950.1;LOC_Os12g43950.4;LOC_Os12g43950.2;LOC_Os12g43950.3	GO:0003677(DNA binding);GO:0003700(transcription factor activity, sequence-specific DNA binding);GO:0005634(nucleus);GO:0006351(transcription, DNA-templated);GO:0006355(regulation of transcription, DNA-templated);GO:0044212(transcription regulatory region DNA binding);GO:0044212(transcription regulatory region DNA binding)	NA	NA	NA	homeobox domain containing protein, expressed	4.64416	1.32452	3.50631	1.80995	0.00339437	0.316366	up	yes
LOC_Os01g18240	LOC_Os01g18240	LOC_Os01g18240.1	GO:0001944(vasculature development);GO:0003677(DNA binding);GO:0003700(transcription factor activity, sequence-specific DNA binding);GO:0005634(nucleus);GO:0006355(regulation of transcription, DNA-templated);GO:0009733(response to auxin);GO:0010089(xylem development);GO:0010119(regulation of stomatal movement);GO:0010214(seed coat development);GO:0048364(root development)	00190(Oxidative phosphorylation);00860(Porphyrin and chlorophyll metabolism)	K02259	NA	MYB family transcription factor, putative, expressed	2.25591	0.622068	3.62647	1.85857	0.00340886	0.316366	up	yes
LOC_Os03g60840	LOC_Os03g60840	LOC_Os03g60840.1	NA	NA	NA	NA	BBTI13 - Bowman-Birk type bran trypsin inhibitor precursor, expressed	1.57097	7.32179	0.214561	-2.22054	0.00343286	0.316366	down	yes
LOC_Os01g57890	LOC_Os01g57890	LOC_Os01g57890.1;LOC_Os01g57890.2	GO:0003700(transcription factor activity, sequence-specific DNA binding);GO:0005634(nucleus);GO:0006351(transcription, DNA-templated);GO:0006355(regulation of transcription, DNA-templated);GO:0008289(lipid binding);GO:0009827(plant-type cell wall modification);GO:0042335(cuticle development);GO:0043481(anthocyanin accumulation in tissues in response to UV light);GO:0043565(sequence-specific DNA b…	NA	NA	NA	Homeobox domain containing protein, expressed	6.87961	31.0655	0.221455	-2.17491	0.0034478	0.316366	down	yes
LOC_Os02g05830	LOC_Os02g05830	LOC_Os02g05830.1;LOC_Os02g05830.2	GO:0005515(protein binding);GO:0016984(ribulose-bisphosphate carboxylase activity);GO:0016984(ribulose-bisphosphate carboxylase activity)	01200(Carbon metabolism);00630(Glyoxylate and dicarboxylate metabolism);00710(Carbon fixation in photosynthetic organisms);00710(Carbon fixation in photosynthetic organisms)	K01602	EC:4.1.1.39	ribulose bisphosphate carboxylase small chain, chloroplast precursor, putative, expressed	4.64398	21.0976	0.220118	-2.18365	0.00346961	0.316366	down	yes
LOC_Os12g32940	LOC_Os12g32940	LOC_Os12g32940.1	GO:0005351(sugar:proton symporter activity);GO:0005355(glucose transmembrane transporter activity);GO:0005887(integral component of plasma membrane);GO:0035428(hexose transmembrane transport);GO:0046323(glucose import)	NA	NA	NA	transporter family protein, putative, expressed	12.6665	3.63382	3.48573	1.80146	0.00347063	0.316366	up	yes
LOC_Os01g38980	LOC_Os01g38980	LOC_Os01g38980.2	GO:0005516(calmodulin binding);GO:0005634(nucleus);GO:0005737(cytoplasm)	NA	NA	NA	calmodulin-binding protein, putative, expressed	1.34863	6.18649	0.217996	-2.19763	0.00348196	0.316366	down	yes
LOC_Os06g50930	LOC_Os06g50930	LOC_Os06g50930.1;LOC_Os06g50930.2	GO:0005515(protein binding);GO:0005515(protein binding)	NA	NA	NA	rhodanese-like domain containing protein, putative, expressed	4.53264	20.5915	0.220122	-2.18362	0.00348636	0.316366	down	yes
LOC_Os01g46760	LOC_Os01g46760	LOC_Os01g46760.1	GO:0004722(protein serine/threonine phosphatase activity);GO:0005634(nucleus);GO:0005794(Golgi apparatus);GO:0005829(cytosol);GO:0005886(plasma membrane);GO:0006470(protein dephosphorylation);GO:0009414(response to water deprivation);GO:0009658(chloroplast organization);GO:0009737(response to abscisic acid);GO:0009788(negative regulation of abscisic acid-activated signaling pathway);GO:0010118(st…	04075(Plant hormone signal transduction);04931(Insulin resistance)	K14497	EC:3.1.3.16	protein phosphatase 2C, putative, expressed	1.53437	7.04035	0.21794	-2.198	0.0035203	0.317687	down	yes
LOC_Os08g14195	LOC_Os08g14195	LOC_Os08g14195.1	NA	NA	NA	NA	expressed protein	2.19816	0.611362	3.59552	1.8462	0.00357616	0.317687	up	yes
LOC_Os07g32774	LOC_Os07g32774	LOC_Os07g32774.1;LOC_Os07g32774.2	GO:0004664(prephenate dehydratase activity);GO:0009094(L-phenylalanine biosynthetic process);GO:0009507(chloroplast);GO:0009570(chloroplast stroma);GO:0016597(amino acid binding);GO:0047769(arogenate dehydratase activity);GO:0047769(arogenate dehydratase activity)	01230(Biosynthesis of amino acids);00400(Phenylalanine, tyrosine and tryptophan biosynthesis);00400(Phenylalanine, tyrosine and tryptophan biosynthesis)	K05359	EC:4.2.1.91 4.2.1.51	chorismate mutase/prephenate dehydratase, putative, expressed	0.846585	4.01253	0.210985	-2.24479	0.00357914	0.317687	down	yes
LOC_Os01g67010	LOC_Os01g67010	LOC_Os01g67010.1	GO:0005576(extracellular region);GO:0016020(membrane);GO:0016021(integral component of membrane);GO:0046872(metal ion binding);GO:0055114(oxidation-reduction process)	NA	NA	NA	expressed protein	0.978511	4.50587	0.217164	-2.20314	0.00361411	0.317687	down	yes
LOC_Os02g47470	LOC_Os02g47470	LOC_Os02g47470.2;LOC_Os02g47470.1;LOC_Os02g47470.3	GO:0007275(multicellular organism development);GO:0009687(abscisic acid metabolic process);GO:0010268(brassinosteroid homeostasis);GO:0016125(sterol metabolic process);GO:0016132(brassinosteroid biosynthetic process);GO:0016709(oxidoreductase activity, acting on paired donors, with incorporation or reduction of molecular oxygen, NAD(P)H as one donor, and incorporation of one atom of oxygen);GO:00…	00906(Carotenoid biosynthesis);00906(Carotenoid biosynthesis)	K09843	EC:1.14.13.93	cytochrome P450, putative, expressed	1.68017	7.61363	0.220679	-2.17998	0.00361514	0.317687	down	yes
LOC_Os05g47670	LOC_Os05g47670	LOC_Os05g47670.1	GO:0005634(nucleus);GO:0008270(zinc ion binding)	04141(Protein processing in endoplasmic reticulum);04120(Ubiquitin mediated proteolysis)	K10601	EC:2.3.2.27	zinc finger, C3HC4 type domain containing protein, expressed	2.60599	0.722293	3.60793	1.85117	0.00362407	0.317687	up	yes
LOC_Os12g02290	LOC_Os12g02290	LOC_Os12g02290.1	GO:0009611(response to wounding);GO:0009723(response to ethylene);GO:0009751(response to salicylic acid);GO:0042542(response to hydrogen peroxide)	NA	NA	NA	LTPL23 - Protease inhibitor/seed storage/LTP family protein precursor, expressed	2.34312	10.684	0.219311	-2.18895	0.00364893	0.317687	down	yes
LOC_Os09g36500	LOC_Os09g36500	LOC_Os09g36500.1	GO:0043161(proteasome-mediated ubiquitin-dependent protein catabolic process);GO:0061630(ubiquitin protein ligase activity)	03440(Homologous recombination)	K10875	EC:3.6.4.-	zinc finger, C3HC4 type domain containing protein, expressed	7.36991	33.2909	0.221379	-2.17541	0.00365508	0.317687	down	yes
LOC_Os01g65790	LOC_Os01g65790	LOC_Os01g65790.1	GO:0030599(pectinesterase activity);GO:0046910(pectinesterase inhibitor activity);GO:0071944(cell periphery)	00040(Pentose and glucuronate interconversions);00500(Starch and sucrose metabolism)	K01051	EC:3.1.1.11	pectinesterase, putative, expressed	5.8995	26.4088	0.223391	-2.16235	0.00365613	0.317687	down	yes
LOC_Os04g56240	LOC_Os04g56240	LOC_Os04g56240.1	GO:0004806(triglyceride lipase activity);GO:0006629(lipid metabolic process);GO:0009507(chloroplast);GO:0016020(membrane);GO:0016787(hydrolase activity)	NA	NA	NA	lipase, putative, expressed	0.562985	2.63249	0.213861	-2.22526	0.00370002	0.319741	down	yes
LOC_Os05g34010	LOC_Os05g34010	LOC_Os05g34010.1	GO:0005215(transporter activity);GO:0005886(plasma membrane);GO:0006810(transport);GO:0006857(oligopeptide transport);GO:0016020(membrane);GO:0016021(integral component of membrane);GO:0042128(nitrate assimilation)	NA	NA	NA	peptide transporter PTR2, putative, expressed	1.33306	0.368362	3.61888	1.85554	0.00371449	0.319741	up	yes
LOC_Os09g15700	LOC_Os09g15700	LOC_Os09g15700.1	GO:0004672(protein kinase activity);GO:0004674(protein serine/threonine kinase activity);GO:0004714(transmembrane receptor protein tyrosine kinase activity);GO:0005524(ATP binding);GO:0005886(plasma membrane);GO:0006468(protein phosphorylation);GO:0007169(transmembrane receptor protein tyrosine kinase signaling pathway);GO:0010102(lateral root morphogenesis);GO:0010227(floral organ abscission);GO…	04075(Plant hormone signal transduction)	K13415	EC:2.7.10.1 2.7.11.1	receptor-like protein kinase 5 precursor, putative, expressed	2.66962	11.93	0.223774	-2.15989	0.00379038	0.323758	down	yes
LOC_Os01g13260	LOC_Os01g13260	LOC_Os01g13260.1	GO:0005515(protein binding);GO:0005634(nucleus);GO:0005737(cytoplasm);GO:0007049(cell cycle);GO:0016538(cyclin-dependent protein serine/threonine kinase regulator activity);GO:0051301(cell division);GO:0051726(regulation of cell cycle)	04075(Plant hormone signal transduction)	K14505	NA	cyclin-A1, putative, expressed	0.994158	4.51841	0.220024	-2.18427	0.00379631	0.323758	down	yes
LOC_Os08g25440	LOC_Os08g25440	LOC_Os08g25440.1	NA	NA	NA	NA	expressed protein	9.84	2.86084	3.43955	1.78222	0.003937	0.334209	up	yes
LOC_Os03g56070	LOC_Os03g56070	LOC_Os03g56070.1	NA	NA	NA	NA	expressed protein	0.877867	3.9558	0.221919	-2.1719	0.00404119	0.341481	down	yes
LOC_Os09g36280	LOC_Os09g36280	LOC_Os09g36280.1	GO:0004553(hydrolase activity, hydrolyzing O-glycosyl compounds);GO:0030247(polysaccharide binding);GO:0046658(anchored component of plasma membrane)	00500(Starch and sucrose metabolism)	K19893	EC:3.2.1.39	glycosyl hydrolases family 17, putative, expressed	1.07444	4.88488	0.219952	-2.18474	0.00406604	0.342011	down	yes
LOC_Os05g35580	LOC_Os05g35580	LOC_Os05g35580.1	GO:0004044(amidophosphoribosyltransferase activity);GO:0005618(cell wall);GO:0005829(cytosol);GO:0006189('de novo' IMP biosynthetic process);GO:0006541(glutamine metabolic process);GO:0009113(purine nucleobase biosynthetic process);GO:0009116(nucleoside metabolic process);GO:0009507(chloroplast);GO:0009532(plastid stroma);GO:0009536(plastid);GO:0009570(chloroplast stroma);GO:0046872(metal ion bin…	00230(Purine metabolism);00250(Alanine, aspartate and glutamate metabolism)	K00764	EC:2.4.2.14	amidophosphoribosyltransferase, chloroplast precursor, putative, expressed	0.504822	2.33314	0.21637	-2.20843	0.00410172	0.343425	down	yes
LOC_Os04g55970	LOC_Os04g55970	LOC_Os04g55970.1;LOC_Os04g55970.2	GO:0003677(DNA binding);GO:0003700(transcription factor activity, sequence-specific DNA binding);GO:0005634(nucleus);GO:0006351(transcription, DNA-templated);GO:0006355(regulation of transcription, DNA-templated);GO:0009791(post-embryonic development);GO:0009845(seed germination);GO:0009873(ethylene-activated signaling pathway);GO:0009887(organ morphogenesis);GO:0040019(positive regulation of emb…	NA	NA	NA	AP2-like ethylene-responsive transcription factor AINTEGUMENTA, putative, expressed	0.616284	2.83382	0.217475	-2.20108	0.00412014	0.343425	down	yes
LOC_Os04g47580	LOC_Os04g47580	LOC_Os04g47580.1	GO:0005515(protein binding);GO:0005634(nucleus);GO:0007049(cell cycle);GO:0016538(cyclin-dependent protein serine/threonine kinase regulator activity);GO:0051301(cell division);GO:0051726(regulation of cell cycle)	03010(Ribosome)	K02985	NA	cyclin, putative, expressed	1.88299	8.3388	0.225811	-2.14681	0.00424866	0.352543	down	yes
LOC_Os01g62920	LOC_Os01g62920	LOC_Os01g62920.1	GO:0003677(DNA binding);GO:0003700(transcription factor activity, sequence-specific DNA binding);GO:0005515(protein binding);GO:0005634(nucleus);GO:0005829(cytosol);GO:0006351(transcription, DNA-templated);GO:0007389(pattern specification process);GO:0010051(xylem and phloem pattern formation);GO:0010076(maintenance of floral meristem identity);GO:0010077(maintenance of inflorescence meristem ide…	NA	NA	NA	homeodomain protein, putative, expressed	0.708703	3.14858	0.225086	-2.15145	0.00436454	0.360535	down	yes
LOC_Os04g37480	LOC_Os04g37480	LOC_Os04g37480.1;LOC_Os04g37480.2	GO:0047036(codeinone reductase (NADPH) activity);GO:0047036(codeinone reductase (NADPH) activity)	00053(Ascorbate and aldarate metabolism);00941(Flavonoid biosynthesis);00941(Flavonoid biosynthesis)	K19642;K08243	EC:1.1.1.365	oxidoreductase, aldo/keto reductase family protein, putative, expressed	1.39873	6.2487	0.223843	-2.15944	0.00439741	0.361628	down	yes
LOC_Os10g23060	LOC_Os10g23060	LOC_Os10g23060.1	NA	NA	NA	NA	expressed protein	1.00384	4.50047	0.223053	-2.16454	0.00451641	0.369764	down	yes
LOC_Os02g51680	LOC_Os02g51680	LOC_Os02g51680.1	GO:0004805(trehalose-phosphatase activity);GO:0005634(nucleus);GO:0005730(nucleolus);GO:0005737(cytoplasm);GO:0005992(trehalose biosynthetic process);GO:0046686(response to cadmium ion)	00500(Starch and sucrose metabolism)	K01087	EC:3.1.3.12	uncharacterized glycosyl hydrolase Rv2006/MT2062, putative, expressed	7.62416	2.27611	3.34965	1.74401	0.00461034	0.375784	up	yes
LOC_Os01g42190	LOC_Os01g42190	LOC_Os01g42190.1	GO:0005737(cytoplasm);GO:0006457(protein folding)	04141(Protein processing in endoplasmic reticulum)	K09523	NA	heat shock protein DnaJ, putative, expressed	3.70366	16.0668	0.230517	-2.11706	0.00468161	0.379911	down	yes
LOC_Os06g42020	LOC_Os06g42020	LOC_Os06g42020.1	GO:0000139(Golgi membrane);GO:0005794(Golgi apparatus);GO:0009294(DNA mediated transformation);GO:0009617(response to bacterium);GO:0016021(integral component of membrane);GO:0016757(transferase activity, transferring glycosyl groups);GO:0047259(glucomannan 4-beta-mannosyltransferase activity);GO:0051753(mannan synthase activity);GO:0071555(cell wall organization)	NA	NA	NA	CSLA9 - cellulose synthase-like family A, expressed	3.4834	15.0364	0.231664	-2.10989	0.0047176	0.381153	down	yes
LOC_Os05g03400	LOC_Os05g03400	LOC_Os05g03400.1	GO:0007165(signal transduction);GO:0016020(membrane)	NA	NA	NA	expressed protein	2.17147	0.63836	3.40163	1.76623	0.00479341	0.385112	up	yes
LOC_Os01g12860	LOC_Os01g12860	LOC_Os01g12860.1	GO:0003677(DNA binding);GO:0003700(transcription factor activity, sequence-specific DNA binding);GO:0003713(transcription coactivator activity);GO:0005634(nucleus);GO:0006355(regulation of transcription, DNA-templated)	04626(Plant-pathogen interaction)	K09422	NA	MYB family transcription factor, putative, expressed	0.976442	4.23043	0.230814	-2.1152	0.00483618	0.385112	down	yes
LOC_Os01g62990	LOC_Os01g62990	LOC_Os01g62990.1	GO:0005089(Rho guanyl-nucleotide exchange factor activity);GO:0005634(nucleus);GO:0005829(cytosol);GO:0005886(plasma membrane)	NA	NA	NA	ATROPGEF7/ROPGEF7, putative, expressed	0.798581	3.54848	0.225049	-2.15169	0.00483637	0.385112	down	yes
LOC_Os07g02810	LOC_Os07g02810	LOC_Os07g02810.1	GO:0005507(copper ion binding);GO:0009505(plant-type cell wall);GO:0009506(plasmodesma);GO:0016722(oxidoreductase activity, oxidizing metal ions)	00053(Ascorbate and aldarate metabolism)	K00423	EC:1.10.3.3	L-ascorbate oxidase homolog precursor, putative, expressed	0.863649	3.77932	0.22852	-2.12961	0.00486813	0.385112	down	yes
LOC_Os11g43700	LOC_Os11g43700	LOC_Os11g43700.1	GO:0005515(protein binding);GO:0042802(identical protein binding)	04626(Plant-pathogen interaction)	K13457	NA	RGH1A, putative, expressed	1.86197	0.549656	3.38752	1.76023	0.00487113	0.385112	up	yes
LOC_Os06g05000	LOC_Os06g05000	LOC_Os06g05000.1	NA	NA	NA	NA	early nodulin 93 ENOD93 protein, putative, expressed	47.338	201.865	0.234503	-2.09232	0.00489659	0.385471	down	yes
LOC_Os07g20340	LOC_Os07g20340	LOC_Os07g20340.1	GO:0005737(cytoplasm);GO:0030001(metal ion transport);GO:0046914(transition metal ion binding);GO:0046916(cellular transition metal ion homeostasis)	NA	NA	NA	heavy metal-associated domain containing protein, expressed	6.17127	26.413	0.233646	-2.09761	0.00496401	0.389115	down	yes
LOC_Os02g47180	LOC_Os02g47180	LOC_Os02g47180.2;LOC_Os02g47180.1	GO:0004871(signal transducer activity);GO:0005515(protein binding);GO:0005634(nucleus);GO:0005834(heterotrimeric G-protein complex);GO:0007067(mitotic nuclear division);GO:0007165(signal transduction);GO:0010997(anaphase-promoting complex binding);GO:0016567(protein ubiquitination);GO:0019900(kinase binding);GO:0033597(mitotic checkpoint complex);GO:0051301(cell division);GO:0097027(ubiquitin-pro…	04120(Ubiquitin mediated proteolysis);04120(Ubiquitin mediated proteolysis)	K03363	NA	WD repeat-containing protein, putative, expressed	5.32676	22.6668	0.235002	-2.08925	0.00501999	0.391835	down	yes
LOC_Os03g07890	LOC_Os03g07890	LOC_Os03g07890.1	GO:0003735(structural constituent of ribosome);GO:0006412(translation)	03015(mRNA surveillance pathway)	K14406	NA	mitochondrial carrier protein, putative, expressed	14.3906	60.6156	0.237407	-2.07457	0.00531925	0.412095	down	yes
LOC_Os10g31850	LOC_Os10g31850	LOC_Os10g31850.1;LOC_Os10g31850.2;LOC_Os10g31850.5	GO:0005634(nucleus);GO:0008270(zinc ion binding);GO:1902456(regulation of stomatal opening);GO:1902456(regulation of stomatal opening)	04120(Ubiquitin mediated proteolysis);04120(Ubiquitin mediated proteolysis)	K10144	EC:2.3.2.27	RING finger and CHY zinc finger domain-containing protein 1, putative, expressed	9.37218	39.5006	0.237267	-2.07542	0.00532428	0.412095	down	yes
LOC_Os10g36020	LOC_Os10g36020	LOC_Os10g36020.1	NA	NA	NA	NA	expressed protein	3.9967	17.6331	0.226659	-2.1414	0.00545177	0.420197	down	yes
LOC_Os08g31090	LOC_Os08g31090	LOC_Os08g31090.1	NA	NA	NA	NA	expressed protein	6.41601	27.0049	0.237587	-2.07347	0.00550271	0.422356	down	yes
LOC_Os06g48160	LOC_Os06g48160	LOC_Os06g48160.1	GO:0004553(hydrolase activity, hydrolyzing O-glycosyl compounds);GO:0005618(cell wall);GO:0005794(Golgi apparatus);GO:0009408(response to heat);GO:0009409(response to cold);GO:0009507(chloroplast);GO:0009612(response to mechanical stimulus);GO:0009664(plant-type cell wall organization);GO:0009733(response to auxin);GO:0009741(response to brassinosteroid);GO:0010411(xyloglucan metabolic process);G…	04075(Plant hormone signal transduction)	K14504	EC:2.4.1.207	glycosyl hydrolases family 16, putative, expressed	12.4976	52.2485	0.239195	-2.06374	0.00557538	0.426158	down	yes
LOC_Os06g15820	LOC_Os06g15820	LOC_Os06g15820.1	GO:0003674(molecular_function);GO:0005576(extracellular region);GO:0005634(nucleus);GO:0008150(biological_process);GO:0016021(integral component of membrane)	NA	NA	NA	NHL repeat-containing protein, putative, expressed	6.03419	25.1856	0.239589	-2.06137	0.00566764	0.43142	down	yes
LOC_Os10g06720	LOC_Os10g06720	LOC_Os10g06720.1;LOC_Os10g06720.2	GO:0004034(aldose 1-epimerase activity);GO:0005737(cytoplasm);GO:0005829(cytosol);GO:0006012(galactose metabolic process);GO:0019318(hexose metabolic process);GO:0030246(carbohydrate binding);GO:0048046(apoplast);GO:0048046(apoplast)	00010(Glycolysis / Gluconeogenesis);00052(Galactose metabolism);00052(Galactose metabolism)	K01785	EC:5.1.3.3	aldose 1-epimerase, putative, expressed	66.4503	20.9951	3.16504	1.66222	0.00607384	0.460437	up	yes
LOC_Os11g45970	LOC_Os11g45970	LOC_Os11g45970.1	GO:0005515(protein binding);GO:0042802(identical protein binding)	04626(Plant-pathogen interaction)	K13457	NA	NBS-LRR disease resistance protein, putative, expressed	1.06214	0.316858	3.35209	1.74506	0.00613258	0.462985	up	yes
LOC_Os05g50250	LOC_Os05g50250	LOC_Os05g50250.1	GO:0003824(catalytic activity);GO:0005575(cellular_component);GO:0009809(lignin biosynthetic process);GO:0016621(cinnamoyl-CoA reductase activity);GO:0050662(coenzyme binding)	00940(Phenylpropanoid biosynthesis)	K09753	EC:1.2.1.44	cinnamoyl-CoA reductase-related, putative, expressed	1.69104	7.09881	0.238215	-2.06966	0.0061621	0.463314	down	yes
LOC_Os03g21160	LOC_Os03g21160	LOC_Os03g21160.2;LOC_Os03g21160.1	GO:0000166(nucleotide binding);GO:0003677(DNA binding);GO:0003723(RNA binding);GO:0004518(nuclease activity);GO:0005575(cellular_component);GO:0008150(biological_process);GO:0046872(metal ion binding);GO:0046872(metal ion binding)	NA	NA	NA	RNA-binding zinc finger protein, putative, expressed	0.368589	1.5858	0.23243	-2.10513	0.00621677	0.464889	down	yes
LOC_Os03g10640	LOC_Os03g10640	LOC_Os03g10640.1	GO:0005388(calcium-transporting ATPase activity);GO:0005887(integral component of plasma membrane);GO:0043231(intracellular membrane-bounded organelle)	00190(Oxidative phosphorylation)	K01535	EC:3.6.3.6	calcium-transporting ATPase, plasma membrane-type, putative, expressed	0.718848	3.00231	0.239432	-2.06231	0.00623352	0.464889	down	yes
LOC_Os04g56230	LOC_Os04g56230	LOC_Os04g56230.1	GO:0004161(dimethylallyltranstransferase activity);GO:0004337(geranyltranstransferase activity);GO:0005737(cytoplasm);GO:0045337(farnesyl diphosphate biosynthetic process)	00900(Terpenoid backbone biosynthesis)	K00787	EC:2.5.1.1 2.5.1.10	polyprenyl synthetase, putative, expressed	0.732507	3.13296	0.233806	-2.09661	0.00628111	0.46655	down	yes
LOC_Os01g67820	LOC_Os01g67820	LOC_Os01g67820.1	NA	NA	NA	NA	exo70 exocyst complex subunit domain containing protein, expressed	0.640205	2.73683	0.233922	-2.0959	0.00633719	0.467219	down	yes
LOC_Os04g31610	LOC_Os04g31610	LOC_Os04g31610.1	GO:0005634(nucleus);GO:0016567(protein ubiquitination)	NA	NA	NA	OsFBO3 - F-box and other domain containing protein, expressed	0.890253	3.78127	0.235437	-2.08658	0.00634085	0.467219	down	yes
LOC_Os02g53169	LOC_Os02g53169	LOC_Os02g53169.1	NA	NA	NA	NA	expressed protein	0.834469	3.54478	0.235408	-2.08677	0.00644101	0.472708	down	yes
LOC_Os05g29810	LOC_Os05g29810	LOC_Os05g29810.1	GO:0003677(DNA binding);GO:0003700(transcription factor activity, sequence-specific DNA binding);GO:0005634(nucleus);GO:0006351(transcription, DNA-templated);GO:0006355(regulation of transcription, DNA-templated);GO:0009873(ethylene-activated signaling pathway);GO:0034059(response to anoxia)	04626(Plant-pathogen interaction)	K13434	NA	AP2 domain containing protein, expressed	5.69857	23.3636	0.243908	-2.03559	0.00647347	0.473205	down	yes
LOC_Os10g14180	LOC_Os10g14180	LOC_Os10g14180.9;LOC_Os10g14180.5;LOC_Os10g14180.2;LOC_Os10g14180.3;LOC_Os10g14180.4;LOC_Os10g14180.1;LOC_Os10g14180.8;LOC_Os10g14180.6;LOC_Os10g14180.7	GO:0019748(secondary metabolic process);GO:0051213(dioxygenase activity);GO:0051213(dioxygenase activity)	NA	NA	NA	expressed protein	16.7736	5.35985	3.12949	1.64593	0.00651697	0.474502	up	yes
LOC_Os10g20650	LOC_Os10g20650	LOC_Os10g20650.1;LOC_Os10g20650.2	GO:0004553(hydrolase activity, hydrolyzing O-glycosyl compounds);GO:0030247(polysaccharide binding);GO:0046658(anchored component of plasma membrane);GO:0046658(anchored component of plasma membrane)	00230(Purine metabolism);00240(Pyrimidine metabolism);03020(RNA polymerase);03020(RNA polymerase)	K03006	EC:2.7.7.6	glucan endo-1,3-beta-glucosidase-related, putative, expressed	0.657114	2.77506	0.236792	-2.07831	0.00658043	0.477237	down	yes
LOC_Os05g44600	LOC_Os05g44600	LOC_Os05g44600.1	GO:0005576(extracellular region);GO:0005618(cell wall);GO:0005737(cytoplasm);GO:0009505(plant-type cell wall);GO:0009507(chloroplast);GO:0030599(pectinesterase activity);GO:0042545(cell wall modification);GO:0045330(aspartyl esterase activity);GO:0045490(pectin catabolic process)	00040(Pentose and glucuronate interconversions);00500(Starch and sucrose metabolism)	K01051	EC:3.1.1.11	pectinesterase, putative, expressed	0.733956	3.12975	0.23451	-2.09228	0.00665602	0.480826	down	yes
LOC_Os05g51190	LOC_Os05g51190	LOC_Os05g51190.3;LOC_Os05g51190.4;LOC_Os05g51190.2;LOC_Os05g51190.5	GO:0004674(protein serine/threonine kinase activity);GO:0005524(ATP binding);GO:0005886(plasma membrane);GO:0016301(kinase activity);GO:0016787(hydrolase activity);GO:0046777(protein autophosphorylation);GO:0046777(protein autophosphorylation)	04626(Plant-pathogen interaction);00520(Amino sugar and nucleotide sugar metabolism);00520(Amino sugar and nucleotide sugar metabolism)	K01183;K13459	EC:3.2.1.14	protein kinase family protein, putative, expressed	0.323934	1.36682	0.236998	-2.07705	0.00690843	0.49711	down	yes
LOC_Os10g37540	LOC_Os10g37540	LOC_Os10g37540.1	GO:0000977(RNA polymerase II regulatory region sequence-specific DNA binding);GO:0003700(transcription factor activity, sequence-specific DNA binding);GO:0005634(nucleus);GO:0006357(regulation of transcription from RNA polymerase II promoter)	NA	NA	NA	OsFBDUF48 - F-box and DUF domain containing protein, expressed	0.719168	3.03112	0.237261	-2.07545	0.00700262	0.501927	down	yes
LOC_Os05g38480	LOC_Os05g38480	LOC_Os05g38480.1	GO:0003777(microtubule motor activity);GO:0005871(kinesin complex);GO:0007018(microtubule-based movement);GO:0016887(ATPase activity)	04144(Endocytosis)	K10396	NA	kinesin motor domain containing protein, putative, expressed	0.830441	3.42905	0.242178	-2.04586	0.0071701	0.510872	down	yes
LOC_Os01g56020	LOC_Os01g56020	LOC_Os01g56020.1	NA	NA	NA	NA	expressed protein	0.83454	3.43285	0.243104	-2.04035	0.00718288	0.510872	down	yes
LOC_Os08g37840	LOC_Os08g37840	LOC_Os08g37840.1	GO:0003674(molecular_function);GO:0005615(extracellular space);GO:0005618(cell wall);GO:0005794(Golgi apparatus);GO:0005829(cytosol);GO:0008150(biological_process);GO:0009505(plant-type cell wall);GO:0009506(plasmodesma);GO:0009507(chloroplast);GO:0048046(apoplast)	NA	NA	NA	phosphate-induced protein 1 conserved region domain containing protein, expressed	1.57392	6.48271	0.242787	-2.04224	0.00724544	0.513339	down	yes
LOC_Os01g04360	LOC_Os01g04360	LOC_Os01g04360.1	GO:0009408(response to heat)	04141(Protein processing in endoplasmic reticulum)	K13993	NA	hsp20/alpha crystallin family protein, putative, expressed	1.39317	5.78541	0.240807	-2.05405	0.00746663	0.526984	down	yes
LOC_Os04g51190	LOC_Os04g51190	LOC_Os04g51190.3;LOC_Os04g51190.2	GO:0005524(ATP binding);GO:0005634(nucleus);GO:0006351(transcription, DNA-templated);GO:0006355(regulation of transcription, DNA-templated);GO:0048366(leaf development);GO:0048366(leaf development)	NA	NA	NA	growth-regulating factor, putative, expressed	1.50306	6.08421	0.247042	-2.01717	0.0075695	0.532205	down	yes
LOC_Os08g44640	LOC_Os08g44640	LOC_Os08g44640.1;LOC_Os08g44640.2;LOC_Os08g44640.3	GO:0004185(serine-type carboxypeptidase activity);GO:0051603(proteolysis involved in cellular protein catabolic process);GO:0051603(proteolysis involved in cellular protein catabolic process)	00940(Phenylpropanoid biosynthesis);00940(Phenylpropanoid biosynthesis)	K09757	EC:3.4.16.- 2.3.1.92	OsSCP41 - Putative Serine Carboxypeptidase homologue, expressed	0.696092	2.8869	0.241121	-2.05217	0.00761778	0.533563	down	yes
LOC_Os01g58600	LOC_Os01g58600	LOC_Os01g58600.1	NA	NA	NA	NA	expressed protein	9.98854	40.5484	0.246336	-2.0213	0.00772457	0.538994	down	yes
LOC_Os01g09770	LOC_Os01g09770	LOC_Os01g09770.1	GO:0003674(molecular_function);GO:0005634(nucleus);GO:0008150(biological_process)	NA	NA	NA	expressed protein	2.44955	9.69699	0.252609	-1.98502	0.00812071	0.564496	down	yes
LOC_Os06g03710	LOC_Os06g03710	LOC_Os06g03710.1	GO:0003700(transcription factor activity, sequence-specific DNA binding);GO:0005634(nucleus);GO:0006355(regulation of transcription, DNA-templated);GO:0043565(sequence-specific DNA binding)	04075(Plant hormone signal transduction)	K14494	NA	DELLA protein SLR1, putative, expressed	0.98089	3.90849	0.250964	-1.99445	0.00819119	0.567256	down	yes
LOC_Os05g35594	LOC_Os05g35594	LOC_Os05g35594.1	GO:0005215(transporter activity);GO:0006857(oligopeptide transport);GO:0009705(plant-type vacuole membrane);GO:0016020(membrane);GO:0016021(integral component of membrane)	NA	NA	NA	peptide transporter, putative, expressed	0.570444	2.34824	0.242924	-2.04142	0.00825535	0.569558	down	yes
LOC_Os02g07180	LOC_Os02g07180	LOC_Os02g07180.1	GO:0003674(molecular_function);GO:0005634(nucleus);GO:0008150(biological_process)	NA	NA	NA	expressed protein	0.654787	2.66507	0.245692	-2.02508	0.00833607	0.572981	down	yes
LOC_Os03g09020	LOC_Os03g09020	LOC_Os03g09020.1	GO:0004022(alcohol dehydrogenase (NAD) activity);GO:0005737(cytoplasm);GO:0005829(cytosol);GO:0008270(zinc ion binding);GO:0055114(oxidation-reduction process)	01200(Carbon metabolism);00010(Glycolysis / Gluconeogenesis);00071(Fatty acid degradation);00350(Tyrosine metabolism)	K00121	EC:1.1.1.284 1.1.1.1	dehydrogenase, putative, expressed	26.9098	8.93018	3.01336	1.59137	0.00841329	0.576139	up	yes
LOC_Os03g45760	LOC_Os03g45760	LOC_Os03g45760.1	GO:0005886(plasma membrane);GO:0006810(transport);GO:0022857(transmembrane transporter activity)	NA	NA	NA	expressed protein	1.10587	4.4545	0.248258	-2.01009	0.00855879	0.583863	down	yes
LOC_Os08g28170	LOC_Os08g28170	LOC_Os08g28170.1	GO:0005215(transporter activity);GO:0016020(membrane);GO:0016021(integral component of membrane);GO:0022857(transmembrane transporter activity);GO:0055085(transmembrane transport)	NA	NA	NA	nucleobase-ascorbate transporter, putative, expressed	1.1327	4.52532	0.250303	-1.99825	0.00858948	0.583863	down	yes
LOC_Os02g07930	LOC_Os02g07930	LOC_Os02g07930.1	GO:0005634(nucleus);GO:0009416(response to light stimulus);GO:0009909(regulation of flower development)	NA	NA	NA	B-box zinc finger family protein, putative, expressed	1.78369	7.05555	0.252806	-1.9839	0.00865848	0.584285	down	yes
LOC_Os04g13210	LOC_Os04g13210	LOC_Os04g13210.1	GO:0000325(plant-type vacuole);GO:0005524(ATP binding);GO:0005773(vacuole);GO:0005774(vacuolar membrane);GO:0005794(Golgi apparatus);GO:0005886(plasma membrane);GO:0008559(xenobiotic-transporting ATPase activity);GO:0016021(integral component of membrane);GO:0042626(ATPase activity, coupled to transmembrane movement of substances)	02010(ABC transporters)	K05665	NA	multidrug resistance-associated protein, putative, expressed	0.418775	1.67689	0.249734	-2.00154	0.00865913	0.584285	down	yes
LOC_Os08g40690	LOC_Os08g40690	LOC_Os08g40690.1	GO:0004568(chitinase activity);GO:0005576(extracellular region);GO:0006032(chitin catabolic process);GO:0008061(chitin binding)	00520(Amino sugar and nucleotide sugar metabolism)	K01183	EC:3.2.1.14	glycosyl hydrolase, putative, expressed	1.24505	4.95622	0.25121	-1.99304	0.00881793	0.592829	down	yes
LOC_Os01g67810	LOC_Os01g67810	LOC_Os01g67810.1	NA	NA	NA	NA	transposon protein, putative, unclassified, expressed	0.478983	1.96962	0.243185	-2.03987	0.0088884	0.59468	down	yes
LOC_Os10g30150	LOC_Os10g30150	LOC_Os10g30150.1;LOC_Os10g30150.2	GO:0003674(molecular_function);GO:0005634(nucleus);GO:0006950(response to stress);GO:0005737(cytoplasm);GO:0016021(integral component of membrane);GO:0016021(integral component of membrane)	NA	NA	NA	universal stress protein domain containing protein, putative, expressed	11.6304	45.1264	0.25773	-1.95607	0.00891003	0.59468	down	yes
LOC_Os04g15800	LOC_Os04g15800	LOC_Os04g15800.1	GO:0003674(molecular_function);GO:0005634(nucleus);GO:0008150(biological_process)	NA	NA	NA	expressed protein	1.0132	4.03274	0.251244	-1.99284	0.00897402	0.596789	down	yes
LOC_Os02g51890	LOC_Os02g51890	LOC_Os02g51890.2;LOC_Os02g51890.1	GO:0000166(nucleotide binding);GO:0003676(nucleic acid binding);GO:0003723(RNA binding);GO:0008150(biological_process);GO:0016021(integral component of membrane);GO:0016021(integral component of membrane)	03040(Spliceosome);03040(Spliceosome)	K12741	NA	RNA recognition motif containing protein, putative, expressed	0.923878	3.602	0.25649	-1.96302	0.00911044	0.60318	down	yes
LOC_Os04g38540	LOC_Os04g38540	LOC_Os04g38540.1	GO:0004034(aldose 1-epimerase activity);GO:0005737(cytoplasm);GO:0006012(galactose metabolic process);GO:0019318(hexose metabolic process);GO:0030246(carbohydrate binding)	00010(Glycolysis / Gluconeogenesis);00052(Galactose metabolism)	K01785	EC:5.1.3.3	aldose 1-epimerase, putative, expressed	1.17011	4.64405	0.251959	-1.98874	0.00913562	0.60318	down	yes
LOC_Os06g05020	LOC_Os06g05020	LOC_Os06g05020.1;LOC_Os06g05020.2	GO:0003674(molecular_function);GO:0005739(mitochondrion);GO:0016021(integral component of membrane);GO:0016021(integral component of membrane)	NA	NA	NA	early nodulin 93 ENOD93 protein, putative, expressed	49.9899	192.187	0.260111	-1.9428	0.00920726	0.605739	down	yes
LOC_Os07g41650	LOC_Os07g41650	LOC_Os07g41650.1;LOC_Os07g41650.2	GO:0005576(extracellular region);GO:0005618(cell wall);GO:0009505(plant-type cell wall);GO:0030599(pectinesterase activity);GO:0042545(cell wall modification);GO:0045330(aspartyl esterase activity);GO:0045490(pectin catabolic process);GO:0045490(pectin catabolic process)	00040(Pentose and glucuronate interconversions);00500(Starch and sucrose metabolism);00500(Starch and sucrose metabolism)	K01051	EC:3.1.1.11	pectinesterase, putative, expressed	4.63999	17.9259	0.258843	-1.94985	0.00926163	0.605925	down	yes
LOC_Os09g37510	LOC_Os09g37510	LOC_Os09g37510.1	GO:0005739(mitochondrion);GO:0008150(biological_process);GO:0015031(protein transport)	04144(Endocytosis)	K19476	NA	DUF292 domain containing protein, expressed	1.13699	4.47456	0.254102	-1.97652	0.00929191	0.605925	down	yes
LOC_Os07g37400	LOC_Os07g37400	LOC_Os07g37400.1	GO:0003674(molecular_function);GO:0005634(nucleus);GO:0016567(protein ubiquitination)	NA	NA	NA	OsFBX257 - F-box domain containing protein, expressed	2.14016	8.36933	0.255715	-1.96739	0.00930877	0.605925	down	yes
LOC_Os04g34240	LOC_Os04g34240	LOC_Os04g34240.1	GO:0000786(nucleosome);GO:0003677(DNA binding);GO:0005515(protein binding);GO:0005634(nucleus);GO:0046982(protein heterodimerization activity)	03010(Ribosome)	K02922	NA	histone H3, putative, expressed	1.48602	5.77733	0.257215	-1.95896	0.00960428	0.621779	down	yes
LOC_Os02g40784	LOC_Os02g40784	LOC_Os02g40784.1;LOC_Os02g40784.3	GO:0005783(endoplasmic reticulum);GO:0010025(wax biosynthetic process);GO:0010143(cutin biosynthetic process);GO:0043668(exine);GO:0048653(anther development);GO:0048653(anther development)	00073(Cutin, suberine and wax biosynthesis);00073(Cutin, suberine and wax biosynthesis)	K15404	EC:4.1.99.5	WAX2, putative, expressed	1.38797	5.38162	0.25791	-1.95506	0.00964162	0.621779	down	yes
LOC_Os03g58900	LOC_Os03g58900	LOC_Os03g58900.1	GO:0000139(Golgi membrane);GO:0005794(Golgi apparatus);GO:0006486(protein glycosylation);GO:0008378(galactosyltransferase activity);GO:0009507(chloroplast);GO:0016021(integral component of membrane);GO:0016758(transferase activity, transferring hexosyl groups);GO:0030246(carbohydrate binding);GO:0048354(mucilage biosynthetic process involved in seed coat development);GO:1900056(negative regulatio…	NA	NA	NA	galactosyltransferase family protein, putative, expressed	2.48985	9.56658	0.260265	-1.94195	0.00971184	0.621779	down	yes
LOC_Os08g40170	LOC_Os08g40170	LOC_Os08g40170.1;LOC_Os08g40170.2	GO:0004674(protein serine/threonine kinase activity);GO:0004693(cyclin-dependent protein serine/threonine kinase activity);GO:0005515(protein binding);GO:0005524(ATP binding);GO:0005634(nucleus);GO:0007346(regulation of mitotic cell cycle);GO:0008353(RNA polymerase II carboxy-terminal domain kinase activity);GO:0009755(hormone-mediated signaling pathway);GO:0009934(regulation of meristem structur…	03022(Basal transcription factors);03420(Nucleotide excision repair);03420(Nucleotide excision repair)	K02202	EC:2.7.11.22 2.7.11.23	cyclin-dependent kinase B2-1, putative, expressed	4.93634	18.9427	0.260594	-1.94013	0.00971247	0.621779	down	yes
LOC_Os06g06510	LOC_Os06g06510	LOC_Os06g06510.1	GO:0000786(nucleosome);GO:0003677(DNA binding);GO:0005515(protein binding);GO:0005634(nucleus);GO:0046982(protein heterodimerization activity)	03010(Ribosome)	K02922	NA	histone H3, putative, expressed	7.09857	27.2855	0.260159	-1.94253	0.0097211	0.621779	down	yes
LOC_Os07g32390	LOC_Os07g32390	LOC_Os07g32390.1	GO:0003674(molecular_function);GO:0005634(nucleus);GO:0005739(mitochondrion);GO:0005819(spindle);GO:0005874(microtubule);GO:0032147(activation of protein kinase activity);GO:0060236(regulation of mitotic spindle organization)	NA	NA	NA	targeting protein-related, putative, expressed	1.53955	5.91104	0.260453	-1.94091	0.00983379	0.62681	down	yes
LOC_Os01g72470	LOC_Os01g72470	LOC_Os01g72470.1	NA	NA	NA	NA	expressed protein	2.09944	8.32432	0.252206	-1.98733	0.00987988	0.627228	down	yes
LOC_Os04g38950	LOC_Os04g38950	LOC_Os04g38950.1;LOC_Os04g38950.3;LOC_Os04g38950.2	GO:0000162(tryptophan biosynthetic process);GO:0004049(anthranilate synthase activity);GO:0005829(cytosol);GO:0005950(anthranilate synthase complex);GO:0005950(anthranilate synthase complex)	01230(Biosynthesis of amino acids);00400(Phenylalanine, tyrosine and tryptophan biosynthesis);00400(Phenylalanine, tyrosine and tryptophan biosynthesis)	K01658	EC:4.1.3.27	class I glutamine amidotransferase, putative, expressed	4.884	18.6776	0.26149	-1.93517	0.00992715	0.627228	down	yes
LOC_Os06g10230	LOC_Os06g10230	LOC_Os06g10230.1	GO:0001558(regulation of cell growth);GO:0001944(vasculature development);GO:0005524(ATP binding);GO:0005576(extracellular region);GO:0005739(mitochondrion);GO:0005886(plasma membrane);GO:0006468(protein phosphorylation);GO:0009664(plant-type cell wall organization);GO:0009944(polarity specification of adaxial/abaxial axis);GO:0009965(leaf morphogenesis);GO:0010103(stomatal complex morphogenesis)…	04626(Plant-pathogen interaction)	K13420	EC:2.7.11.1	receptor-like protein kinase 5 precursor, putative, expressed	0.592835	2.30613	0.257069	-1.95977	0.00994248	0.627228	down	yes
LOC_Os02g13290	LOC_Os02g13290	LOC_Os02g13290.1	GO:0016791(phosphatase activity)	00750(Vitamin B6 metabolism)	K13248	EC:3.1.3.74	phosphoethanolamine/phosphocholine phosphatase, putative, expressed	0.995501	3.93253	0.253145	-1.98196	0.0100377	0.628793	down	yes
LOC_Os08g39140	LOC_Os08g39140	LOC_Os08g39140.1;LOC_Os08g39140.4;LOC_Os08g39140.3	GO:0005515(protein binding);GO:0005524(ATP binding);GO:0005730(nucleolus);GO:0005737(cytoplasm);GO:0005794(Golgi apparatus);GO:0005829(cytosol);GO:0005886(plasma membrane);GO:0006457(protein folding);GO:0009408(response to heat);GO:0016020(membrane);GO:0045087(innate immune response);GO:0051082(unfolded protein binding);GO:0051131(chaperone-mediated protein complex assembly);GO:0071277(cellular r…	04141(Protein processing in endoplasmic reticulum);04141(Protein processing in endoplasmic reticulum)	K04079	NA	heat shock protein, putative, expressed	33.8946	11.6524	2.9088	1.54042	0.01006	0.628793	up	yes
LOC_Os11g01830	LOC_Os11g01830	LOC_Os11g01830.1	GO:0004518(nuclease activity);GO:0004520(endodeoxyribonuclease activity);GO:0004521(endoribonuclease activity);GO:0005886(plasma membrane);GO:0006308(DNA catabolic process);GO:0006401(RNA catabolic process);GO:0046872(metal ion binding)	NA	NA	NA	staphylococcal nuclease homologue, putative, expressed	3.00744	0.995407	3.02131	1.59518	0.0100697	0.628793	up	yes
LOC_Os01g38500	LOC_Os01g38500	LOC_Os01g38500.1	GO:0005575(cellular_component);GO:0008150(biological_process)	NA	NA	NA	DUF538 domain containing protein, putative, expressed	5.45876	1.82333	2.99384	1.582	0.0101953	0.634486	up	yes
LOC_Os06g49760	LOC_Os06g49760	LOC_Os06g49760.1	GO:0004857(enzyme inhibitor activity)	00040(Pentose and glucuronate interconversions);00500(Starch and sucrose metabolism)	K01051	EC:3.1.1.11	invertase/pectin methylesterase inhibitor family protein, putative, expressed	11.3557	42.9239	0.264554	-1.91836	0.0103693	0.643139	down	yes
LOC_Os03g05520	LOC_Os03g05520	LOC_Os03g05520.1	GO:0005783(endoplasmic reticulum);GO:0005794(Golgi apparatus);GO:0016021(integral component of membrane)	NA	NA	NA	nicotiana lesion-inducing like, putative, expressed	5.79434	21.8708	0.264935	-1.91629	0.0107154	0.662376	down	yes
LOC_Os12g16210	LOC_Os12g16210	LOC_Os12g16210.1	GO:0005789(endoplasmic reticulum membrane);GO:0008270(zinc ion binding);GO:0016021(integral component of membrane);GO:0019706(protein-cysteine S-palmitoyltransferase activity);GO:0030659(cytoplasmic vesicle membrane)	NA	NA	NA	zinc finger family protein, putative, expressed	1.02218	3.92491	0.260433	-1.94102	0.0107908	0.662618	down	yes
LOC_Os04g48950	LOC_Os04g48950	LOC_Os04g48950.1	GO:0005794(Golgi apparatus);GO:0008150(biological_process);GO:0016021(integral component of membrane);GO:0016740(transferase activity);GO:0016757(transferase activity, transferring glycosyl groups)	NA	NA	NA	fringe-related protein, putative, expressed	2.06316	7.78842	0.264901	-1.91648	0.0107912	0.662618	down	yes
LOC_Os02g29040	LOC_Os02g29040	LOC_Os02g29040.2;LOC_Os02g29040.1	GO:0005575(cellular_component);GO:0008150(biological_process);GO:0008150(biological_process)	03040(Spliceosome);03040(Spliceosome)	K12897	NA	ankyrin repeat domain containing protein, putative, expressed	2.40224	9.09972	0.263991	-1.92144	0.0108689	0.66517	down	yes
LOC_Os02g50700	LOC_Os02g50700	LOC_Os02g50700.1	NA	NA	NA	NA	expressed protein	1.99206	7.72971	0.257715	-1.95615	0.0109866	0.670147	down	yes
LOC_Os04g28420	LOC_Os04g28420	LOC_Os04g28420.2;LOC_Os04g28420.1	GO:0003755(peptidyl-prolyl cis-trans isomerase activity);GO:0005528(FK506 binding);GO:0005789(endoplasmic reticulum membrane);GO:0061077(chaperone-mediated protein folding);GO:0061077(chaperone-mediated protein folding)	NA	NA	NA	peptidyl-prolyl isomerase, putative, expressed	25.4999	94.8891	0.268734	-1.89575	0.0111168	0.675847	down	yes
LOC_Os05g48300	LOC_Os05g48300	LOC_Os05g48300.1	NA	NA	NA	NA	purine permease, putative, expressed	4.28323	16.0293	0.267212	-1.90394	0.0112789	0.683451	down	yes
LOC_Os02g26720	LOC_Os02g26720	LOC_Os02g26720.1	GO:0010264(myo-inositol hexakisphosphate biosynthetic process);GO:0047325(inositol tetrakisphosphate 1-kinase activity);GO:0052725(inositol-1,3,4-trisphosphate 6-kinase activity);GO:0052726(inositol-1,3,4-trisphosphate 5-kinase activity)	00562(Inositol phosphate metabolism);04070(Phosphatidylinositol signaling system)	K00913	EC:2.7.1.159 2.7.1.134	Inositol 1, 3, 4-trisphosphate 5/6-kinase, putative, expressed	15.6717	5.4659	2.86717	1.51963	0.0113265	0.684086	up	yes
LOC_Os10g32550	LOC_Os10g32550	LOC_Os10g32550.1	GO:0005507(copper ion binding);GO:0005524(ATP binding);GO:0005739(mitochondrion);GO:0005759(mitochondrial matrix);GO:0005774(vacuolar membrane);GO:0005794(Golgi apparatus);GO:0005829(cytosol);GO:0007005(mitochondrion organization);GO:0009408(response to heat);GO:0022626(cytosolic ribosome);GO:0042026(protein refolding);GO:0046686(response to cadmium ion);GO:0051131(chaperone-mediated protein comp…	03018(RNA degradation)	K04077	NA	T-complex protein, putative, expressed	33.2625	123.098	0.270211	-1.88784	0.011466	0.690245	down	yes
LOC_Os08g32600	LOC_Os08g32600	LOC_Os08g32600.1	GO:0004702(receptor signaling protein serine/threonine kinase activity);GO:0005737(cytoplasm)	04626(Plant-pathogen interaction)	K13414	EC:2.7.11.25	STE_MEKK_ste11_MAP3K.21 - STE kinases include homologs to sterile 7, sterile 11 and sterile 20 from yeast, expressed	1.66352	6.20111	0.268261	-1.89829	0.0115323	0.691974	down	yes
LOC_Os11g17970	LOC_Os11g17970	LOC_Os11g17970.1	GO:0005215(transporter activity);GO:0005886(plasma membrane);GO:0006810(transport);GO:0016021(integral component of membrane)	NA	NA	NA	POT family protein, expressed	4.7326	17.5471	0.269709	-1.89053	0.0115728	0.692153	down	yes
LOC_Os02g44230	LOC_Os02g44230	LOC_Os02g44230.1;LOC_Os02g44230.3;LOC_Os02g44230.2;LOC_Os02g44230.4	GO:0004805(trehalose-phosphatase activity);GO:0005992(trehalose biosynthetic process);GO:0009409(response to cold);GO:0009651(response to salt stress);GO:0009651(response to salt stress)	00500(Starch and sucrose metabolism);00500(Starch and sucrose metabolism)	K01087	EC:3.1.3.12	CPuORF22 - conserved peptide uORF-containing transcript, expressed	5.94565	22.0251	0.269949	-1.88924	0.011639	0.692818	down	yes
LOC_Os11g29500	LOC_Os11g29500	LOC_Os11g29500.1	NA	NA	NA	NA	expressed protein	7.85048	29.1743	0.269089	-1.89385	0.0116592	0.692818	down	yes
LOC_Os09g28440	LOC_Os09g28440	LOC_Os09g28440.1	GO:0003677(DNA binding);GO:0003700(transcription factor activity, sequence-specific DNA binding);GO:0005634(nucleus);GO:0006351(transcription, DNA-templated);GO:0006355(regulation of transcription, DNA-templated);GO:0009873(ethylene-activated signaling pathway);GO:0045893(positive regulation of transcription, DNA-templated);GO:0048510(regulation of timing of transition from vegetative to reproduc…	00230(Purine metabolism);00240(Pyrimidine metabolism);03020(RNA polymerase)	K03021	EC:2.7.7.6	AP2 domain containing protein, expressed	5.41716	20.1152	0.269307	-1.89267	0.0117706	0.697193	down	yes
LOC_Os10g19892	LOC_Os10g19892	LOC_Os10g19892.1	NA	NA	NA	NA	expressed protein	13.3086	49.5977	0.26833	-1.89792	0.0118828	0.70158	down	yes
LOC_Os03g56800	LOC_Os03g56800	LOC_Os03g56800.1;LOC_Os03g56800.2	GO:0003938(IMP dehydrogenase activity);GO:0005829(cytosol);GO:0006177(GMP biosynthetic process);GO:0009735(response to cytokinin);GO:0046872(metal ion binding);GO:0055114(oxidation-reduction process);GO:0055114(oxidation-reduction process)	00230(Purine metabolism);00230(Purine metabolism)	K00088	EC:1.1.1.205	CBS domain containing membrane protein, putative, expressed	6.79708	25.0269	0.271591	-1.88049	0.0119768	0.704871	down	yes
LOC_Os05g37970	LOC_Os05g37970	LOC_Os05g37970.1;LOC_Os05g37970.2;LOC_Os05g37970.3;LOC_Os05g37970.4	GO:0005737(cytoplasm);GO:0005886(plasma membrane);GO:0006950(response to stress);GO:0006979(response to oxidative stress);GO:0009408(response to heat);GO:0009409(response to cold);GO:0009506(plasmodesma);GO:0016787(hydrolase activity);GO:0061077(chaperone-mediated protein folding);GO:0061077(chaperone-mediated protein folding)	NA	NA	NA	universal stress protein domain containing protein, putative, expressed	22.3453	81.9668	0.272614	-1.87507	0.0120891	0.708067	down	yes
LOC_Os02g32009	LOC_Os02g32009	LOC_Os02g32009.1	NA	NA	NA	NA	expressed protein	14.2663	5.01006	2.84752	1.50971	0.012108	0.708067	up	yes
LOC_Os12g40180	LOC_Os12g40180	LOC_Os12g40180.1	NA	NA	NA	NA	expressed protein	9.58089	35.3762	0.270829	-1.88455	0.0122068	0.711587	down	yes
LOC_Os07g48090	LOC_Os07g48090	LOC_Os07g48090.1	GO:0004674(protein serine/threonine kinase activity);GO:0005515(protein binding);GO:0005524(ATP binding);GO:0005634(nucleus);GO:0005773(vacuole);GO:0005886(plasma membrane);GO:0006468(protein phosphorylation);GO:0007165(signal transduction);GO:0009506(plasmodesma);GO:0016301(kinase activity)	04140(Regulation of autophagy);04931(Insulin resistance)	K07198	EC:2.7.11.11	CAMK_KIN1/SNF1/Nim1_like.30 - CAMK includes calcium/calmodulin depedent protein kinases, expressed	1.57874	5.83344	0.270636	-1.88558	0.0124243	0.720037	down	yes
LOC_Os04g51460	LOC_Os04g51460	LOC_Os04g51460.1	GO:0004553(hydrolase activity, hydrolyzing O-glycosyl compounds);GO:0005576(extracellular region);GO:0005618(cell wall);GO:0005737(cytoplasm);GO:0005794(Golgi apparatus);GO:0005886(plasma membrane);GO:0007568(aging);GO:0009505(plant-type cell wall);GO:0009739(response to gibberellin);GO:0009740(gibberellic acid mediated signaling pathway);GO:0009741(response to brassinosteroid);GO:0009828(plant-t…	04075(Plant hormone signal transduction)	K14504	EC:2.4.1.207	glycosyl hydrolases family 16, putative, expressed	1.86389	6.92567	0.269127	-1.89364	0.0124604	0.720037	down	yes
LOC_Os03g01800	LOC_Os03g01800	LOC_Os03g01800.1	GO:0004553(hydrolase activity, hydrolyzing O-glycosyl compounds);GO:0005576(extracellular region);GO:0005618(cell wall);GO:0005975(carbohydrate metabolic process);GO:0010411(xyloglucan metabolic process);GO:0016762(xyloglucan:xyloglucosyl transferase activity);GO:0016798(hydrolase activity, acting on glycosyl bonds);GO:0016998(cell wall macromolecule catabolic process);GO:0042546(cell wall biogen…	04075(Plant hormone signal transduction)	K14504	EC:2.4.1.207	glycosyl hydrolases family 16, putative, expressed	2.63501	0.90043	2.92639	1.54912	0.012469	0.720037	up	yes
LOC_Os02g44108	LOC_Os02g44108	LOC_Os02g44108.1	GO:0005576(extracellular region);GO:0005618(cell wall);GO:0009826(unidimensional cell growth);GO:0009828(plant-type cell wall loosening);GO:0009831(plant-type cell wall modification involved in multidimensional cell growth);GO:0016020(membrane);GO:0019953(sexual reproduction);GO:0071555(cell wall organization)	NA	NA	NA	expansin precursor, putative, expressed	5.94785	2.08324	2.8551	1.51354	0.0125255	0.721039	up	yes
LOC_Os03g12140	LOC_Os03g12140	LOC_Os03g12140.1;LOC_Os03g12140.2;LOC_Os03g12140.3	GO:0004553(hydrolase activity, hydrolyzing O-glycosyl compounds);GO:0030247(polysaccharide binding);GO:0046658(anchored component of plasma membrane);GO:0046658(anchored component of plasma membrane)	00500(Starch and sucrose metabolism);00500(Starch and sucrose metabolism)	K19891	EC:3.2.1.39	glucan endo-1,3-beta-glucosidase precursor, putative, expressed	2.97108	10.9035	0.272489	-1.87573	0.0125762	0.721704	down	yes
LOC_Os02g32860	LOC_Os02g32860	LOC_Os02g32860.1	GO:0003910(DNA ligase (ATP) activity);GO:0005737(cytoplasm);GO:0006273(lagging strand elongation);GO:0051103(DNA ligation involved in DNA repair)	03410(Base excision repair)	K10798	EC:2.4.2.30	poly synthetase 3, putative, expressed	4.91285	17.9196	0.27416	-1.86691	0.0126605	0.724283	down	yes
LOC_Os02g32590	LOC_Os02g32590	LOC_Os02g32590.1;LOC_Os02g32590.2	GO:0003677(DNA binding);GO:0003700(transcription factor activity, sequence-specific DNA binding);GO:0005634(nucleus);GO:0006351(transcription, DNA-templated);GO:0006355(regulation of transcription, DNA-templated);GO:0009408(response to heat);GO:0010200(response to chitin);GO:0043565(sequence-specific DNA binding);GO:0043565(sequence-specific DNA binding)	NA	NA	NA	HSF-type DNA-binding domain containing protein, expressed	8.69686	31.68	0.274522	-1.86501	0.0127184	0.725345	down	yes
LOC_Os02g07550	LOC_Os02g07550	LOC_Os02g07550.1	NA	NA	NA	NA	DEFL1 - Defensin and Defensin-like DEFL family, expressed	11.4305	41.795	0.273491	-1.87044	0.0128336	0.729652	down	yes
LOC_Os03g22040	LOC_Os03g22040	LOC_Os03g22040.1	GO:0005829(cytosol);GO:0009903(chloroplast avoidance movement);GO:0009904(chloroplast accumulation movement)	NA	NA	NA	expressed protein	0.813744	3.04484	0.267253	-1.90372	0.012934	0.731138	down	yes
LOC_Os02g52010	LOC_Os02g52010	LOC_Os02g52010.1	GO:0003674(molecular_function);GO:0005576(extracellular region);GO:0005615(extracellular space);GO:0005618(cell wall);GO:0005794(Golgi apparatus);GO:0005829(cytosol);GO:0009505(plant-type cell wall);GO:0009741(response to brassinosteroid);GO:0048046(apoplast)	NA	NA	NA	phosphate-induced protein 1 conserved region domain containing protein, expressed	5.69454	20.7774	0.274074	-1.86736	0.0129391	0.731138	down	yes
LOC_Os11g20360	LOC_Os11g20360	LOC_Os11g20360.1;LOC_Os11g20360.2	GO:0004672(protein kinase activity);GO:0004674(protein serine/threonine kinase activity);GO:0005524(ATP binding);GO:0005886(plasma membrane);GO:0006468(protein phosphorylation);GO:0007169(transmembrane receptor protein tyrosine kinase signaling pathway);GO:0016021(integral component of membrane);GO:0016021(integral component of membrane)	04626(Plant-pathogen interaction);04075(Plant hormone signal transduction);04075(Plant hormone signal transduction)	K13420;K13415	EC:2.7.11.1;EC:2.7.10.1 2.7.11.1	expressed protein	0.317013	1.20712	0.262619	-1.92896	0.0131374	0.738077	down	yes
LOC_Os11g13890	LOC_Os11g13890	LOC_Os11g13890.1;LOC_Os11g13890.2;LOC_Os11g13890.5;LOC_Os11g13890.6	GO:0009416(response to light stimulus);GO:0009535(chloroplast thylakoid membrane);GO:0009768(photosynthesis, light harvesting in photosystem I);GO:0009941(chloroplast envelope);GO:0010287(plastoglobule);GO:0016168(chlorophyll binding);GO:0031409(pigment binding);GO:0031409(pigment binding)	00196(Photosynthesis - antenna proteins);00196(Photosynthesis - antenna proteins)	K08916	NA	chlorophyll A-B binding protein, putative, expressed	4.67478	1.6549	2.82481	1.49815	0.013142	0.738077	up	yes
LOC_Os03g22470	LOC_Os03g22470	LOC_Os03g22470.1	GO:0003674(molecular_function);GO:0005576(extracellular region);GO:0008150(biological_process)	NA	NA	NA	desiccation-related protein PCC13-62 precursor, putative, expressed	15.2148	5.44648	2.7935	1.48208	0.013229	0.740705	up	yes
LOC_Os05g03620	LOC_Os05g03620	LOC_Os05g03620.1	GO:0004674(protein serine/threonine kinase activity);GO:0005524(ATP binding);GO:0005886(plasma membrane);GO:0006468(protein phosphorylation);GO:0016021(integral component of membrane);GO:0016301(kinase activity);GO:0042803(protein homodimerization activity)	04626(Plant-pathogen interaction)	K13430	EC:2.7.11.1	TKL_IRAK_CR4L.4 - The CR4L subfamily has homology with Crinkly4, expressed	0.870025	3.20655	0.271328	-1.88189	0.0132832	0.74085	down	yes
LOC_Os09g30490	LOC_Os09g30490	LOC_Os09g30490.1	GO:0005509(calcium ion binding)	NA	NA	NA	EF hand family protein, expressed	1.65142	6.22083	0.265466	-1.9134	0.0133121	0.74085	down	yes
LOC_Os06g47600	LOC_Os06g47600	LOC_Os06g47600.1	GO:0005576(extracellular region);GO:0009506(plasmodesma);GO:0016020(membrane);GO:0051707(response to other organism)	03013(RNA transport)	K14297	NA	thaumatin family domain containing protein, expressed	2.0157	7.39604	0.272538	-1.87547	0.0135961	0.751025	down	yes
LOC_Os04g39150	LOC_Os04g39150	LOC_Os04g39150.1	GO:0006952(defense response);GO:0009507(chloroplast);GO:0009607(response to biotic stimulus);GO:0016020(membrane)	NA	NA	NA	pathogenesis-related Bet v I family protein, putative, expressed	246.209	89.2254	2.75941	1.46436	0.0136025	0.751025	up	yes
LOC_Os04g28260	LOC_Os04g28260	LOC_Os04g28260.1	GO:0005871(kinesin complex);GO:0007018(microtubule-based movement);GO:0008574(ATP-dependent microtubule motor activity, plus-end-directed)	04144(Endocytosis)	K10396	NA	Kinesin motor domain domain containing protein, expressed	0.845391	3.08688	0.273866	-1.86846	0.0136172	0.751025	down	yes
LOC_Os07g37700	LOC_Os07g37700	LOC_Os07g37700.1	GO:0003674(molecular_function);GO:0005576(extracellular region);GO:0008150(biological_process)	NA	NA	NA	expressed protein	55.2996	19.8365	2.78777	1.47911	0.0138259	0.760259	up	yes
LOC_Os04g40940	LOC_Os04g40940	LOC_Os04g40940.1;LOC_Os04g40940.2	GO:0000776(kinetochore);GO:0000777(condensed chromosome kinetochore);GO:0003677(DNA binding);GO:0005515(protein binding);GO:0005634(nucleus);GO:0005635(nuclear envelope);GO:0005737(cytoplasm);GO:0005828(kinetochore microtubule);GO:0005876(spindle microtubule);GO:0007067(mitotic nuclear division);GO:0007094(mitotic spindle assembly checkpoint);GO:0007346(regulation of mitotic cell cycle);GO:001036…	NA	NA	NA	mitotic spindle checkpoint protein MAD2, putative, expressed	2.18394	7.97408	0.27388	-1.86838	0.0139069	0.761417	down	yes
LOC_Os02g51710	LOC_Os02g51710	LOC_Os02g51710.1	GO:0003674(molecular_function);GO:0005576(extracellular region);GO:0005773(vacuole);GO:0005774(vacuolar membrane);GO:0005829(cytosol);GO:0005886(plasma membrane);GO:0008150(biological_process);GO:0009507(chloroplast);GO:0009535(chloroplast thylakoid membrane);GO:0009579(thylakoid)	NA	NA	NA	wound/stress protein, putative, expressed	7.33509	26.4097	0.277742	-1.84818	0.0139296	0.761417	down	yes
LOC_Os02g41800	LOC_Os02g41800	LOC_Os02g41800.1;LOC_Os02g41800.2	GO:0003677(DNA binding);GO:0003700(transcription factor activity, sequence-specific DNA binding);GO:0005634(nucleus);GO:0006351(transcription, DNA-templated);GO:0006355(regulation of transcription, DNA-templated);GO:0007389(pattern specification process);GO:0009733(response to auxin);GO:0009734(auxin-activated signaling pathway);GO:0035198(miRNA binding);GO:0048829(root cap development);GO:005130…	04075(Plant hormone signal transduction);04075(Plant hormone signal transduction)	K14486	NA	auxin response factor, putative, expressed	1.33707	4.86545	0.274809	-1.8635	0.0140332	0.763199	down	yes
LOC_Os08g41440	LOC_Os08g41440	LOC_Os08g41440.1	GO:0003824(catalytic activity);GO:0005515(protein binding);GO:0005768(endosome);GO:0005794(Golgi apparatus);GO:0005802(trans-Golgi network);GO:0009225(nucleotide-sugar metabolic process);GO:0016021(integral component of membrane);GO:0032580(Golgi cisterna membrane);GO:0033481(galacturonate biosynthetic process);GO:0050378(UDP-glucuronate 4-epimerase activity);GO:0050829(defense response to Gram-n…	00500(Starch and sucrose metabolism);00520(Amino sugar and nucleotide sugar metabolism)	K08679	EC:5.1.3.6	UDP-glucuronate 4-epimerase, putative, expressed	6.2231	22.3022	0.279036	-1.84148	0.0140451	0.763199	down	yes
LOC_Os07g39860	LOC_Os07g39860	LOC_Os07g39860.1	NA	NA	NA	NA	expressed protein	4.95132	17.9397	0.275998	-1.85727	0.0141472	0.766488	down	yes
LOC_Os02g53000	LOC_Os02g53000	LOC_Os02g53000.2;LOC_Os02g53000.1	GO:0005576(extracellular region);GO:0005886(plasma membrane);GO:0006952(defense response);GO:0006955(immune response);GO:0016998(cell wall macromolecule catabolic process);GO:0031225(anchored component of membrane);GO:0042834(peptidoglycan binding);GO:0046658(anchored component of plasma membrane);GO:0046658(anchored component of plasma membrane)	04626(Plant-pathogen interaction);04626(Plant-pathogen interaction)	K13473	NA	lysM domain-containing GPI-anchored protein precursor, putative, expressed	0.409503	1.53122	0.267436	-1.90274	0.0142198	0.76793	down	yes
LOC_Os11g18044	LOC_Os11g18044	LOC_Os11g18044.1	GO:0005215(transporter activity);GO:0005886(plasma membrane);GO:0006857(oligopeptide transport);GO:0009624(response to nematode);GO:0016020(membrane);GO:0016021(integral component of membrane)	NA	NA	NA	peptide transporter PTR2, putative, expressed	1.46267	0.509645	2.86997	1.52104	0.0142572	0.76793	up	yes
LOC_Os03g53860	LOC_Os03g53860	LOC_Os03g53860.2;LOC_Os03g53860.3;LOC_Os03g53860.5;LOC_Os03g53860.1;LOC_Os03g53860.4	GO:0008422(beta-glucosidase activity);GO:0009251(glucan catabolic process);GO:0009251(glucan catabolic process)	00500(Starch and sucrose metabolism);00460(Cyanoamino acid metabolism);00940(Phenylpropanoid biosynthesis);00940(Phenylpropanoid biosynthesis)	K01188	EC:3.2.1.21	periplasmic beta-glucosidase precursor, putative, expressed	5.29147	18.8491	0.280729	-1.83275	0.0144729	0.777274	down	yes
LOC_Os04g54220	LOC_Os04g54220	LOC_Os04g54220.1	NA	NA	NA	NA	expressed protein	26.4822	94.2583	0.280954	-1.83159	0.0146033	0.779929	down	yes
LOC_Os11g05730	LOC_Os11g05730	LOC_Os11g05730.1	GO:0000786(nucleosome);GO:0003677(DNA binding);GO:0005515(protein binding);GO:0005634(nucleus);GO:0046982(protein heterodimerization activity)	03010(Ribosome)	K02922	NA	histone H3, putative, expressed	3.20722	11.6166	0.276089	-1.85679	0.0146373	0.779929	down	yes
LOC_Os05g25630	LOC_Os05g25630	LOC_Os05g25630.1	GO:0004867(serine-type endopeptidase inhibitor activity);GO:0005576(extracellular region);GO:0006508(proteolysis);GO:0006952(defense response);GO:0008233(peptidase activity);GO:0009611(response to wounding)	NA	NA	NA	inhibitor I family protein, putative, expressed	12.1004	43.4115	0.278738	-1.84302	0.01471	0.779929	down	yes
LOC_Os07g42520	LOC_Os07g42520	LOC_Os07g42520.1	GO:0009699(phenylpropanoid biosynthetic process);GO:0042349(guiding stereospecific synthesis activity)	NA	NA	NA	dirigent, putative, expressed	4.08671	1.43606	2.84578	1.50882	0.0147238	0.779929	up	yes
LOC_Os03g05160	LOC_Os03g05160	LOC_Os03g05160.1	GO:0000977(RNA polymerase II regulatory region sequence-specific DNA binding);GO:0001085(RNA polymerase II transcription factor binding);GO:0001228(transcriptional activator activity, RNA polymerase II transcription regulatory region sequence-specific binding);GO:0003682(chromatin binding);GO:0005634(nucleus);GO:0005667(transcription factor complex);GO:0030154(cell differentiation)	NA	NA	NA	GATA zinc finger domain containing protein, expressed	5.68525	20.2962	0.280114	-1.83591	0.014734	0.779929	down	yes
LOC_Os02g26770	LOC_Os02g26770	LOC_Os02g26770.1	GO:0016020(membrane);GO:0016709(oxidoreductase activity, acting on paired donors, with incorporation or reduction of molecular oxygen, NAD(P)H as one donor, and incorporation of one atom of oxygen);GO:0044550(secondary metabolite biosynthetic process)	00360(Phenylalanine metabolism);00130(Ubiquinone and other terpenoid-quinone biosynthesis);00940(Phenylpropanoid biosynthesis);00945(Stilbenoid, diarylheptanoid and gingerol biosynthesis);00941(Flavonoid biosynthesis)	K00487	EC:1.14.13.11	cytochrome P450, putative, expressed	0.555374	2.04513	0.27156	-1.88066	0.0150003	0.791751	down	yes
LOC_Os09g31350	LOC_Os09g31350	LOC_Os09g31350.1	GO:0003674(molecular_function);GO:0005634(nucleus);GO:0008150(biological_process)	NA	NA	NA	expressed protein	0.849604	3.0832	0.275559	-1.85957	0.0150797	0.793664	down	yes
LOC_Os05g32270	LOC_Os05g32270	LOC_Os05g32270.2;LOC_Os05g32270.1	GO:0000981(RNA polymerase II transcription factor activity, sequence-specific DNA binding);GO:0003677(DNA binding);GO:0003700(transcription factor activity, sequence-specific DNA binding);GO:0005634(nucleus);GO:0006355(regulation of transcription, DNA-templated);GO:0007275(multicellular organism development);GO:0009414(response to water deprivation);GO:0009651(response to salt stress);GO:0009737(…	NA	NA	NA	AP2 domain containing protein, expressed	0.974599	3.56724	0.273208	-1.87193	0.0153213	0.804086	down	yes
LOC_Os04g36054	LOC_Os04g36054	LOC_Os04g36054.1	GO:0003677(DNA binding);GO:0003700(transcription factor activity, sequence-specific DNA binding);GO:0005515(protein binding);GO:0005634(nucleus);GO:0006351(transcription, DNA-templated);GO:0006355(regulation of transcription, DNA-templated);GO:0009733(response to auxin);GO:0009734(auxin-activated signaling pathway);GO:0010150(leaf senescence);GO:0042802(identical protein binding);GO:0045892(negat…	04075(Plant hormone signal transduction)	K14486	NA	auxin response factor 9, putative, expressed	1.92308	6.82407	0.281808	-1.82721	0.0154119	0.806542	down	yes
LOC_Os01g66160	LOC_Os01g66160	LOC_Os01g66160.1	GO:0005739(mitochondrion);GO:0008270(zinc ion binding);GO:0009451(RNA modification)	00500(Starch and sucrose metabolism)	K01176	EC:3.2.1.1	pentatricopeptide, putative, expressed	1.08296	3.90468	0.277349	-1.85023	0.0154652	0.807037	down	yes
LOC_Os02g32620	LOC_Os02g32620	LOC_Os02g32620.1	GO:0005768(endosome);GO:0005794(Golgi apparatus);GO:0005802(trans-Golgi network);GO:0005886(plasma membrane);GO:0016021(integral component of membrane);GO:0048544(recognition of pollen)	NA	NA	NA	PAN domain-containing protein At5g03700 precursor, putative, expressed	2.21808	0.792782	2.79785	1.48432	0.0157848	0.82139	up	yes
LOC_Os10g34170	LOC_Os10g34170	LOC_Os10g34170.1	GO:0005634(nucleus);GO:0009055(electron carrier activity);GO:0015035(protein disulfide oxidoreductase activity);GO:0035556(intracellular signal transduction);GO:0045454(cell redox homeostasis)	NA	NA	NA	glutaredoxin domain containing protein, putative, expressed	1.03646	3.66548	0.282761	-1.82234	0.0164462	0.852528	down	yes
LOC_Os01g68650	LOC_Os01g68650	LOC_Os01g68650.1	GO:0003674(molecular_function);GO:0005739(mitochondrion);GO:0008150(biological_process)	NA	NA	NA	plant-specific domain TIGR01615 family protein, expressed	1.43139	5.10261	0.280522	-1.83381	0.0164758	0.852528	down	yes
LOC_Os07g31840	LOC_Os07g31840	LOC_Os07g31840.1	GO:0005768(endosome);GO:0005794(Golgi apparatus);GO:0005802(trans-Golgi network);GO:0005886(plasma membrane);GO:0007165(signal transduction);GO:0016021(integral component of membrane)	04626(Plant-pathogen interaction)	K13420	EC:2.7.11.1	leucine-rich repeat family protein, putative, expressed	0.780998	2.78464	0.280466	-1.8341	0.0165582	0.853204	down	yes
LOC_Os07g11360	LOC_Os07g11360	LOC_Os07g11360.1	GO:0004867(serine-type endopeptidase inhibitor activity)	NA	NA	NA	RAL3 - Seed allergenic protein RA5/RA14/RA17 precursor, expressed	481.816	180.89	2.66359	1.41337	0.0165815	0.853204	up	yes
LOC_Os04g48760	LOC_Os04g48760	LOC_Os04g48760.1	GO:0004674(protein serine/threonine kinase activity);GO:0005524(ATP binding);GO:0005886(plasma membrane);GO:0006468(protein phosphorylation);GO:0007169(transmembrane receptor protein tyrosine kinase signaling pathway);GO:0016021(integral component of membrane);GO:0016301(kinase activity)	04626(Plant-pathogen interaction)	K13420	EC:2.7.11.1	leucine-rich repeat family protein, putative, expressed	0.367343	1.31058	0.28029	-1.83501	0.0166709	0.855419	down	yes
LOC_Os10g40290	LOC_Os10g40290	LOC_Os10g40290.1	GO:0005576(extracellular region);GO:0009505(plant-type cell wall);GO:0016787(hydrolase activity);GO:0052689(carboxylic ester hydrolase activity);GO:0052793(pectin acetylesterase activity);GO:0071555(cell wall organization)	00600(Sphingolipid metabolism)	K00654	EC:2.3.1.50	pectinacetylesterase domain containing protein, expressed	2.34594	0.838145	2.79897	1.48489	0.0167707	0.858149	up	yes
LOC_Os12g08130	LOC_Os12g08130	LOC_Os12g08130.1	GO:0003333(amino acid transmembrane transport);GO:0005886(plasma membrane);GO:0015171(amino acid transmembrane transporter activity)	NA	NA	NA	amino acid transporter, putative, expressed	1.45025	5.09625	0.284572	-1.81314	0.0168747	0.861077	down	yes
LOC_Os04g52280	LOC_Os04g52280	LOC_Os04g52280.1	GO:0009809(lignin biosynthetic process);GO:0045551(cinnamyl-alcohol dehydrogenase activity)	00940(Phenylpropanoid biosynthesis)	K00083	EC:1.1.1.195	dehydrogenase, putative, expressed	0.376498	1.36251	0.276327	-1.85555	0.0169266	0.861341	down	yes
LOC_Os02g08440	LOC_Os02g08440	LOC_Os02g08440.3;LOC_Os02g08440.1;LOC_Os02g08440.2	GO:0003700(transcription factor activity, sequence-specific DNA binding);GO:0005634(nucleus);GO:0006952(defense response);GO:0009685(gibberellin metabolic process);GO:0009685(gibberellin metabolic process)	04626(Plant-pathogen interaction);04626(Plant-pathogen interaction)	K13424;K18834	NA	WRKY71, expressed	0.902684	3.21828	0.280486	-1.834	0.0170413	0.861744	down	yes
LOC_Os11g12530	LOC_Os11g12530	LOC_Os11g12530.1	GO:0004672(protein kinase activity);GO:0004674(protein serine/threonine kinase activity);GO:0005515(protein binding);GO:0005524(ATP binding);GO:0005886(plasma membrane);GO:0006468(protein phosphorylation);GO:0007169(transmembrane receptor protein tyrosine kinase signaling pathway);GO:0016021(integral component of membrane);GO:0016301(kinase activity);GO:0042277(peptide binding);GO:0090548(respons…	04626(Plant-pathogen interaction)	K13420	EC:2.7.11.1	receptor-like protein kinase 5 precursor, putative, expressed	1.59507	0.585839	2.72271	1.44504	0.0170413	0.861744	up	yes
LOC_Os09g25090	LOC_Os09g25090	LOC_Os09g25090.1	GO:0004674(protein serine/threonine kinase activity);GO:0005524(ATP binding);GO:0005886(plasma membrane);GO:0006468(protein phosphorylation);GO:0007165(signal transduction);GO:0016301(kinase activity);GO:0016310(phosphorylation)	04140(Regulation of autophagy);04931(Insulin resistance)	K07198	EC:2.7.11.11	CAMK_KIN1/SNF1/Nim1_like.34 - CAMK includes calcium/calmodulin depedent protein kinases, expressed	7.50629	25.989	0.288826	-1.79173	0.0170912	0.861744	down	yes
LOC_Os07g18300	LOC_Os07g18300	LOC_Os07g18300.1	NA	NA	NA	NA	expressed protein	1.29057	0.46328	2.78573	1.47805	0.0171217	0.861744	up	yes
LOC_Os03g63330	LOC_Os03g63330	LOC_Os03g63330.1	GO:0004072(aspartate kinase activity);GO:0005524(ATP binding);GO:0008652(cellular amino acid biosynthetic process);GO:0009088(threonine biosynthetic process);GO:0009089(lysine biosynthetic process via diaminopimelate);GO:0009507(chloroplast);GO:0009570(chloroplast stroma);GO:0016310(phosphorylation);GO:0016597(amino acid binding)	01210(2-Oxocarboxylic acid metabolism);01230(Biosynthesis of amino acids);00260(Glycine, serine and threonine metabolism);00270(Cysteine and methionine metabolism);00300(Lysine biosynthesis);00261(Monobactam biosynthesis)	K00928	EC:2.7.2.4	aspartokinase, chloroplast precursor, putative, expressed	3.2084	11.13	0.288265	-1.79453	0.0173037	0.866275	down	yes
LOC_Os06g30370	LOC_Os06g30370	LOC_Os06g30370.1	GO:0005634(nucleus);GO:0005737(cytoplasm);GO:0008429(phosphatidylethanolamine binding);GO:0009737(response to abscisic acid);GO:0009738(abscisic acid-activated signaling pathway);GO:0010030(positive regulation of seed germination)	04712(Circadian rhythm - plant)	K16223	NA	osMFT1 MFT-Like1 homologous to Mother of FT and TFL1 gene; contains Pfam profile PF01161: Phosphatidylethanolamine-binding protein, expressed	27.5575	95.0252	0.290002	-1.78586	0.0173057	0.866275	down	yes
LOC_Os03g02530	LOC_Os03g02530	LOC_Os03g02530.1	GO:0004252(serine-type endopeptidase activity);GO:0016485(protein processing)	NA	NA	NA	OsRhmbd7 - Putative Rhomboid homologue, expressed	2.5559	8.90148	0.287132	-1.80022	0.0175906	0.878147	down	yes
LOC_Os03g16920	LOC_Os03g16920	LOC_Os03g16920.1	GO:0005524(ATP binding);GO:0005618(cell wall);GO:0005634(nucleus);GO:0005739(mitochondrion);GO:0005774(vacuolar membrane);GO:0005794(Golgi apparatus);GO:0005829(cytosol);GO:0005886(plasma membrane);GO:0006351(transcription, DNA-templated);GO:0006355(regulation of transcription, DNA-templated);GO:0006457(protein folding);GO:0009266(response to temperature stimulus);GO:0009408(response to heat);GO:…	03040(Spliceosome);04141(Protein processing in endoplasmic reticulum);04144(Endocytosis)	K03283	NA	DnaK family protein, putative, expressed	3.37096	11.6192	0.29012	-1.78528	0.0177161	0.879949	down	yes
LOC_Os12g22650	LOC_Os12g22650	LOC_Os12g22650.1	GO:0000786(nucleosome);GO:0003677(DNA binding);GO:0005515(protein binding);GO:0005634(nucleus);GO:0046982(protein heterodimerization activity)	NA	NA	NA	histone H3, putative, expressed	2.83183	10.1208	0.279802	-1.83752	0.0177666	0.879949	down	yes
LOC_Os05g11750	LOC_Os05g11750	LOC_Os05g11750.3;LOC_Os05g11750.2	GO:0004674(protein serine/threonine kinase activity);GO:0005524(ATP binding);GO:0005886(plasma membrane);GO:0006468(protein phosphorylation);GO:0016021(integral component of membrane);GO:0016301(kinase activity);GO:0016301(kinase activity)	04626(Plant-pathogen interaction);04626(Plant-pathogen interaction)	K13430	EC:2.7.11.1	protein kinase, putative, expressed	0.569045	2.03466	0.279675	-1.83818	0.01777	0.879949	down	yes
LOC_Os01g49200	LOC_Os01g49200	LOC_Os01g49200.1	GO:0000226(microtubule cytoskeleton organization);GO:0000280(nuclear division);GO:0000911(cytokinesis by cell plate formation);GO:0005634(nucleus);GO:0005874(microtubule);GO:0007067(mitotic nuclear division);GO:0008017(microtubule binding);GO:0009524(phragmoplast);GO:0009574(preprophase band);GO:0009624(response to nematode);GO:0046785(microtubule polymerization);GO:0052096(formation by symbiont …	00190(Oxidative phosphorylation)	K02133	EC:3.6.3.14	microtubule associated protein, putative, expressed	2.14357	7.39934	0.289697	-1.78738	0.0179418	0.884356	down	yes
LOC_Os01g16140	LOC_Os01g16140	LOC_Os01g16140.1	NA	NA	NA	NA	expressed protein	84.774	290.39	0.291931	-1.7763	0.017955	0.884356	down	yes
LOC_Os02g51040	LOC_Os02g51040	LOC_Os02g51040.1	GO:0005576(extracellular region);GO:0005618(cell wall);GO:0006949(syncytium formation);GO:0009664(plant-type cell wall organization);GO:0009826(unidimensional cell growth);GO:0009828(plant-type cell wall loosening);GO:0009831(plant-type cell wall modification involved in multidimensional cell growth);GO:0016020(membrane)	NA	NA	NA	expansin precursor, putative, expressed	6.35514	21.8039	0.291468	-1.77859	0.0180492	0.886623	down	yes
LOC_Os04g16450	LOC_Os04g16450	LOC_Os04g16450.1	GO:0005773(vacuole);GO:0005887(integral component of plasma membrane);GO:0009506(plasmodesma);GO:0009992(cellular water homeostasis);GO:0015250(water channel activity);GO:0015254(glycerol channel activity);GO:0034220(ion transmembrane transport)	00531(Glycosaminoglycan degradation)	K10532	EC:2.3.1.78	aquaporin protein, putative, expressed	2.32743	8.02999	0.289843	-1.78666	0.0182	0.891657	down	yes
LOC_Os04g57650	LOC_Os04g57650	LOC_Os04g57650.1	GO:0005634(nucleus);GO:0016021(integral component of membrane)	NA	NA	NA	expressed protein	1.10752	3.9097	0.283275	-1.81972	0.0184168	0.898633	down	yes
LOC_Os06g22390	LOC_Os06g22390	LOC_Os06g22390.1	NA	NA	NA	NA	expressed protein	4.31594	1.57278	2.74414	1.45635	0.01844	0.898633	up	yes
LOC_Os08g35110	LOC_Os08g35110	LOC_Os08g35110.1	GO:0003674(molecular_function);GO:0005634(nucleus);GO:0009733(response to auxin)	00510(N-Glycan biosynthesis)	K07441	EC:2.4.1.141	OsSAUR33 - Auxin-responsive SAUR gene family member, expressed	1.43892	5.0381	0.285608	-1.80789	0.0184929	0.898832	down	yes
LOC_Os12g28090	LOC_Os12g28090	LOC_Os12g28090.1	GO:0004176(ATP-dependent peptidase activity);GO:0005739(mitochondrion);GO:0006508(proteolysis);GO:0008237(metallopeptidase activity)	NA	NA	NA	expressed protein	7.53704	2.86513	2.63061	1.3954	0.0185462	0.89905	up	yes
LOC_Os01g12640	LOC_Os01g12640	LOC_Os01g12640.2;LOC_Os01g12640.1	GO:0003674(molecular_function);GO:0005634(nucleus);GO:0005886(plasma membrane);GO:0008150(biological_process);GO:0008150(biological_process)	NA	NA	NA	expressed protein	1.6464	5.69992	0.288845	-1.79163	0.0186334	0.900908	down	yes
LOC_Os10g01570	LOC_Os10g01570	LOC_Os10g01570.1	GO:0003677(DNA binding);GO:0003682(chromatin binding);GO:0003886(DNA (cytosine-5-)-methyltransferase activity);GO:0005634(nucleus);GO:0006306(DNA methylation);GO:0006342(chromatin silencing);GO:0006351(transcription, DNA-templated);GO:0010069(zygote asymmetric cytokinesis in embryo sac);GO:0010425(DNA methylation on cytosine within a CNG sequence);GO:0045814(negative regulation of gene expression…	00270(Cysteine and methionine metabolism)	K00558	EC:2.1.1.37	C-5 cytosine-specific DNA methylase, putative, expressed	2.92178	10.0188	0.29163	-1.77779	0.0187073	0.902112	down	yes
LOC_Os11g47944	LOC_Os11g47944	LOC_Os11g47944.1	GO:0003674(molecular_function);GO:0005576(extracellular region);GO:0051707(response to other organism)	03013(RNA transport)	K14297	NA	thaumatin, putative, expressed	3.73388	1.3615	2.74246	1.45547	0.0189382	0.910863	up	yes
LOC_Os02g09510	LOC_Os02g09510	LOC_Os02g09510.1	GO:0009813(flavonoid biosynthetic process);GO:0043231(intracellular membrane-bounded organelle);GO:0052696(flavonoid glucuronidation);GO:0080043(quercetin 3-O-glucosyltransferase activity);GO:0080044(quercetin 7-O-glucosyltransferase activity)	00940(Phenylpropanoid biosynthesis)	K13068	EC:2.4.1.120	limonoid UDP-glucosyltransferase, putative, expressed	2.83468	1.05759	2.68032	1.4224	0.0192653	0.924184	up	yes
LOC_Os11g37740	LOC_Os11g37740	LOC_Os11g37740.1	GO:0005515(protein binding);GO:0042802(identical protein binding)	04626(Plant-pathogen interaction)	K13457	NA	stripe rust resistance protein Yr10, putative, expressed	2.25103	0.855107	2.63246	1.39641	0.0196708	0.940406	up	yes
LOC_Os01g65850	LOC_Os01g65850	LOC_Os01g65850.1	GO:0003677(DNA binding);GO:0003678(DNA helicase activity);GO:0004386(helicase activity);GO:0005524(ATP binding);GO:0005634(nucleus);GO:0008270(zinc ion binding);GO:0008283(cell proliferation);GO:0009733(response to auxin);GO:0009736(cytokinin-activated signaling pathway);GO:0009739(response to gibberellin);GO:0009788(negative regulation of abscisic acid-activated signaling pathway);GO:0016568(chr…	03420(Nucleotide excision repair)	K10841	NA	CHD3-type chromatin-remodeling factor PICKLE, putative, expressed	0.955053	3.25632	0.293292	-1.76959	0.0197056	0.940406	down	yes
LOC_Os05g26770	LOC_Os05g26770	LOC_Os05g26770.1	NA	NA	NA	NA	PROLM18 - Prolamin precursor, expressed	1.756	6.13583	0.286188	-1.80497	0.0197701	0.941048	down	yes
LOC_Os08g22604	LOC_Os08g22604	LOC_Os08g22604.1	NA	NA	NA	NA	expressed protein	7.01495	23.7082	0.295887	-1.75688	0.0198259	0.941271	down	yes
LOC_Os01g04950	LOC_Os01g04950	LOC_Os01g04950.1;LOC_Os01g04950.3;LOC_Os01g04950.4;LOC_Os01g04950.2	GO:0005215(transporter activity);GO:0005886(plasma membrane);GO:0006807(nitrogen compound metabolic process);GO:0006857(oligopeptide transport);GO:0009506(plasmodesma);GO:0015031(protein transport);GO:0016020(membrane);GO:0016021(integral component of membrane);GO:0042936(dipeptide transporter activity);GO:0042937(tripeptide transporter activity);GO:0042938(dipeptide transport);GO:0042939(tripept…	NA	NA	NA	peptide transporter PTR2, putative, expressed	7.75752	2.99928	2.58646	1.37098	0.0200887	0.951294	up	yes
LOC_Os05g08400	LOC_Os05g08400	LOC_Os05g08400.1	GO:0003676(nucleic acid binding);GO:0003677(DNA binding);GO:0005634(nucleus);GO:0008150(biological_process);GO:0046872(metal ion binding)	NA	NA	NA	zinc finger C-x8-C-x5-C-x3-H type family protein, expressed	2.0999	0.790032	2.658	1.41034	0.0202682	0.955973	up	yes
LOC_Os01g57770	LOC_Os01g57770	LOC_Os01g57770.1	GO:0016787(hydrolase activity)	00901(Indole alkaloid biosynthesis)	K08233	EC:3.1.1.78	OsPOP4 - Putative Prolyl Oligopeptidase homologue, expressed	1.1095	3.89875	0.284578	-1.8131	0.0202913	0.955973	down	yes
LOC_Os05g44770	LOC_Os05g44770	LOC_Os05g44770.1	GO:0004674(protein serine/threonine kinase activity);GO:0005524(ATP binding);GO:0005886(plasma membrane);GO:0006468(protein phosphorylation);GO:0016020(membrane);GO:0016021(integral component of membrane);GO:0016301(kinase activity)	04626(Plant-pathogen interaction)	K13420	EC:2.7.11.1	receptor-like protein kinase 5 precursor, putative, expressed	0.752519	0.280803	2.67988	1.42217	0.020445	0.960714	up	yes
LOC_Os11g43590	LOC_Os11g43590	LOC_Os11g43590.4;LOC_Os11g43590.1;LOC_Os11g43590.3	GO:0005634(nucleus);GO:0005829(cytosol);GO:0008150(biological_process);GO:0008150(biological_process)	NA	NA	NA	kelch repeat protein, putative, expressed	0.453237	1.58611	0.285754	-1.80716	0.0205049	0.960714	down	yes
LOC_Os01g14220	LOC_Os01g14220	LOC_Os01g14220.1	NA	NA	NA	NA	expressed protein	2.33995	7.89871	0.296245	-1.75514	0.0205484	0.960714	down	yes
LOC_Os09g02250	LOC_Os09g02250	LOC_Os09g02250.1	GO:0004672(protein kinase activity);GO:0004674(protein serine/threonine kinase activity);GO:0005524(ATP binding);GO:0006468(protein phosphorylation);GO:0007169(transmembrane receptor protein tyrosine kinase signaling pathway);GO:0016021(integral component of membrane)	04626(Plant-pathogen interaction)	K13420	EC:2.7.11.1	transposon protein, putative, unclassified, expressed	0.463665	1.60096	0.289617	-1.78778	0.0206473	0.962898	down	yes
LOC_Os04g45480	LOC_Os04g45480	LOC_Os04g45480.1	GO:0005634(nucleus);GO:0005737(cytoplasm);GO:0009408(response to heat);GO:0009644(response to high light intensity);GO:0010286(heat acclimation);GO:0042542(response to hydrogen peroxide)	03040(Spliceosome);04141(Protein processing in endoplasmic reticulum);04144(Endocytosis)	K03283	NA	heat shock protein STI, putative, expressed	3.40737	11.4065	0.298723	-1.74312	0.0208511	0.96897	down	yes
LOC_Os11g03060	LOC_Os11g03060	LOC_Os11g03060.2;LOC_Os11g03060.1	GO:0000815(ESCRT III complex);GO:0005515(protein binding);GO:0005622(intracellular);GO:0005623(cell);GO:0005737(cytoplasm);GO:0007034(vacuolar transport);GO:0010008(endosome membrane);GO:0015031(protein transport);GO:0016192(vesicle-mediated transport);GO:0070676(intralumenal vesicle formation);GO:0070676(intralumenal vesicle formation)	04144(Endocytosis);04144(Endocytosis)	K12194	NA	SNF7 domain containing protein, putative, expressed	12.6626	4.90129	2.58352	1.36934	0.0208828	0.96897	up	yes
LOC_Os03g49600	LOC_Os03g49600	LOC_Os03g49600.4;LOC_Os03g49600.3;LOC_Os03g49600.1;LOC_Os03g49600.5;LOC_Os03g49600.2	GO:0004565(beta-galactosidase activity);GO:0004567(beta-mannosidase activity);GO:0008422(beta-glucosidase activity);GO:0033907(beta-D-fucosidase activity);GO:0042803(protein homodimerization activity);GO:0042973(glucan endo-1,3-beta-D-glucosidase activity);GO:0047668(amygdalin beta-glucosidase activity);GO:0047701(beta-L-arabinosidase activity);GO:0050224(prunasin beta-glucosidase activity);GO:00…	00500(Starch and sucrose metabolism);00460(Cyanoamino acid metabolism);00940(Phenylpropanoid biosynthesis);00940(Phenylpropanoid biosynthesis)	K05350	EC:3.2.1.21	Os3bglu7 - beta-glucosidase, exo-beta-glucanse, expressed	11.856	39.493	0.300206	-1.73598	0.0209661	0.970392	down	yes
LOC_Os05g26460	LOC_Os05g26460	LOC_Os05g26460.1	NA	NA	NA	NA	PROLM11 - Prolamin precursor, expressed	11.2945	37.806	0.298749	-1.74299	0.0210305	0.970933	down	yes
LOC_Os04g56470	LOC_Os04g56470	LOC_Os04g56470.1;LOC_Os04g56470.2	GO:0003333(amino acid transmembrane transport);GO:0005886(plasma membrane);GO:0015171(amino acid transmembrane transporter activity);GO:0015171(amino acid transmembrane transporter activity)	NA	NA	NA	amino acid transporter, putative, expressed	4.83642	16.1574	0.299332	-1.74018	0.0211469	0.971735	down	yes
LOC_Os09g28810	LOC_Os09g28810	LOC_Os09g28810.1	GO:0005634(nucleus);GO:0008143(poly(A) binding);GO:0010494(cytoplasmic stress granule);GO:0034605(cellular response to heat)	03013(RNA transport)	K03231	NA	RNA recognition motif containing protein, putative, expressed	1.67448	5.68182	0.294709	-1.76264	0.0211533	0.971735	down	yes
LOC_Os12g03110	LOC_Os12g03110	LOC_Os12g03110.1	GO:0003677(DNA binding);GO:0005515(protein binding);GO:0005634(nucleus);GO:0006351(transcription, DNA-templated);GO:0006355(regulation of transcription, DNA-templated);GO:0007275(multicellular organism development);GO:0046872(metal ion binding)	NA	NA	NA	ZF-HD protein dimerisation region containing protein, expressed	34.9807	13.6716	2.55863	1.35537	0.0213576	0.976393	up	yes
LOC_Os12g02710	LOC_Os12g02710	LOC_Os12g02710.1	GO:0003674(molecular_function);GO:0005634(nucleus);GO:0005829(cytosol);GO:0008150(biological_process)	00620(Pyruvate metabolism)	K01069	EC:3.1.2.6	expressed protein	0.554547	1.90727	0.290755	-1.78213	0.0213608	0.976393	down	yes
LOC_Os03g04490	LOC_Os03g04490	LOC_Os03g04490.1	GO:0004861(cyclin-dependent protein serine/threonine kinase inhibitor activity);GO:0005515(protein binding);GO:0005634(nucleus);GO:0005654(nucleoplasm);GO:0005737(cytoplasm);GO:0007050(cell cycle arrest);GO:0030332(cyclin binding);GO:0045736(negative regulation of cyclin-dependent protein serine/threonine kinase activity);GO:0045786(negative regulation of cell cycle)	NA	NA	NA	cyclin-dependent kinase inhibitor, putative, expressed	1.24262	4.25627	0.29195	-1.77621	0.0216668	0.98793	down	yes
LOC_Os07g03200	LOC_Os07g03200	LOC_Os07g03200.1	NA	NA	NA	NA	phytosulfokines precursor, putative, expressed	62.2105	205.888	0.302157	-1.72663	0.0218181	0.992375	down	yes
LOC_Os01g08190	LOC_Os01g08190	LOC_Os01g08190.1;LOC_Os01g08190.2;LOC_Os01g08190.5;LOC_Os01g08190.3	GO:0000124(SAGA complex);GO:0003712(transcription cofactor activity);GO:0006357(regulation of transcription from RNA polymerase II promoter);GO:0016573(histone acetylation);GO:0000978(RNA polymerase II core promoter proximal region sequence-specific DNA binding);GO:0001077(transcriptional activator activity, RNA polymerase II core promoter proximal region sequence-specific binding);GO:0005634(nuc…	03040(Spliceosome);03040(Spliceosome)	K12662	NA	transcriptional corepressor LEUNIG, putative, expressed	0.431706	1.4613	0.295426	-1.75913	0.0220847	1	down	yes
LOC_Os01g68660	LOC_Os01g68660	LOC_Os01g68660.1	GO:0004869(cysteine-type endopeptidase inhibitor activity);GO:0005576(extracellular region);GO:0006952(defense response)	NA	NA	NA	cysteine proteinase inhibitor precursor protein, putative, expressed	38.9332	128.33	0.303384	-1.72078	0.0221166	1	down	yes
LOC_Os04g01150	LOC_Os04g01150	LOC_Os04g01150.1	GO:0003674(molecular_function);GO:0005737(cytoplasm)	NA	NA	NA	ELMO/CED-12 family protein, putative, expressed	2.59546	0.981075	2.64553	1.40356	0.0221631	1	up	yes
LOC_Os08g08820	LOC_Os08g08820	LOC_Os08g08820.1;LOC_Os08g08820.2	GO:0003677(DNA binding);GO:0003700(transcription factor activity, sequence-specific DNA binding);GO:0005515(protein binding);GO:0005634(nucleus);GO:0006351(transcription, DNA-templated);GO:0006355(regulation of transcription, DNA-templated);GO:0008289(lipid binding);GO:0009845(seed germination);GO:0009913(epidermal cell differentiation);GO:0043565(sequence-specific DNA binding);GO:0048497(mainten…	00130(Ubiquinone and other terpenoid-quinone biosynthesis);00130(Ubiquinone and other terpenoid-quinone biosynthesis)	K02548	EC:2.5.1.74 2.5.1.-	homeobox and START domains containing protein, putative, expressed	1.05376	3.51123	0.300112	-1.73643	0.022229	1	down	yes
LOC_Os07g05190	LOC_Os07g05190	LOC_Os07g05190.1	GO:0004672(protein kinase activity);GO:0004674(protein serine/threonine kinase activity);GO:0005524(ATP binding);GO:0005886(plasma membrane);GO:0006468(protein phosphorylation);GO:0007169(transmembrane receptor protein tyrosine kinase signaling pathway);GO:0016021(integral component of membrane)	04626(Plant-pathogen interaction)	K13420	EC:2.7.11.1	leucine-rich repeat family protein, putative, expressed	1.42374	4.72161	0.301536	-1.7296	0.0223465	1	down	yes
LOC_Os05g20560	LOC_Os05g20560	LOC_Os05g20560.1	GO:0000350(generation of catalytic spliceosome for second transesterification step);GO:0000386(second spliceosomal transesterification activity);GO:0071013(catalytic step 2 spliceosome)	NA	NA	NA	retrotransposon protein, putative, unclassified, expressed	0.687812	2.36999	0.290217	-1.7848	0.0223624	1	down	yes
LOC_Os03g11734	LOC_Os03g11734	LOC_Os03g11734.2;LOC_Os03g11734.3	GO:0006855(drug transmembrane transport);GO:0015238(drug transmembrane transporter activity);GO:0015238(drug transmembrane transporter activity)	NA	NA	NA	MATE efflux protein, putative, expressed	0.38175	1.31133	0.291116	-1.78033	0.0225799	1	down	yes
LOC_Os11g30210	LOC_Os11g30210	LOC_Os11g30210.1	GO:0005515(protein binding);GO:0005524(ATP binding);GO:0005576(extracellular region);GO:0006952(defense response);GO:0043531(ADP binding)	04626(Plant-pathogen interaction)	K13457	NA	NBS-LRR type disease resistance protein, putative, expressed	1.24879	4.15755	0.300367	-1.7352	0.0226112	1	down	yes
LOC_Os05g26720	LOC_Os05g26720	LOC_Os05g26720.1	NA	NA	NA	NA	PROLM16 - Prolamin precursor, expressed	3.19487	10.6617	0.299658	-1.73861	0.0226469	1	down	yes
LOC_Os01g62900	LOC_Os01g62900	LOC_Os01g62900.1	GO:0004350(glutamate-5-semialdehyde dehydrogenase activity);GO:0005737(cytoplasm);GO:0006561(proline biosynthetic process)	01230(Biosynthesis of amino acids);00330(Arginine and proline metabolism)	K12657	EC:2.7.2.11 1.2.1.41	amino acid kinase, putative, expressed	0.646604	2.15853	0.299558	-1.73909	0.0227194	1	down	yes
LOC_Os09g23220	LOC_Os09g23220	LOC_Os09g23220.1;LOC_Os09g23220.2	GO:0004553(hydrolase activity, hydrolyzing O-glycosyl compounds);GO:0005576(extracellular region);GO:0005618(cell wall);GO:0010154(fruit development);GO:0010411(xyloglucan metabolic process);GO:0016762(xyloglucan:xyloglucosyl transferase activity);GO:0016798(hydrolase activity, acting on glycosyl bonds);GO:0042546(cell wall biogenesis);GO:0048046(apoplast);GO:0071555(cell wall organization);GO:00…	04075(Plant hormone signal transduction);04075(Plant hormone signal transduction)	K14504	EC:2.4.1.207	glycosyl hydrolases family 16, putative, expressed	0.696792	2.42175	0.287723	-1.79725	0.022859	1	down	yes
LOC_Os06g14460	LOC_Os06g14460	LOC_Os06g14460.1	GO:0000793(condensed chromosome);GO:0007076(mitotic chromosome condensation)	NA	NA	NA	chromosome condensation protein like, putative, expressed	1.73502	5.79526	0.299386	-1.73992	0.0229391	1	down	yes
LOC_Os03g01980	LOC_Os03g01980	LOC_Os03g01980.1	GO:0003779(actin binding);GO:0005634(nucleus);GO:0005774(vacuolar membrane);GO:0005856(cytoskeleton);GO:0031965(nuclear membrane)	NA	NA	NA	KIP1, putative, expressed	1.82151	6.03881	0.301634	-1.72913	0.0230438	1	down	yes
LOC_Os04g45720	LOC_Os04g45720	LOC_Os04g45720.1	GO:0004028(3-chloroallyl aldehyde dehydrogenase activity);GO:0004029(aldehyde dehydrogenase (NAD) activity)	00010(Glycolysis / Gluconeogenesis);00040(Pentose and glucuronate interconversions);00053(Ascorbate and aldarate metabolism);00620(Pyruvate metabolism);00071(Fatty acid degradation);00561(Glycerolipid metabolism);00280(Valine, leucine and isoleucine degradation);00310(Lysine degradation);00330(Arginine and proline metabolism);00340(Histidine metabolism);00380(Tryptophan metabolism);00410(beta-Ala…	K00128	EC:1.2.1.3	aldehyde dehydrogenase, putative, expressed	1.386	4.60076	0.301254	-1.73095	0.0231609	1	down	yes
LOC_Os03g17960	LOC_Os03g17960	LOC_Os03g17960.1	GO:0003674(molecular_function);GO:0005886(plasma membrane);GO:0008150(biological_process);GO:0009507(chloroplast)	NA	NA	NA	expressed protein	0.718632	2.41017	0.298167	-1.74581	0.0232666	1	down	yes
LOC_Os09g31050	LOC_Os09g31050	LOC_Os09g31050.1	GO:0005737(cytoplasm)	NA	NA	NA	cytosolic phospholipase A2 beta, putative, expressed	2.54052	8.39054	0.302784	-1.72364	0.0234862	1	down	yes
LOC_Os08g40350	LOC_Os08g40350	LOC_Os08g40350.1	NA	NA	NA	NA	expressed protein	6.71542	21.9147	0.306435	-1.70635	0.0235183	1	down	yes
LOC_Os04g14690	LOC_Os04g14690	LOC_Os04g14690.1	GO:0004497(monooxygenase activity);GO:0055114(oxidation-reduction process)	00380(Tryptophan metabolism)	K11816	EC:1.14.13.168	flavin-containing monooxygenase family protein, putative, expressed	0.661423	2.24657	0.294414	-1.76408	0.0235398	1	down	yes
LOC_Os01g74140	LOC_Os01g74140	LOC_Os01g74140.1	GO:0003700(transcription factor activity, sequence-specific DNA binding);GO:0005634(nucleus);GO:0006351(transcription, DNA-templated);GO:0006355(regulation of transcription, DNA-templated);GO:0043565(sequence-specific DNA binding)	04626(Plant-pathogen interaction)	K18835	NA	WRKY17, expressed	2.56359	0.990278	2.58876	1.37226	0.0235985	1	up	yes
LOC_Os11g32490	LOC_Os11g32490	LOC_Os11g32490.1	GO:0005783(endoplasmic reticulum);GO:0005886(plasma membrane)	NA	NA	NA	expressed protein	2.33732	0.909003	2.5713	1.3625	0.0236383	1	up	yes
LOC_Os10g06800	LOC_Os10g06800	LOC_Os10g06800.1	GO:0004693(cyclin-dependent protein serine/threonine kinase activity);GO:0005515(protein binding);GO:0005524(ATP binding);GO:0005634(nucleus);GO:0005737(cytoplasm);GO:0005929(cilium);GO:0006468(protein phosphorylation);GO:0007049(cell cycle);GO:0007275(multicellular organism development);GO:0051301(cell division);GO:0051726(regulation of cell cycle)	04933(AGE-RAGE signaling pathway in diabetic complications)	K04371	EC:2.7.11.24	cyclin-dependent kinase G-2, putative, expressed	4.49728	1.74178	2.58199	1.36849	0.0237372	1	up	yes
LOC_Os06g08360	LOC_Os06g08360	LOC_Os06g08360.1	GO:0003674(molecular_function);GO:0005737(cytoplasm);GO:0008150(biological_process)	NA	NA	NA	ethylene-responsive element-binding protein, putative, expressed	0.974123	3.3005	0.295144	-1.76051	0.0237459	1	down	yes
LOC_Os05g49910	LOC_Os05g49910	LOC_Os05g49910.1;LOC_Os05g49910.2;LOC_Os05g49910.3	GO:0003674(molecular_function);GO:0008150(biological_process);GO:0008150(biological_process)	NA	NA	NA	expressed protein	1.98256	0.766384	2.5869	1.37122	0.023782	1	up	yes
LOC_Os11g08280	LOC_Os11g08280	LOC_Os11g08280.1	NA	NA	NA	NA	DEFL33 - Defensin and Defensin-like DEFL family, expressed	7.38849	24.4249	0.302498	-1.725	0.0238514	1	down	yes
LOC_Os05g26480	LOC_Os05g26480	LOC_Os05g26480.1	NA	NA	NA	NA	PROLM12 - Prolamin precursor, putative, expressed	11.2453	36.8269	0.305356	-1.71143	0.0239323	1	down	yes
LOC_Os01g09580	LOC_Os01g09580	LOC_Os01g09580.2;LOC_Os01g09580.1	GO:0000780(condensed nuclear chromosome, centromeric region);GO:0005876(spindle microtubule);GO:0007052(mitotic spindle organization);GO:0031616(spindle pole centrosome);GO:0032133(chromosome passenger complex);GO:0032465(regulation of cytokinesis);GO:0035174(histone serine kinase activity);GO:0051233(spindle midzone);GO:0051233(spindle midzone)	04140(Regulation of autophagy);04931(Insulin resistance);04931(Insulin resistance)	K07198	EC:2.7.11.11	CAMK_CAMK_like_Aur_like.1 - CAMK includes calcium/calmodulin depedent protein kinases, expressed	2.43665	7.97655	0.305477	-1.71086	0.0241382	1	down	yes
LOC_Os12g32610	LOC_Os12g32610	LOC_Os12g32610.1	NA	NA	NA	NA	expressed protein	1.01598	3.46772	0.292982	-1.77112	0.0241547	1	down	yes
LOC_Os01g09790	LOC_Os01g09790	LOC_Os01g09790.1	GO:0005516(calmodulin binding);GO:0005634(nucleus)	03015(mRNA surveillance pathway)	K14411	NA	IQ calmodulin-binding motif domain containing protein, expressed	0.75514	2.53091	0.298367	-1.74484	0.0242271	1	down	yes
LOC_Os01g57240	LOC_Os01g57240	LOC_Os01g57240.1	GO:0005634(nucleus);GO:0005829(cytosol)	NA	NA	NA	expressed protein	2.0085	6.57009	0.305703	-1.7098	0.0244778	1	down	yes
LOC_Os09g06770	LOC_Os09g06770	LOC_Os09g06770.1	GO:0000209(protein polyubiquitination);GO:0042787(protein ubiquitination involved in ubiquitin-dependent protein catabolic process);GO:0043161(proteasome-mediated ubiquitin-dependent protein catabolic process);GO:0061630(ubiquitin protein ligase activity)	NA	NA	NA	RING finger protein, putative, expressed	1.68187	5.68082	0.296062	-1.75603	0.024479	1	down	yes
LOC_Os02g01060	LOC_Os02g01060	LOC_Os02g01060.1	GO:0004871(signal transducer activity);GO:0006952(defense response);GO:0009506(plasmodesma);GO:0046658(anchored component of plasma membrane)	NA	NA	NA	harpin-induced protein 1 domain containing protein, expressed	3.34532	1.28319	2.60703	1.38241	0.0245664	1	up	yes
LOC_Os03g55210	LOC_Os03g55210	LOC_Os03g55210.1	GO:0004672(protein kinase activity);GO:0004674(protein serine/threonine kinase activity);GO:0005524(ATP binding);GO:0005623(cell);GO:0006468(protein phosphorylation);GO:0009705(plant-type vacuole membrane);GO:0016021(integral component of membrane);GO:0016301(kinase activity);GO:0051924(regulation of calcium ion transport);GO:0080147(root hair cell development);GO:0097275(cellular ammonia homeost…	04626(Plant-pathogen interaction)	K13430	EC:2.7.11.1	TKL_IRAK_CrRLK1L-1.1 - The CrRLK1L-1 subfamily has homology to the CrRLK1L homolog, expressed	0.955439	3.14127	0.304156	-1.71711	0.0246436	1	down	yes
LOC_Os03g06850	LOC_Os03g06850	LOC_Os03g06850.4;LOC_Os03g06850.2;LOC_Os03g06850.5;LOC_Os03g06850.1	GO:0000977(RNA polymerase II regulatory region sequence-specific DNA binding);GO:0003700(transcription factor activity, sequence-specific DNA binding);GO:0005634(nucleus);GO:0006357(regulation of transcription from RNA polymerase II promoter);GO:0006357(regulation of transcription from RNA polymerase II promoter)	NA	NA	NA	B3 DNA binding domain containing protein, expressed	1.33445	4.45751	0.299371	-1.73999	0.0249824	1	down	yes
LOC_Os04g44820	LOC_Os04g44820	LOC_Os04g44820.2;LOC_Os04g44820.1	GO:0004842(ubiquitin-protein transferase activity);GO:0005515(protein binding);GO:0005789(endoplasmic reticulum membrane);GO:0006970(response to osmotic stress);GO:0009409(response to cold);GO:0009414(response to water deprivation);GO:0009611(response to wounding);GO:0009723(response to ethylene);GO:0016567(protein ubiquitination);GO:0043161(proteasome-mediated ubiquitin-dependent protein catabol…	04141(Protein processing in endoplasmic reticulum);04141(Protein processing in endoplasmic reticulum)	K10666	EC:2.3.2.27	zinc finger, C3HC4 type domain containing protein, expressed	9.12519	29.4042	0.310336	-1.6881	0.0250352	1	down	yes
LOC_Os12g01830	LOC_Os12g01830	LOC_Os12g01830.1	GO:0004518(nuclease activity);GO:0004520(endodeoxyribonuclease activity);GO:0004521(endoribonuclease activity);GO:0005886(plasma membrane);GO:0006308(DNA catabolic process);GO:0006401(RNA catabolic process);GO:0046872(metal ion binding)	NA	NA	NA	staphylococcal nuclease homologue, putative, expressed	2.40709	0.930776	2.58612	1.37079	0.0251345	1	up	yes
LOC_Os03g48490	LOC_Os03g48490	LOC_Os03g48490.1	GO:0005487(nucleocytoplasmic transporter activity);GO:0005643(nuclear pore);GO:0006913(nucleocytoplasmic transport);GO:0007094(mitotic spindle assembly checkpoint)	03013(RNA transport)	K09291	NA	centromere protein, putative, expressed	0.533085	1.7481	0.304951	-1.71335	0.0251559	1	down	yes
LOC_Os05g36280	LOC_Os05g36280	LOC_Os05g36280.1	GO:0000786(nucleosome);GO:0003677(DNA binding);GO:0005515(protein binding);GO:0005634(nucleus);GO:0046982(protein heterodimerization activity)	03010(Ribosome)	K02922	NA	histone H3, putative, expressed	18.9755	61.0093	0.311026	-1.68489	0.0255538	1	down	yes
LOC_Os06g11660	LOC_Os06g11660	LOC_Os06g11660.1	GO:0003674(molecular_function);GO:0005576(extracellular region);GO:0005615(extracellular space);GO:0005618(cell wall);GO:0005794(Golgi apparatus);GO:0005829(cytosol);GO:0009505(plant-type cell wall);GO:0009741(response to brassinosteroid);GO:0048046(apoplast);GO:0001666(response to hypoxia);GO:0040007(growth)	NA	NA	NA	phosphate-induced protein 1 conserved region domain containing protein, expressed	0.886277	2.94061	0.301392	-1.73029	0.0255801	1	down	yes
LOC_Os10g01650	LOC_Os10g01650	LOC_Os10g01650.1	GO:0009821(alkaloid biosynthetic process);GO:0047203(13-hydroxylupinine O-tigloyltransferase activity)	00592(alpha-Linolenic acid metabolism)	K18858	EC:2.3.1.195	transferase family protein, putative, expressed	1.22999	4.02965	0.305235	-1.71201	0.0260169	1	down	yes
LOC_Os05g37350	LOC_Os05g37350	LOC_Os05g37350.1	GO:0051747(cytosine C-5 DNA demethylase activity)	NA	NA	NA	hhH-GPD superfamily base excision DNA repair protein, expressed	0.668562	2.16395	0.308954	-1.69454	0.0261146	1	down	yes
LOC_Os04g43230	LOC_Os04g43230	LOC_Os04g43230.2;LOC_Os04g43230.1	GO:0003674(molecular_function);GO:0005634(nucleus);GO:0008150(biological_process);GO:0008150(biological_process)	NA	NA	NA	expressed protein	1.01578	3.31256	0.306644	-1.70536	0.0266365	1	down	yes
LOC_Os02g44990	LOC_Os02g44990	LOC_Os02g44990.1	NA	NA	NA	NA	OsFBDUF13 - F-box and DUF domain containing protein, expressed	7.13513	22.7046	0.314258	-1.66998	0.0268178	1	down	yes
LOC_Os03g15340	LOC_Os03g15340	LOC_Os03g15340.1	GO:0046658(anchored component of plasma membrane)	NA	NA	NA	plastocyanin-like domain containing protein, putative, expressed	9.24676	29.545	0.312972	-1.6759	0.0269149	1	down	yes
LOC_Os09g37710	LOC_Os09g37710	LOC_Os09g37710.1;LOC_Os09g37710.2	GO:0003677(DNA binding);GO:0003700(transcription factor activity, sequence-specific DNA binding);GO:0005634(nucleus);GO:0006351(transcription, DNA-templated);GO:0006355(regulation of transcription, DNA-templated);GO:0006355(regulation of transcription, DNA-templated)	NA	NA	NA	NIN, putative, expressed	3.89901	1.5877	2.45576	1.29617	0.0269624	1	up	yes
LOC_Os03g05750	LOC_Os03g05750	LOC_Os03g05750.1	GO:0005737(cytoplasm);GO:0030001(metal ion transport);GO:0046914(transition metal ion binding);GO:0046916(cellular transition metal ion homeostasis)	NA	NA	NA	heavy-metal-associated domain-containing protein, putative, expressed	12.9762	41.264	0.314468	-1.66901	0.0269743	1	down	yes
LOC_Os11g34940	LOC_Os11g34940	LOC_Os11g34940.1	GO:0003735(structural constituent of ribosome);GO:0005840(ribosome);GO:0006412(translation);GO:0009507(chloroplast);GO:0019843(rRNA binding)	NA	NA	NA	plastid-specific 50S ribosomal protein 6, chloroplast precursor, putative, expressed	2.06977	6.75765	0.306285	-1.70705	0.02735	1	down	yes
LOC_Os05g26386	LOC_Os05g26386	LOC_Os05g26386.1	NA	NA	NA	NA	prolamin precursor, putative, expressed	83.279	263.533	0.316009	-1.66196	0.0274469	1	down	yes
LOC_Os03g07100	LOC_Os03g07100	LOC_Os03g07100.1	GO:0005886(plasma membrane);GO:0006869(lipid transport);GO:0008289(lipid binding);GO:0016021(integral component of membrane);GO:0031225(anchored component of membrane)	NA	NA	NA	LTPL82 - Protease inhibitor/seed storage/LTP family protein precursor, expressed	1.38248	4.5268	0.305399	-1.71123	0.0274648	1	down	yes
LOC_Os08g38300	LOC_Os08g38300	LOC_Os08g38300.1;LOC_Os08g38300.2	GO:0000788(nuclear nucleosome);GO:0003677(DNA binding);GO:0006334(nucleosome assembly);GO:0006334(nucleosome assembly)	NA	NA	NA	Core histone H2A/H2B/H3/H4 domain containing protein, putative, expressed	15.9098	50.4412	0.315413	-1.66469	0.0275513	1	down	yes
LOC_Os01g64480	LOC_Os01g64480	LOC_Os01g64480.1	GO:0004871(signal transducer activity);GO:0006952(defense response);GO:0009506(plasmodesma);GO:0046658(anchored component of plasma membrane)	NA	NA	NA	harpin-induced protein 1 domain containing protein, expressed	4.87683	15.6387	0.311843	-1.68111	0.0275562	1	down	yes
LOC_Os03g64230	LOC_Os03g64230	LOC_Os03g64230.1;LOC_Os03g64230.2	GO:0003674(molecular_function);GO:0008150(biological_process);GO:0009507(chloroplast);GO:0009507(chloroplast)	NA	NA	NA	expressed protein	1.62676	0.651005	2.49884	1.32126	0.0277257	1	up	yes
LOC_Os10g14020	LOC_Os10g14020	LOC_Os10g14020.1	GO:0005634(nucleus);GO:0005737(cytoplasm);GO:0008408(3'-5' exonuclease activity)	NA	NA	NA	TPD1, putative, expressed	2.16245	6.99884	0.308972	-1.69445	0.0277338	1	down	yes
LOC_Os06g05090	LOC_Os06g05090	LOC_Os06g05090.1;LOC_Os06g05090.2	GO:0005829(cytosol);GO:0006355(regulation of transcription, DNA-templated);GO:0008469(histone-arginine N-methyltransferase activity);GO:0035242(protein-arginine omega-N asymmetric methyltransferase activity);GO:0035242(protein-arginine omega-N asymmetric methyltransferase activity)	NA	NA	NA	methyltransferase domain containing protein, expressed	2.94844	9.41835	0.313053	-1.67552	0.0278741	1	down	yes
LOC_Os10g38740	LOC_Os10g38740	LOC_Os10g38740.1	GO:0004364(glutathione transferase activity);GO:0005737(cytoplasm);GO:0006749(glutathione metabolic process);GO:0009407(toxin catabolic process)	00480(Glutathione metabolism)	K00799	EC:2.5.1.18	glutathione S-transferase, putative, expressed	4.19147	1.7046	2.45891	1.29802	0.0280854	1	up	yes
LOC_Os02g09990	LOC_Os02g09990	LOC_Os02g09990.1	NA	NA	NA	NA	expressed protein	1.77389	5.71653	0.310309	-1.68822	0.0281285	1	down	yes
LOC_Os07g48550	LOC_Os07g48550	LOC_Os07g48550.1	GO:0003677(DNA binding);GO:0003700(transcription factor activity, sequence-specific DNA binding);GO:0005634(nucleus);GO:0005737(cytoplasm);GO:0006351(transcription, DNA-templated);GO:0006355(regulation of transcription, DNA-templated);GO:0007275(multicellular organism development)	03018(RNA degradation)	K12581	NA	no apical meristem protein, putative, expressed	4.37381	1.78516	2.4501	1.29284	0.0282876	1	up	yes
LOC_Os01g11710	LOC_Os01g11710	LOC_Os01g11710.1	GO:0005576(extracellular region);GO:0016042(lipid catabolic process);GO:0016788(hydrolase activity, acting on ester bonds);GO:0052689(carboxylic ester hydrolase activity)	00906(Carotenoid biosynthesis)	K00514	EC:1.3.5.6	GDSL-like lipase/acylhydrolase, putative, expressed	1.68623	5.38443	0.313167	-1.675	0.0283849	1	down	yes
LOC_Os03g12290	LOC_Os03g12290	LOC_Os03g12290.1	GO:0004356(glutamate-ammonia ligase activity);GO:0005507(copper ion binding);GO:0005515(protein binding);GO:0005524(ATP binding);GO:0005618(cell wall);GO:0005737(cytoplasm);GO:0005829(cytosol);GO:0005886(plasma membrane);GO:0006542(glutamine biosynthetic process);GO:0009399(nitrogen fixation);GO:0009506(plasmodesma);GO:0010150(leaf senescence);GO:0022626(cytosolic ribosome);GO:0042128(nitrate ass…	01230(Biosynthesis of amino acids);00630(Glyoxylate and dicarboxylate metabolism);00910(Nitrogen metabolism);00250(Alanine, aspartate and glutamate metabolism);00220(Arginine biosynthesis)	K01915	EC:6.3.1.2	glutamine synthetase, catalytic domain containing protein, expressed	7.17249	22.5635	0.31788	-1.65344	0.0286536	1	down	yes
LOC_Os02g09530	LOC_Os02g09530	LOC_Os02g09530.1	GO:0003674(molecular_function);GO:0005634(nucleus)	00190(Oxidative phosphorylation);00195(Photosynthesis)	K02109	NA	expressed protein	2.18492	7.12991	0.306445	-1.7063	0.0286808	1	down	yes
LOC_Os04g38026	LOC_Os04g38026	LOC_Os04g38026.1	GO:0005351(sugar:proton symporter activity);GO:0005355(glucose transmembrane transporter activity);GO:0005887(integral component of plasma membrane);GO:0035428(hexose transmembrane transport);GO:0046323(glucose import)	NA	NA	NA	transporter family protein, putative, expressed	1.69285	5.34393	0.31678	-1.65845	0.0290428	1	down	yes
LOC_Os08g39590	LOC_Os08g39590	LOC_Os08g39590.1	GO:0004672(protein kinase activity);GO:0004674(protein serine/threonine kinase activity);GO:0005524(ATP binding);GO:0005886(plasma membrane);GO:0006468(protein phosphorylation);GO:0007169(transmembrane receptor protein tyrosine kinase signaling pathway);GO:0016021(integral component of membrane);GO:0016301(kinase activity);GO:0016310(phosphorylation)	04075(Plant hormone signal transduction);04626(Plant-pathogen interaction)	K13416	EC:2.7.10.1 2.7.11.1	inactive receptor kinase At2g26730 precursor, putative, expressed	1.44625	4.58123	0.315691	-1.66341	0.029082	1	down	yes
LOC_Os02g34370	LOC_Os02g34370	LOC_Os02g34370.1	GO:0000977(RNA polymerase II regulatory region sequence-specific DNA binding);GO:0003700(transcription factor activity, sequence-specific DNA binding);GO:0005634(nucleus);GO:0006357(regulation of transcription from RNA polymerase II promoter);GO:0010106(cellular response to iron ion starvation);GO:0055072(iron ion homeostasis);GO:0090575(RNA polymerase II transcription factor complex)	NA	NA	NA	expressed protein	54.5642	22.7126	2.40238	1.26447	0.0293763	1	up	yes
LOC_Os05g45340	LOC_Os05g45340	LOC_Os05g45340.1	GO:0003689(DNA clamp loader activity);GO:0005663(DNA replication factor C complex);GO:0006261(DNA-dependent DNA replication)	NA	NA	NA	ATP binding protein, putative, expressed	0.728614	2.32558	0.313304	-1.67436	0.02957	1	down	yes
LOC_Os03g08460	LOC_Os03g08460	LOC_Os03g08460.1	GO:0003677(DNA binding);GO:0003700(transcription factor activity, sequence-specific DNA binding);GO:0005622(intracellular);GO:0005634(nucleus);GO:0006351(transcription, DNA-templated);GO:0006355(regulation of transcription, DNA-templated);GO:0009873(ethylene-activated signaling pathway);GO:0034059(response to anoxia);GO:0071369(cellular response to ethylene stimulus);GO:0071456(cellular response …	04075(Plant hormone signal transduction)	K14516	NA	AP2 domain containing protein, expressed	12.252	38.2787	0.320073	-1.64353	0.0296098	1	down	yes
LOC_Os03g16860	LOC_Os03g16860	LOC_Os03g16860.1;LOC_Os03g16860.2	GO:0005524(ATP binding);GO:0005618(cell wall);GO:0005634(nucleus);GO:0005739(mitochondrion);GO:0005774(vacuolar membrane);GO:0005794(Golgi apparatus);GO:0005829(cytosol);GO:0005886(plasma membrane);GO:0006351(transcription, DNA-templated);GO:0006355(regulation of transcription, DNA-templated);GO:0006457(protein folding);GO:0009266(response to temperature stimulus);GO:0009408(response to heat);GO:…	03040(Spliceosome);04141(Protein processing in endoplasmic reticulum);04144(Endocytosis);04144(Endocytosis)	K03283	NA	DnaK family protein, putative, expressed	4.58651	14.3499	0.319618	-1.64558	0.0296842	1	down	yes
LOC_Os02g27790	LOC_Os02g27790	LOC_Os02g27790.1	GO:0000245(spliceosomal complex assembly);GO:0003729(mRNA binding);GO:0005686(U2 snRNP);GO:0005689(U12-type spliceosomal complex);GO:0071004(U2-type prespliceosome);GO:0071013(catalytic step 2 spliceosome)	03040(Spliceosome)	K12828	NA	splicing factor 3B subunit 1, putative, expressed	0.67933	0.268427	2.53078	1.33958	0.0297593	1	up	yes
LOC_Os02g49160	LOC_Os02g49160	LOC_Os02g49160.1	GO:0009733(response to auxin)	04075(Plant hormone signal transduction)	K14484	NA	OsIAA8 - Auxin-responsive Aux/IAA gene family member, expressed	2.82958	1.13068	2.50254	1.3234	0.0297819	1	up	yes
LOC_Os05g26368	LOC_Os05g26368	LOC_Os05g26368.1	NA	NA	NA	NA	prolamin precursor, putative, expressed	47.9858	149.615	0.320728	-1.64058	0.0298162	1	down	yes
LOC_Os11g02300	LOC_Os11g02300	LOC_Os11g02300.2;LOC_Os11g02300.1	GO:0004674(protein serine/threonine kinase activity);GO:0005829(cytosol);GO:0006468(protein phosphorylation);GO:0035556(intracellular signal transduction);GO:0035556(intracellular signal transduction)	04626(Plant-pathogen interaction);04626(Plant-pathogen interaction)	K13414	EC:2.7.11.25	CPuORF36 - conserved peptide uORF-containing transcript, expressed	0.674103	0.272062	2.47775	1.30903	0.0299006	1	up	yes
LOC_Os09g32510	LOC_Os09g32510	LOC_Os09g32510.4;LOC_Os09g32510.5;LOC_Os09g32510.2;LOC_Os09g32510.1;LOC_Os09g32510.3	GO:0005634(nucleus);GO:0005634(nucleus)	04141(Protein processing in endoplasmic reticulum);04141(Protein processing in endoplasmic reticulum)	K07953	EC:3.6.5.-	BHLH transcription factor, putative, expressed	15.7659	6.5701	2.39964	1.26282	0.030084	1	up	yes
LOC_Os08g43500	LOC_Os08g43500	LOC_Os08g43500.1	GO:0005634(nucleus);GO:0005737(cytoplasm)	00260(Glycine, serine and threonine metabolism);00350(Tyrosine metabolism);00360(Phenylalanine metabolism);00410(beta-Alanine metabolism);00950(Isoquinoline alkaloid biosynthesis);00960(Tropane, piperidine and pyridine alkaloid biosynthesis)	K00276	EC:1.4.3.21	armadillo/beta-catenin repeat family protein, putative, expressed	1.2958	0.522974	2.47776	1.30903	0.0301454	1	up	yes
LOC_Os08g08090	LOC_Os08g08090	LOC_Os08g08090.1	NA	NA	NA	NA	wound induced protein, putative, expressed	8.70223	27.28	0.318997	-1.64838	0.0304026	1	down	yes
LOC_Os05g43390	LOC_Os05g43390	LOC_Os05g43390.1	GO:0003729(mRNA binding);GO:0003924(GTPase activity);GO:0005525(GTP binding);GO:0005737(cytoplasm);GO:0005786(signal recognition particle, endoplasmic reticulum targeting);GO:0005829(cytosol);GO:0006614(SRP-dependent cotranslational protein targeting to membrane);GO:0006617(SRP-dependent cotranslational protein targeting to membrane, signal sequence recognition);GO:0008312(7S RNA binding);GO:0048…	03060(Protein export)	K03106	EC:3.6.5.4	signal recognition particle 54 kDa protein, putative, expressed	4.85941	2.01079	2.41667	1.27302	0.030465	1	up	yes
LOC_Os02g38120	LOC_Os02g38120	LOC_Os02g38120.1	GO:0004871(signal transducer activity);GO:0005886(plasma membrane);GO:0009416(response to light stimulus);GO:0009958(positive gravitropism);GO:0016567(protein ubiquitination);GO:0071944(cell periphery)	00902(Monoterpenoid biosynthesis)	K15095	EC:1.1.1.208	BTBN3 - Bric-a-Brac, Tramtrack, Broad Complex BTB domain with non-phototropic hypocotyl 3 NPH3 domain, expressed	1.12389	0.451928	2.48687	1.31433	0.0305008	1	up	yes
LOC_Os06g04169	LOC_Os06g04169	LOC_Os06g04169.1;LOC_Os06g04169.2	GO:0016787(hydrolase activity);GO:0016787(hydrolase activity)	NA	NA	NA	hydrolase, alpha/beta fold family domain containing protein, expressed	11.2053	4.68566	2.39139	1.25785	0.0307675	1	up	yes
LOC_Os05g45020	LOC_Os05g45020	LOC_Os05g45020.1	GO:0000932(cytoplasmic mRNA processing body);GO:0003676(nucleic acid binding);GO:0003677(DNA binding);GO:0003700(transcription factor activity, sequence-specific DNA binding);GO:0005515(protein binding);GO:0005634(nucleus);GO:0010494(cytoplasmic stress granule);GO:0046872(metal ion binding)	NA	NA	NA	zinc finger/CCCH transcription factor, putative, expressed	44.8535	138.748	0.323274	-1.62917	0.0309495	1	down	yes
LOC_Os02g15090	LOC_Os02g15090	LOC_Os02g15090.1	GO:0000326(protein storage vacuole);GO:0005634(nucleus);GO:0009737(response to abscisic acid);GO:0010431(seed maturation);GO:0045735(nutrient reservoir activity);GO:0071215(cellular response to abscisic acid stimulus)	NA	NA	NA	glutelin, putative, expressed	1351.12	569.668	2.37177	1.24596	0.0310784	1	up	yes
LOC_Os11g41600	LOC_Os11g41600	LOC_Os11g41600.1;LOC_Os11g41600.2	GO:0003674(molecular_function);GO:0005575(cellular_component);GO:0008150(biological_process);GO:0008150(biological_process)	NA	NA	NA	expressed protein	3.05277	1.24203	2.45789	1.29742	0.0311515	1	up	yes
LOC_Os11g03420	LOC_Os11g03420	LOC_Os11g03420.1	GO:0003677(DNA binding);GO:0005515(protein binding);GO:0005634(nucleus);GO:0006351(transcription, DNA-templated);GO:0006355(regulation of transcription, DNA-templated);GO:0007275(multicellular organism development);GO:0046872(metal ion binding)	NA	NA	NA	ZF-HD protein dimerisation region containing protein, expressed	49.4008	20.7806	2.37726	1.2493	0.0311665	1	up	yes
LOC_Os06g46284	LOC_Os06g46284	LOC_Os06g46284.1;LOC_Os06g46284.2	GO:0004553(hydrolase activity, hydrolyzing O-glycosyl compounds);GO:0005576(extracellular region);GO:0005773(vacuole);GO:0005829(cytosol);GO:0005975(carbohydrate metabolic process);GO:0009505(plant-type cell wall);GO:0030246(carbohydrate binding);GO:0048046(apoplast);GO:0048046(apoplast)	00052(Galactose metabolism);00500(Starch and sucrose metabolism);00500(Starch and sucrose metabolism)	K01187	EC:3.2.1.20	glycosyl hydrolase, family 31, putative, expressed	100.91	42.5685	2.37054	1.24522	0.0312213	1	up	yes
LOC_Os01g46290	LOC_Os01g46290	LOC_Os01g46290.1	GO:0008970(phosphatidylcholine 1-acylhydrolase activity)	00564(Glycerophospholipid metabolism);00592(alpha-Linolenic acid metabolism)	K16818	EC:3.1.1.32	lipase, putative, expressed	0.603486	1.96001	0.307899	-1.69947	0.0313365	1	down	yes
LOC_Os04g55570	LOC_Os04g55570	LOC_Os04g55570.1	GO:0003674(molecular_function);GO:0005737(cytoplasm);GO:0005886(plasma membrane);GO:0008150(biological_process)	NA	NA	NA	plant protein of unknown function DUF869 domain containing protein, expressed	0.987562	3.08905	0.319697	-1.64522	0.0313948	1	down	yes
LOC_Os05g26440	LOC_Os05g26440	LOC_Os05g26440.1	NA	NA	NA	NA	PROLM10 - Prolamin precursor, putative, expressed	26.6976	82.5387	0.323455	-1.62836	0.0314239	1	down	yes
LOC_Os02g09930	LOC_Os02g09930	LOC_Os02g09930.1;LOC_Os02g09930.2	GO:0000139(Golgi membrane);GO:0005794(Golgi apparatus);GO:0010192(mucilage biosynthetic process);GO:0016021(integral component of membrane);GO:0016757(transferase activity, transferring glycosyl groups);GO:0047259(glucomannan 4-beta-mannosyltransferase activity);GO:0048359(mucilage metabolic process involved in seed coat development);GO:0051753(mannan synthase activity);GO:0071555(cell wall organ…	NA	NA	NA	CSLA1 - cellulose synthase-like family A; mannan synthase, expressed	3.47226	10.7752	0.322245	-1.63377	0.0314714	1	down	yes
LOC_Os02g35530	LOC_Os02g35530	LOC_Os02g35530.1	GO:0004842(ubiquitin-protein transferase activity);GO:0031463(Cul3-RING ubiquitin ligase complex)	NA	NA	NA	OsFBK8 - F-box domain and kelch repeat containing protein, expressed	4.41653	1.81885	2.4282	1.27989	0.0314862	1	up	yes
LOC_Os08g01490	LOC_Os08g01490	LOC_Os08g01490.1	GO:0016020(membrane);GO:0016709(oxidoreductase activity, acting on paired donors, with incorporation or reduction of molecular oxygen, NAD(P)H as one donor, and incorporation of one atom of oxygen);GO:0044550(secondary metabolite biosynthetic process)	00402(Benzoxazinoid biosynthesis)	K13225	EC:1.14.13.139	cytochrome P450, putative, expressed	5.04058	2.11005	2.38884	1.25631	0.0315124	1	up	yes
LOC_Os09g23660	LOC_Os09g23660	LOC_Os09g23660.1;LOC_Os09g23660.2	GO:0003714(transcription corepressor activity);GO:0005634(nucleus);GO:0009611(response to wounding);GO:0031347(regulation of defense response);GO:1903507(negative regulation of nucleic acid-templated transcription);GO:2000022(regulation of jasmonic acid mediated signaling pathway);GO:2000022(regulation of jasmonic acid mediated signaling pathway)	04075(Plant hormone signal transduction);04075(Plant hormone signal transduction)	K13464	NA	ZIM motif family protein, expressed	7.42943	22.9435	0.323814	-1.62676	0.0315419	1	down	yes
LOC_Os04g30720	LOC_Os04g30720	LOC_Os04g30720.1;LOC_Os04g30720.2	GO:0003777(microtubule motor activity);GO:0005871(kinesin complex);GO:0007018(microtubule-based movement);GO:0016887(ATPase activity);GO:0016887(ATPase activity)	04144(Endocytosis);04144(Endocytosis)	K10396	NA	kinesin motor domain containing protein, putative, expressed	1.6264	5.0577	0.321569	-1.6368	0.0315701	1	down	yes
LOC_Os08g39694	LOC_Os08g39694	LOC_Os08g39694.2;LOC_Os08g39694.1	GO:0016020(membrane);GO:0016709(oxidoreductase activity, acting on paired donors, with incorporation or reduction of molecular oxygen, NAD(P)H as one donor, and incorporation of one atom of oxygen);GO:0044550(secondary metabolite biosynthetic process);GO:0044550(secondary metabolite biosynthetic process)	00904(Diterpenoid biosynthesis);00904(Diterpenoid biosynthesis)	K16084	EC:1.14.13.145	cytochrome P450, putative, expressed	0.457613	1.4508	0.315421	-1.66465	0.0317712	1	down	yes
LOC_Os12g02250	LOC_Os12g02250	LOC_Os12g02250.1	GO:0004674(protein serine/threonine kinase activity);GO:0005829(cytosol);GO:0006468(protein phosphorylation);GO:0035556(intracellular signal transduction)	04626(Plant-pathogen interaction)	K13414	EC:2.7.11.25	STE_PAK_Ste20_Slob_Wnk.3 - STE kinases include homologs to sterile 7, sterile 11 and sterile 20 from yeast, expressed	2.12888	0.886476	2.40151	1.26394	0.0317881	1	up	yes
LOC_Os03g01600	LOC_Os03g01600	LOC_Os03g01600.1	GO:0003824(catalytic activity);GO:0004084(branched-chain-amino-acid transaminase activity);GO:0005829(cytosol);GO:0009081(branched-chain amino acid metabolic process);GO:0009097(isoleucine biosynthetic process);GO:0009098(leucine biosynthetic process);GO:0009099(valine biosynthetic process);GO:0009507(chloroplast);GO:0009570(chloroplast stroma);GO:0052654(L-leucine transaminase activity);GO:00526…	01210(2-Oxocarboxylic acid metabolism);01230(Biosynthesis of amino acids);00270(Cysteine and methionine metabolism);00280(Valine, leucine and isoleucine degradation);00290(Valine, leucine and isoleucine biosynthesis);00770(Pantothenate and CoA biosynthesis)	K00826	EC:2.6.1.42	aminotransferase domain containing protein, putative, expressed	0.782828	2.47964	0.315702	-1.66336	0.0319197	1	down	yes
LOC_Os02g01520	LOC_Os02g01520	LOC_Os02g01520.1	GO:0005515(protein binding);GO:0005516(calmodulin binding);GO:0005783(endoplasmic reticulum);GO:0005829(cytosol);GO:0005886(plasma membrane);GO:0006457(protein folding);GO:0006915(apoptotic process);GO:0009506(plasmodesma);GO:0009507(chloroplast);GO:0034605(cellular response to heat);GO:0034620(cellular response to unfolded protein);GO:0070417(cellular response to cold)	NA	NA	NA	IQ calmodulin-binding motif family protein, putative, expressed	2.36276	7.34007	0.321899	-1.63532	0.0319987	1	down	yes
LOC_Os07g29750	LOC_Os07g29750	LOC_Os07g29750.1	GO:0004553(hydrolase activity, hydrolyzing O-glycosyl compounds);GO:0005576(extracellular region);GO:0005618(cell wall);GO:0005975(carbohydrate metabolic process);GO:0010411(xyloglucan metabolic process);GO:0016762(xyloglucan:xyloglucosyl transferase activity);GO:0016798(hydrolase activity, acting on glycosyl bonds);GO:0016998(cell wall macromolecule catabolic process);GO:0042546(cell wall biogen…	04075(Plant hormone signal transduction)	K14504	EC:2.4.1.207	glycosyl hydrolases family 16, putative, expressed	1.80941	5.65614	0.319901	-1.6443	0.0322274	1	down	yes
LOC_Os01g04160	LOC_Os01g04160	LOC_Os01g04160.1	NA	NA	NA	NA	expressed protein	1.53243	4.73755	0.323466	-1.62831	0.0322596	1	down	yes
LOC_Os09g36120	LOC_Os09g36120	LOC_Os09g36120.1	GO:0003674(molecular_function);GO:0008150(biological_process);GO:0009507(chloroplast)	NA	NA	NA	expressed protein	4.84552	1.9605	2.47158	1.30543	0.0323632	1	up	yes
LOC_Os02g44730	LOC_Os02g44730	LOC_Os02g44730.1	GO:0005215(transporter activity);GO:0016021(integral component of membrane);GO:0055085(transmembrane transport)	NA	NA	NA	tetracycline transporter protein, putative, expressed	0.780023	2.46827	0.316021	-1.66191	0.0324665	1	down	yes
LOC_Os03g56590	LOC_Os03g56590	LOC_Os03g56590.1	GO:0003674(molecular_function);GO:0005634(nucleus);GO:0008150(biological_process)	NA	NA	NA	expressed protein	4.57141	14.0545	0.325263	-1.62032	0.0326823	1	down	yes
LOC_Os07g49120	LOC_Os07g49120	LOC_Os07g49120.1	GO:0005737(cytoplasm);GO:0016491(oxidoreductase activity);GO:0055114(oxidation-reduction process)	00906(Carotenoid biosynthesis)	K09841	EC:1.1.1.288	sex determination protein tasselseed-2, putative, expressed	7.82676	24.0208	0.325833	-1.6178	0.0329067	1	down	yes
LOC_Os09g35030	LOC_Os09g35030	LOC_Os09g35030.1	GO:0003677(DNA binding);GO:0003700(transcription factor activity, sequence-specific DNA binding);GO:0005634(nucleus);GO:0006351(transcription, DNA-templated);GO:0006355(regulation of transcription, DNA-templated);GO:0009409(response to cold);GO:0009414(response to water deprivation);GO:0009631(cold acclimation)	00230(Purine metabolism);00240(Pyrimidine metabolism);03020(RNA polymerase)	K03021	EC:2.7.7.6	dehydration-responsive element-binding protein, putative, expressed	6.63587	20.3862	0.325508	-1.61923	0.0330461	1	down	yes
LOC_Os08g13460	LOC_Os08g13460	LOC_Os08g13460.1	NA	NA	NA	NA	expressed protein	4.29303	1.74768	2.45641	1.29655	0.0331087	1	up	yes
LOC_Os04g13190	LOC_Os04g13190	LOC_Os04g13190.1	NA	NA	NA	NA	expressed protein	16.443	6.88422	2.38851	1.25611	0.0332467	1	up	yes
LOC_Os02g58470	LOC_Os02g58470	LOC_Os02g58470.1	GO:0003674(molecular_function);GO:0005737(cytoplasm);GO:0005829(cytosol);GO:0008150(biological_process)	NA	NA	NA	expressed protein	0.718315	2.29096	0.313543	-1.67327	0.0333604	1	down	yes
LOC_Os03g10080	LOC_Os03g10080	LOC_Os03g10080.3;LOC_Os03g10080.1;LOC_Os03g10080.5	GO:0006487(protein N-linked glycosylation);GO:0009414(response to water deprivation);GO:0009645(response to low light intensity stimulus);GO:0019408(dolichol biosynthetic process);GO:0030968(endoplasmic reticulum unfolded protein response);GO:0045547(dehydrodolichyl diphosphate synthase activity);GO:0045547(dehydrodolichyl diphosphate synthase activity)	00900(Terpenoid backbone biosynthesis);00900(Terpenoid backbone biosynthesis)	K11778	EC:2.5.1.87	expressed protein	0.622707	1.96326	0.31718	-1.65663	0.0334536	1	down	yes
LOC_Os08g26880	LOC_Os08g26880	LOC_Os08g26880.1	GO:0003677(DNA binding);GO:0003700(transcription factor activity, sequence-specific DNA binding);GO:0005515(protein binding);GO:0005634(nucleus);GO:0006355(regulation of transcription, DNA-templated);GO:0009744(response to sucrose);GO:0017148(negative regulation of translation);GO:0043565(sequence-specific DNA binding);GO:0046982(protein heterodimerization activity);GO:0080149(sucrose induced tra…	NA	NA	NA	bZIP transcription factor domain containing protein, expressed	5.68512	2.39718	2.37159	1.24585	0.0335157	1	up	yes
LOC_Os11g35310	LOC_Os11g35310	LOC_Os11g35310.1	NA	NA	NA	NA	phytosulfokines precursor, putative, expressed	9.19714	28.4727	0.323016	-1.63032	0.0337804	1	down	yes
LOC_Os03g53920	LOC_Os03g53920	LOC_Os03g53920.1	GO:0003777(microtubule motor activity);GO:0005871(kinesin complex);GO:0007018(microtubule-based movement);GO:0016887(ATPase activity)	04144(Endocytosis)	K10396	NA	kinesin motor domain containing protein, putative, expressed	3.23808	9.8673	0.328162	-1.60752	0.0338631	1	down	yes
LOC_Os03g16150	LOC_Os03g16150	LOC_Os03g16150.3;LOC_Os03g16150.1;LOC_Os03g16150.2	GO:0004475(mannose-1-phosphate guanylyltransferase activity);GO:0005515(protein binding);GO:0005525(GTP binding);GO:0005634(nucleus);GO:0005737(cytoplasm);GO:0005829(cytosol);GO:0009058(biosynthetic process);GO:0009298(GDP-mannose biosynthetic process);GO:0009408(response to heat);GO:0009651(response to salt stress);GO:0009753(response to jasmonic acid);GO:0010193(response to ozone);GO:0016779(nu…	00051(Fructose and mannose metabolism);00520(Amino sugar and nucleotide sugar metabolism);00520(Amino sugar and nucleotide sugar metabolism)	K00966	EC:2.7.7.13	mannose-1-phosphate guanyltransferase, putative, expressed	14.5756	44.3313	0.328789	-1.60476	0.0338996	1	down	yes
LOC_Os05g04610	LOC_Os05g04610	LOC_Os05g04610.1	GO:0016021(integral component of membrane);GO:0042626(ATPase activity, coupled to transmembrane movement of substances);GO:0055085(transmembrane transport)	02010(ABC transporters)	K05658	EC:3.6.3.44	ABC transporter, ATP-binding protein, putative, expressed	3.16892	1.33631	2.37139	1.24573	0.034023	1	up	yes
LOC_Os05g19000	LOC_Os05g19000	LOC_Os05g19000.1	GO:0003674(molecular_function);GO:0008150(biological_process)	NA	NA	NA	expressed protein	2.25922	6.92023	0.326465	-1.615	0.0342702	1	down	yes
LOC_Os01g17240	LOC_Os01g17240	LOC_Os01g17240.1	GO:0005315(inorganic phosphate transmembrane transporter activity);GO:0009536(plastid);GO:0016021(integral component of membrane);GO:0098656(anion transmembrane transport)	NA	NA	NA	transporter, major facilitator family, putative, expressed	1.14833	0.471078	2.43766	1.2855	0.0345488	1	up	yes
LOC_Os01g68960	LOC_Os01g68960	LOC_Os01g68960.1	GO:0003674(molecular_function);GO:0005575(cellular_component);GO:0008150(biological_process)	NA	NA	NA	expressed protein	1.8609	5.80457	0.320593	-1.64118	0.0347107	1	down	yes
LOC_Os06g08440	LOC_Os06g08440	LOC_Os06g08440.1	GO:0000160(phosphorelay signal transduction system);GO:0005634(nucleus);GO:0009736(cytokinin-activated signaling pathway);GO:0043565(sequence-specific DNA binding);GO:0045893(positive regulation of transcription, DNA-templated)	04075(Plant hormone signal transduction)	K14491	NA	two-component response regulator, putative, expressed	6.7172	2.87945	2.33281	1.22207	0.034749	1	up	yes
LOC_Os08g25010	LOC_Os08g25010	LOC_Os08g25010.1	GO:0005096(GTPase activator activity);GO:0005622(intracellular);GO:0006886(intracellular protein transport);GO:0012505(endomembrane system);GO:0017137(Rab GTPase binding);GO:0031338(regulation of vesicle fusion)	NA	NA	NA	TBC domain containing protein, expressed	3.70834	1.57801	2.35001	1.23267	0.0347733	1	up	yes
LOC_Os07g39800	LOC_Os07g39800	LOC_Os07g39800.1	GO:0005634(nucleus);GO:0005737(cytoplasm);GO:0006351(transcription, DNA-templated);GO:0006355(regulation of transcription, DNA-templated);GO:0097100(supercoiled DNA binding);GO:2000033(regulation of seed dormancy process)	NA	NA	NA	transcription repressor HOTR, putative, expressed	1.25252	3.85642	0.324788	-1.62243	0.0348244	1	down	yes
LOC_Os03g09170	LOC_Os03g09170	LOC_Os03g09170.1	GO:0003677(DNA binding);GO:0003700(transcription factor activity, sequence-specific DNA binding);GO:0005515(protein binding);GO:0005634(nucleus);GO:0006351(transcription, DNA-templated);GO:0006355(regulation of transcription, DNA-templated);GO:0006970(response to osmotic stress);GO:0009409(response to cold);GO:0009414(response to water deprivation);GO:0009416(response to light stimulus);GO:000961…	04626(Plant-pathogen interaction)	K13434	NA	ethylene-responsive transcription factor, putative, expressed	0.798873	2.51445	0.317713	-1.6542	0.0349429	1	down	yes
LOC_Os09g31486	LOC_Os09g31486	LOC_Os09g31486.1;LOC_Os09g31486.2	GO:0005524(ATP binding);GO:0005618(cell wall);GO:0005739(mitochondrion);GO:0005759(mitochondrial matrix);GO:0005774(vacuolar membrane);GO:0005794(Golgi apparatus);GO:0006457(protein folding);GO:0009408(response to heat);GO:0009507(chloroplast);GO:0009615(response to virus);GO:0009651(response to salt stress);GO:0046686(response to cadmium ion);GO:0051082(unfolded protein binding);GO:0051082(unfol…	03018(RNA degradation);03018(RNA degradation)	K04043	NA	DnaK family protein, putative, expressed	6.70182	20.2673	0.330672	-1.59653	0.0352283	1	down	yes
LOC_Os01g71256	LOC_Os01g71256	LOC_Os01g71256.1	GO:0003674(molecular_function);GO:0005634(nucleus);GO:0008150(biological_process)	NA	NA	NA	expressed protein	4.76955	2.04077	2.33713	1.22474	0.035471	1	up	yes
LOC_Os08g28970	LOC_Os08g28970	LOC_Os08g28970.1	NA	NA	NA	NA	expressed protein	1.67398	5.13802	0.325803	-1.61793	0.0355576	1	down	yes
LOC_Os06g01850	LOC_Os06g01850	LOC_Os06g01850.1	GO:0003959(NADPH dehydrogenase activity);GO:0004324(ferredoxin-NADP+ reductase activity);GO:0005829(cytosol);GO:0008266(poly(U) RNA binding);GO:0009507(chloroplast);GO:0009534(chloroplast thylakoid);GO:0009535(chloroplast thylakoid membrane);GO:0009570(chloroplast stroma);GO:0009579(thylakoid);GO:0009735(response to cytokinin);GO:0009817(defense response to fungus, incompatible interaction);GO:00…	00195(Photosynthesis)	K02641	EC:1.18.1.2	ferredoxin--NADP reductase, chloroplast precursor, putative, expressed	8.10724	3.47982	2.32978	1.2202	0.0359018	1	up	yes
LOC_Os05g35070	LOC_Os05g35070	LOC_Os05g35070.1	GO:0005634(nucleus)	NA	NA	NA	DUF630/DUF632 domains containing protein, putative, expressed	0.553939	1.71939	0.322172	-1.6341	0.0359384	1	down	yes
LOC_Os06g04990	LOC_Os06g04990	LOC_Os06g04990.1	GO:0003674(molecular_function);GO:0005739(mitochondrion);GO:0016021(integral component of membrane)	NA	NA	NA	early nodulin 93 ENOD93 protein, putative, expressed	110.818	332.741	0.333047	-1.5862	0.0360353	1	down	yes
LOC_Os07g46520	LOC_Os07g46520	LOC_Os07g46520.1	GO:0008152(metabolic process);GO:0016787(hydrolase activity)	00920(Sulfur metabolism)	K01082	EC:3.1.3.7	rhythmically expressed gene 2 protein, putative, expressed	1.45352	4.47326	0.324935	-1.62178	0.0360758	1	down	yes
LOC_Os01g53880	LOC_Os01g53880	LOC_Os01g53880.5;LOC_Os01g53880.1;LOC_Os01g53880.3;LOC_Os01g53880.2;LOC_Os01g53880.4;LOC_Os01g53880.6;LOC_Os01g53880.7	GO:0006417(regulation of translation);GO:0009733(response to auxin);GO:0009733(response to auxin)	04075(Plant hormone signal transduction);04075(Plant hormone signal transduction)	K14484	NA	OsIAA6 - Auxin-responsive Aux/IAA gene family member, expressed	0.995453	3.05999	0.325312	-1.6201	0.0361254	1	down	yes
LOC_Os02g56820	LOC_Os02g56820	LOC_Os02g56820.1	GO:0003674(molecular_function);GO:0005634(nucleus);GO:0009793(embryo development ending in seed dormancy)	NA	NA	NA	OsFBX69 - F-box domain containing protein, expressed	0.991689	3.03607	0.326636	-1.61424	0.0363064	1	down	yes
LOC_Os04g17660	LOC_Os04g17660	LOC_Os04g17660.1;LOC_Os04g17660.3;LOC_Os04g17660.2	GO:0005515(protein binding);GO:0004792(thiosulfate sulfurtransferase activity);GO:0005737(cytoplasm);GO:0009507(chloroplast);GO:0016740(transferase activity);GO:0016740(transferase activity)	NA	NA	NA	rhodanese-like domain containing protein, putative, expressed	11.9192	35.7727	0.333194	-1.58557	0.0364407	1	down	yes
LOC_Os09g23340	LOC_Os09g23340	LOC_Os09g23340.1	NA	NA	NA	NA	expressed protein	4.19544	1.76355	2.37898	1.25034	0.0365847	1	up	yes
LOC_Os06g23570	LOC_Os06g23570	LOC_Os06g23570.1	GO:0005634(nucleus);GO:0008150(biological_process)	NA	NA	NA	expressed protein	1.05767	3.30401	0.320116	-1.64333	0.0366954	1	down	yes
LOC_Os07g46480	LOC_Os07g46480	LOC_Os07g46480.1	GO:0004190(aspartic-type endopeptidase activity);GO:0006508(proteolysis);GO:0030163(protein catabolic process)	NA	NA	NA	eukaryotic aspartyl protease domain containing protein, expressed	0.999944	3.07252	0.325447	-1.6195	0.0368603	1	down	yes
LOC_Os03g49380	LOC_Os03g49380	LOC_Os03g49380.1;LOC_Os03g49380.3;LOC_Os03g49380.2	GO:0002215(defense response to nematode);GO:0050832(defense response to fungus);GO:0050832(defense response to fungus)	00591(Linoleic acid metabolism);00591(Linoleic acid metabolism)	K15718	EC:1.13.11.58	lipoxygenase, putative, expressed	1.02319	3.10567	0.329457	-1.60184	0.0368873	1	down	yes
LOC_Os03g60880	LOC_Os03g60880	LOC_Os03g60880.5;LOC_Os03g60880.2;LOC_Os03g60880.3;LOC_Os03g60880.1	GO:0005215(transporter activity);GO:0005618(cell wall);GO:0005773(vacuole);GO:0005783(endoplasmic reticulum);GO:0005886(plasma membrane);GO:0009506(plasmodesma);GO:0016020(membrane);GO:0016021(integral component of membrane);GO:0022857(transmembrane transporter activity);GO:0055085(transmembrane transport);GO:0055085(transmembrane transport)	NA	NA	NA	nucleobase-ascorbate transporter, putative, expressed	1.38306	4.21304	0.328282	-1.60699	0.0369403	1	down	yes
LOC_Os03g57840	LOC_Os03g57840	LOC_Os03g57840.1;LOC_Os03g57840.2	GO:0004222(metalloendopeptidase activity);GO:0006508(proteolysis);GO:0007275(multicellular organism development);GO:0009416(response to light stimulus);GO:0009507(chloroplast);GO:0009630(gravitropism);GO:0009658(chloroplast organization);GO:0009723(response to ethylene);GO:0009959(negative gravitropism);GO:0010027(thylakoid membrane organization);GO:0010207(photosystem II assembly);GO:0016020(mem…	NA	NA	NA	peptidase M50, mammalian sterol-regulatory element binding protein, putative, expressed	13.9126	41.6231	0.334251	-1.58099	0.0369411	1	down	yes
LOC_Os01g62260	LOC_Os01g62260	LOC_Os01g62260.1	GO:0003674(molecular_function);GO:0005576(extracellular region);GO:0009505(plant-type cell wall);GO:0009506(plasmodesma);GO:0051707(response to other organism)	NA	NA	NA	thaumatin, putative, expressed	3.29629	9.98851	0.330008	-1.59943	0.0369528	1	down	yes
LOC_Os07g46710	LOC_Os07g46710	LOC_Os07g46710.3;LOC_Os07g46710.2	GO:0003674(molecular_function);GO:0005575(cellular_component);GO:0008150(biological_process);GO:0008150(biological_process)	NA	NA	NA	expressed protein	1.19436	3.68214	0.324366	-1.6243	0.0369554	1	down	yes
LOC_Os06g03580	LOC_Os06g03580	LOC_Os06g03580.4;LOC_Os06g03580.2;LOC_Os06g03580.1;LOC_Os06g03580.3	GO:0043161(proteasome-mediated ubiquitin-dependent protein catabolic process);GO:0061630(ubiquitin protein ligase activity);GO:0061630(ubiquitin protein ligase activity)	NA	NA	NA	zinc RING finger protein, putative, expressed	1.68981	0.71173	2.37423	1.24746	0.0371053	1	up	yes
LOC_Os05g33030	LOC_Os05g33030	LOC_Os05g33030.1	GO:0003777(microtubule motor activity);GO:0005871(kinesin complex);GO:0007018(microtubule-based movement);GO:0016887(ATPase activity)	03008(Ribosome biogenesis in eukaryotes)	K14565	NA	kinesin motor domain containing protein, putative, expressed	2.09528	6.29628	0.332781	-1.58736	0.0371597	1	down	yes
LOC_Os03g60080	LOC_Os03g60080	LOC_Os03g60080.1	GO:0003677(DNA binding);GO:0005515(protein binding);GO:0005634(nucleus);GO:0006351(transcription, DNA-templated);GO:0006355(regulation of transcription, DNA-templated);GO:0007275(multicellular organism development);GO:0008361(regulation of cell size);GO:0009416(response to light stimulus);GO:0009611(response to wounding);GO:0009620(response to fungus);GO:0009744(response to sucrose);GO:0009751(re…	00561(Glycerolipid metabolism)	K01054	EC:3.1.1.23	NAC domain-containing protein 67, putative, expressed	28.33	84.629	0.334755	-1.57882	0.0371723	1	down	yes
LOC_Os03g21730	LOC_Os03g21730	LOC_Os03g21730.1	GO:0004672(protein kinase activity);GO:0004674(protein serine/threonine kinase activity);GO:0005524(ATP binding);GO:0005886(plasma membrane);GO:0006468(protein phosphorylation);GO:0007169(transmembrane receptor protein tyrosine kinase signaling pathway);GO:0016021(integral component of membrane);GO:0016301(kinase activity);GO:0016310(phosphorylation)	04626(Plant-pathogen interaction)	K13420	EC:2.7.11.1	receptor-like protein kinase precursor, putative, expressed	1.45948	4.38878	0.332547	-1.58837	0.0371936	1	down	yes
LOC_Os03g06360	LOC_Os03g06360	LOC_Os03g06360.2;LOC_Os03g06360.1	GO:0003674(molecular_function);GO:0005634(nucleus);GO:0005730(nucleolus);GO:0005737(cytoplasm);GO:0005829(cytosol);GO:0006873(cellular ion homeostasis);GO:0006970(response to osmotic stress);GO:0009414(response to water deprivation);GO:0009737(response to abscisic acid);GO:0009793(embryo development ending in seed dormancy);GO:0009845(seed germination);GO:0010226(response to lithium ion);GO:00102…	NA	NA	NA	late embryogenesis abundant protein D-34, putative, expressed	7.80645	23.388	0.33378	-1.58303	0.0373136	1	down	yes
LOC_Os03g19900	LOC_Os03g19900	LOC_Os03g19900.1	GO:0003677(DNA binding);GO:0003700(transcription factor activity, sequence-specific DNA binding);GO:0005634(nucleus);GO:0006351(transcription, DNA-templated);GO:0006355(regulation of transcription, DNA-templated);GO:0009873(ethylene-activated signaling pathway);GO:0010492(maintenance of shoot apical meristem identity);GO:0060771(phyllotactic patterning);GO:0060772(leaf phyllotactic patterning);GO…	NA	NA	NA	AP2 domain containing protein, expressed	1.12221	3.41743	0.328379	-1.60657	0.0375684	1	down	yes
LOC_Os07g46540	LOC_Os07g46540	LOC_Os07g46540.1	GO:0000779(condensed chromosome, centromeric region);GO:0000799(nuclear condensin complex);GO:0003682(chromatin binding);GO:0007076(mitotic chromosome condensation);GO:0010032(meiotic chromosome condensation);GO:0042393(histone binding);GO:0051304(chromosome separation)	NA	NA	NA	condensin complex subunit 1, putative, expressed	1.94978	5.82866	0.334517	-1.57985	0.0376809	1	down	yes
LOC_Os05g26490	LOC_Os05g26490	LOC_Os05g26490.1	NA	NA	NA	NA	PROLM13 - Prolamin precursor, expressed	42.2158	125.77	0.335658	-1.57493	0.0377531	1	down	yes
LOC_Os10g25810	LOC_Os10g25810	LOC_Os10g25810.1	GO:0005886(plasma membrane);GO:0010929(positive regulation of auxin mediated signaling pathway);GO:0060918(auxin transport)	NA	NA	NA	expressed protein	2.99053	1.25894	2.37544	1.24819	0.0378573	1	up	yes
LOC_Os08g19420	LOC_Os08g19420	LOC_Os08g19420.1	GO:0008171(O-methyltransferase activity);GO:0008757(S-adenosylmethionine-dependent methyltransferase activity);GO:0019438(aromatic compound biosynthetic process)	00945(Stilbenoid, diarylheptanoid and gingerol biosynthesis)	K16040	EC:2.1.1.240	O-methyltransferase, putative, expressed	81.9443	35.8677	2.28462	1.19196	0.0378823	1	up	yes
LOC_Os03g06330	LOC_Os03g06330	LOC_Os03g06330.1	GO:0004674(protein serine/threonine kinase activity);GO:0005524(ATP binding);GO:0005886(plasma membrane);GO:0006468(protein phosphorylation);GO:0009506(plasmodesma);GO:0016301(kinase activity)	04626(Plant-pathogen interaction)	K13430	EC:2.7.11.1	tyrosine protein kinase domain containing protein, putative, expressed	12.24	5.33651	2.29363	1.19764	0.0378835	1	up	yes
LOC_Os08g32160	LOC_Os08g32160	LOC_Os08g32160.1	GO:0051213(dioxygenase activity)	00904(Diterpenoid biosynthesis)	K04124	EC:1.14.11.15	oxidoreductase, 2OG-FeII oxygenase domain containing protein, putative, expressed	7.25902	3.14948	2.30483	1.20466	0.038179	1	up	yes
LOC_Os01g32090	LOC_Os01g32090	LOC_Os01g32090.1	GO:0005739(mitochondrion);GO:0008150(biological_process)	03018(RNA degradation)	K14442	EC:3.6.4.13	PPR repeat domain containing protein, putative, expressed	0.616878	0.265455	2.32385	1.21652	0.0383798	1	up	yes
LOC_Os05g50960	LOC_Os05g50960	LOC_Os05g50960.1	GO:0004650(polygalacturonase activity);GO:0005576(extracellular region);GO:0005975(carbohydrate metabolic process);GO:0071555(cell wall organization)	00040(Pentose and glucuronate interconversions);00500(Starch and sucrose metabolism)	K01184	EC:3.2.1.15	polygalacturonase, putative, expressed	5.09451	15.2045	0.335067	-1.57748	0.0384166	1	down	yes
LOC_Os01g31800	LOC_Os01g31800	LOC_Os01g31800.1	GO:0000790(nuclear chromatin);GO:0003677(DNA binding);GO:0006342(chromatin silencing)	04070(Phosphatidylinositol signaling system);04626(Plant-pathogen interaction)	K02183	NA	Core histone H2A/H2B/H3/H4 domain containing protein, putative, expressed	4.02546	12.1157	0.33225	-1.58966	0.0388377	1	down	yes
LOC_Os07g48980	LOC_Os07g48980	LOC_Os07g48980.1	GO:0009555(pollen development);GO:0009860(pollen tube growth);GO:0010233(phloem transport);GO:0030410(nicotianamine synthase activity);GO:0030418(nicotianamine biosynthetic process)	NA	NA	NA	nicotianamine synthase, putative, expressed	1.35937	4.10405	0.331227	-1.59411	0.0390462	1	down	yes
LOC_Os02g35190	LOC_Os02g35190	LOC_Os02g35190.2	GO:0009705(plant-type vacuole membrane)	NA	NA	NA	chloride channel protein, putative, expressed	4.22911	1.84973	2.28634	1.19304	0.0391373	1	up	yes
LOC_Os02g34830	LOC_Os02g34830	LOC_Os02g34830.1	GO:0003677(DNA binding);GO:0003713(transcription coactivator activity);GO:0005515(protein binding);GO:0005634(nucleus);GO:0006351(transcription, DNA-templated);GO:0006355(regulation of transcription, DNA-templated)	NA	NA	NA	tetratricopeptide repeat domain containing protein, expressed	6.06067	2.63464	2.30038	1.20187	0.0391542	1	up	yes
LOC_Os04g54210	LOC_Os04g54210	LOC_Os04g54210.1	NA	NA	NA	NA	expressed protein	63.9345	188.778	0.338675	-1.56203	0.0396169	1	down	yes
LOC_Os09g34180	LOC_Os09g34180	LOC_Os09g34180.1	GO:0003779(actin binding);GO:0005515(protein binding);GO:0005618(cell wall);GO:0005634(nucleus);GO:0005886(plasma membrane);GO:0016020(membrane);GO:0016021(integral component of membrane);GO:0030036(actin cytoskeleton organization);GO:0045010(actin nucleation);GO:0051015(actin filament binding);GO:0051016(barbed-end actin filament capping)	NA	NA	NA	formin, putative, expressed	0.706718	2.1206	0.333264	-1.58526	0.0397072	1	down	yes
LOC_Os03g55310	LOC_Os03g55310	LOC_Os03g55310.1	GO:0003674(molecular_function);GO:0005634(nucleus);GO:0008150(biological_process)	NA	NA	NA	SWIB/MDM2 domain containing protein, expressed	2.5631	7.72721	0.331698	-1.59206	0.0397072	1	down	yes
LOC_Os01g49830	LOC_Os01g49830	LOC_Os01g49830.1	GO:0003677(DNA binding);GO:0003700(transcription factor activity, sequence-specific DNA binding);GO:0005634(nucleus);GO:0006351(transcription, DNA-templated);GO:0009873(ethylene-activated signaling pathway);GO:0045892(negative regulation of transcription, DNA-templated)	NA	NA	NA	B3 DNA binding domain containing protein, expressed	10.0653	29.7151	0.338728	-1.5618	0.0397126	1	down	yes
LOC_Os01g56980	LOC_Os01g56980	LOC_Os01g56980.1	GO:0000828(inositol hexakisphosphate kinase activity);GO:0003993(acid phosphatase activity);GO:0016310(phosphorylation);GO:0016311(dephosphorylation);GO:0033857(diphosphoinositol-pentakisphosphate kinase activity)	04070(Phosphatidylinositol signaling system)	K13024	EC:2.7.4.24	histidine acid phosphatase, putative, expressed	1.03779	0.445749	2.3282	1.21921	0.0398854	1	up	yes
LOC_Os09g07154	LOC_Os09g07154	LOC_Os09g07154.1	NA	NA	NA	NA	expressed protein	1.32455	4.0141	0.329975	-1.59957	0.0400098	1	down	yes
LOC_Os03g53020	LOC_Os03g53020	LOC_Os03g53020.1	GO:0005634(nucleus)	NA	NA	NA	helix-loop-helix DNA-binding domain containing protein, expressed	0.924624	2.84482	0.32502	-1.6214	0.040106	1	down	yes
LOC_Os01g60050	LOC_Os01g60050	LOC_Os01g60050.1	GO:0000226(microtubule cytoskeleton organization);GO:0000911(cytokinesis by cell plate formation);GO:0005634(nucleus);GO:0005819(spindle);GO:0005874(microtubule);GO:0008017(microtubule binding);GO:0009506(plasmodesma);GO:0009524(phragmoplast);GO:0009574(preprophase band);GO:0009920(cell plate formation involved in plant-type cell wall biogenesis);GO:0030981(cortical microtubule cytoskeleton)	NA	NA	NA	HEAT, putative, expressed	0.975432	2.9706	0.328362	-1.60664	0.0401933	1	down	yes
LOC_Os07g39980	LOC_Os07g39980	LOC_Os07g39980.1	GO:0003674(molecular_function);GO:0005575(cellular_component);GO:0006400(tRNA modification);GO:0008150(biological_process)	NA	NA	NA	GA22009-PA, putative, expressed	4.76377	14.0588	0.338847	-1.56129	0.0405908	1	down	yes
LOC_Os12g02200	LOC_Os12g02200	LOC_Os12g02200.1;LOC_Os12g02200.2	GO:0004674(protein serine/threonine kinase activity);GO:0005515(protein binding);GO:0005524(ATP binding);GO:0005886(plasma membrane);GO:0006468(protein phosphorylation);GO:0007165(signal transduction);GO:0016301(kinase activity);GO:0016301(kinase activity)	04140(Regulation of autophagy);04931(Insulin resistance);04931(Insulin resistance)	K07198	EC:2.7.11.11	CAMK_KIN1/SNF1/Nim1_like.6 - CAMK includes calcium/calmodulin depedent protein kinases, expressed	0.760519	2.29697	0.331096	-1.59468	0.040642	1	down	yes
LOC_Os02g29980	LOC_Os02g29980	LOC_Os02g29980.1	GO:0004553(hydrolase activity, hydrolyzing O-glycosyl compounds);GO:0030247(polysaccharide binding);GO:0046658(anchored component of plasma membrane)	00500(Starch and sucrose metabolism)	K19891	EC:3.2.1.39	X8 domain containing protein, expressed	1.91888	5.78304	0.331812	-1.59156	0.0406733	1	down	yes
LOC_Os07g46720	LOC_Os07g46720	LOC_Os07g46720.1;LOC_Os07g46720.2	GO:0000154(rRNA modification);GO:0030515(snoRNA binding);GO:0031428(box C/D snoRNP complex);GO:0032040(small-subunit processome);GO:0032040(small-subunit processome)	03008(Ribosome biogenesis in eukaryotes);03008(Ribosome biogenesis in eukaryotes)	K14564	NA	nucleolar protein 5A, putative, expressed	1.04917	0.448647	2.33851	1.22559	0.0409811	1	up	yes
LOC_Os03g55980	LOC_Os03g55980	LOC_Os03g55980.1	NA	NA	NA	NA	expressed protein	1.39702	4.28869	0.325745	-1.61818	0.0411282	1	down	yes
LOC_Os01g13520	LOC_Os01g13520	LOC_Os01g13520.1;LOC_Os01g13520.2	GO:0003677(DNA binding);GO:0003700(transcription factor activity, sequence-specific DNA binding);GO:0005515(protein binding);GO:0005634(nucleus);GO:0006351(transcription, DNA-templated);GO:0006355(regulation of transcription, DNA-templated);GO:0009733(response to auxin);GO:0009734(auxin-activated signaling pathway);GO:0010150(leaf senescence);GO:0042802(identical protein binding);GO:0045892(negat…	04075(Plant hormone signal transduction);04075(Plant hormone signal transduction)	K14486	NA	auxin response factor 1, putative, expressed	8.9407	26.163	0.341731	-1.54907	0.0413928	1	down	yes
LOC_Os07g34110	LOC_Os07g34110	LOC_Os07g34110.1	GO:0005886(plasma membrane);GO:0006810(transport);GO:0022857(transmembrane transporter activity)	NA	NA	NA	integral membrane protein DUF6 containing protein, expressed	3.41605	1.49069	2.29159	1.19635	0.0413968	1	up	yes
LOC_Os02g08330	LOC_Os02g08330	LOC_Os02g08330.1	GO:0003674(molecular_function);GO:0008150(biological_process);GO:0009507(chloroplast)	01200(Carbon metabolism);01230(Biosynthesis of amino acids);00920(Sulfur metabolism);00270(Cysteine and methionine metabolism)	K00640	EC:2.3.1.30	gp176, putative, expressed	6.7802	3.00112	2.25922	1.17583	0.0415443	1	up	yes
LOC_Os02g35750	LOC_Os02g35750	LOC_Os02g35750.2;LOC_Os02g35750.3;LOC_Os02g35750.1	GO:0003674(molecular_function);GO:0005739(mitochondrion);GO:0008150(biological_process);GO:0016020(membrane);GO:0016020(membrane)	03018(RNA degradation);03018(RNA degradation)	K14442	EC:3.6.4.13	pentatricopeptide repeat domain containing protein, putative, expressed	1.47607	4.35913	0.338615	-1.56228	0.0416809	1	down	yes
LOC_Os09g33680	LOC_Os09g33680	LOC_Os09g33680.2;LOC_Os09g33680.1	GO:0008422(beta-glucosidase activity);GO:1901657(glycosyl compound metabolic process);GO:1901657(glycosyl compound metabolic process)	00500(Starch and sucrose metabolism);00460(Cyanoamino acid metabolism);00940(Phenylpropanoid biosynthesis);00940(Phenylpropanoid biosynthesis)	K01188	EC:3.2.1.21	Os9bglu31 - beta-glucosidase, dhurrinase, similar to G. max hydroxyisourate hydrolase, expressed	74.9391	33.4938	2.2374	1.16183	0.0420708	1	up	yes
LOC_Os03g14370	LOC_Os03g14370	LOC_Os03g14370.2;LOC_Os03g14370.1	GO:0005575(cellular_component);GO:0008152(metabolic process);GO:0009737(response to abscisic acid);GO:0016597(amino acid binding);GO:0016597(amino acid binding)	NA	NA	NA	ACT domain containing protein, expressed	3.35579	9.83756	0.34112	-1.55165	0.0422618	1	down	yes
LOC_Os04g54230	LOC_Os04g54230	LOC_Os04g54230.1	GO:0003674(molecular_function);GO:0005634(nucleus);GO:0009611(response to wounding)	NA	NA	NA	wound induced protein, putative, expressed	31.2913	91.2052	0.343087	-1.54335	0.0424159	1	down	yes
LOC_Os11g02450	LOC_Os11g02450	LOC_Os11g02450.1	GO:0003746(translation elongation factor activity);GO:0006414(translational elongation);GO:0009507(chloroplast);GO:0009570(chloroplast stroma)	01210(2-Oxocarboxylic acid metabolism);01230(Biosynthesis of amino acids);00290(Valine, leucine and isoleucine biosynthesis);00770(Pantothenate and CoA biosynthesis)	K01687	EC:4.2.1.9	elongation factor P, putative, expressed	1.30269	3.94304	0.330378	-1.59781	0.0424583	1	down	yes
LOC_Os02g29590	LOC_Os02g29590	LOC_Os02g29590.1	NA	NA	NA	NA	expressed protein	0.80439	2.44798	0.328593	-1.60563	0.0425786	1	down	yes
LOC_Os02g48190	LOC_Os02g48190	LOC_Os02g48190.1	GO:0000139(Golgi membrane);GO:0005794(Golgi apparatus);GO:0016021(integral component of membrane);GO:0042546(cell wall biogenesis);GO:0045489(pectin biosynthetic process);GO:0048531(beta-1,3-galactosyltransferase activity);GO:0071555(cell wall organization)	NA	NA	NA	expressed protein	2.00335	5.87689	0.340886	-1.55264	0.0426633	1	down	yes
LOC_Os03g18140	LOC_Os03g18140	LOC_Os03g18140.1	GO:0005794(Golgi apparatus);GO:0016413(O-acetyltransferase activity);GO:0071554(cell wall organization or biogenesis)	NA	NA	NA	expressed protein	1.70784	4.99149	0.34215	-1.5473	0.0428392	1	down	yes
LOC_Os08g08960	LOC_Os08g08960	LOC_Os08g08960.1	GO:0005618(cell wall);GO:0033609(oxalate metabolic process);GO:0046564(oxalate decarboxylase activity)	04144(Endocytosis)	K19476	NA	Cupin domain containing protein, expressed	1627.93	731.088	2.22673	1.15492	0.0429661	1	up	yes
LOC_Os12g13570	LOC_Os12g13570	LOC_Os12g13570.1	GO:0003677(DNA binding);GO:0003700(transcription factor activity, sequence-specific DNA binding);GO:0003713(transcription coactivator activity);GO:0005634(nucleus);GO:0006355(regulation of transcription, DNA-templated);GO:0032875(regulation of DNA endoreduplication)	04626(Plant-pathogen interaction)	K09422	NA	MYB family transcription factor, putative, expressed	0.900729	2.64417	0.340648	-1.55365	0.0433666	1	down	yes
LOC_Os02g43030	LOC_Os02g43030	LOC_Os02g43030.1	GO:0005381(iron ion transmembrane transporter activity);GO:0005384(manganese ion transmembrane transporter activity);GO:0006880(intracellular sequestering of iron ion);GO:0016020(membrane);GO:0030026(cellular manganese ion homeostasis);GO:0071281(cellular response to iron ion);GO:0071421(manganese ion transmembrane transport)	NA	NA	NA	integral membrane protein, putative, expressed	4.50546	1.97127	2.28556	1.19255	0.0434637	1	up	yes
LOC_Os01g73960	LOC_Os01g73960	LOC_Os01g73960.2;LOC_Os01g73960.1	GO:0005634(nucleus);GO:0009414(response to water deprivation);GO:0009785(blue light signaling pathway);GO:0010161(red light signaling pathway);GO:0010161(red light signaling pathway)	NA	NA	NA	drought induced 19 protein, putative, expressed	42.2546	18.9741	2.22697	1.15508	0.0434764	1	up	yes
LOC_Os05g07680	LOC_Os05g07680	LOC_Os05g07680.1;LOC_Os05g07680.2	GO:0003779(actin binding);GO:0003779(actin binding)	03013(RNA transport);03013(RNA transport)	K09291	NA	KIP1, putative, expressed	2.28979	6.66752	0.343424	-1.54194	0.0439087	1	down	yes
LOC_Os08g43120	LOC_Os08g43120	LOC_Os08g43120.1	GO:0005886(plasma membrane);GO:0016021(integral component of membrane);GO:0042626(ATPase activity, coupled to transmembrane movement of substances)	02010(ABC transporters)	K05681	NA	Plant PDR ABC transporter associated domain containing protein, expressed	10.2824	4.62944	2.2211	1.15127	0.044046	1	up	yes
LOC_Os06g46500	LOC_Os06g46500	LOC_Os06g46500.1	GO:0005507(copper ion binding);GO:0009505(plant-type cell wall);GO:0009506(plasmodesma);GO:0016722(oxidoreductase activity, oxidizing metal ions)	00053(Ascorbate and aldarate metabolism)	K00423	EC:1.10.3.3	monocopper oxidase, putative, expressed	0.633194	1.87566	0.337584	-1.56668	0.0441239	1	down	yes
LOC_Os06g06460	LOC_Os06g06460	LOC_Os06g06460.1	GO:0000786(nucleosome);GO:0003677(DNA binding);GO:0005515(protein binding);GO:0005634(nucleus);GO:0046982(protein heterodimerization activity)	03010(Ribosome)	K02922	NA	histone H3, putative, expressed	7.61374	22.0692	0.344994	-1.53536	0.0442609	1	down	yes
LOC_Os03g45250	LOC_Os03g45250	LOC_Os03g45250.1	GO:0009061(anaerobic respiration);GO:0018171(peptidyl-cysteine oxidation);GO:0070483(detection of hypoxia)	00430(Taurine and hypotaurine metabolism)	K10712	EC:1.13.11.19	2-aminoethanethiol dioxygenase, putative, expressed	37.1407	107.12	0.346721	-1.52815	0.0442615	1	down	yes
LOC_Os12g32536	LOC_Os12g32536	LOC_Os12g32536.1;LOC_Os12g32536.3;LOC_Os12g32536.2;LOC_Os12g32536.4	NA	NA	NA	NA	expressed protein	3.13757	9.11912	0.344064	-1.53925	0.044405	1	down	yes
LOC_Os03g45480	LOC_Os03g45480	LOC_Os03g45480.1	GO:0004190(aspartic-type endopeptidase activity);GO:0006508(proteolysis);GO:0030163(protein catabolic process)	NA	NA	NA	expressed protein	4.70588	2.08693	2.25493	1.17308	0.0445573	1	up	yes
LOC_Os01g15480	LOC_Os01g15480	LOC_Os01g15480.1	GO:0000911(cytokinesis by cell plate formation);GO:0000914(phragmoplast assembly);GO:0005524(ATP binding);GO:0005819(spindle);GO:0005874(microtubule);GO:0005886(plasma membrane);GO:0006468(protein phosphorylation);GO:0007349(cellularization);GO:0008017(microtubule binding);GO:0009506(plasmodesma);GO:0009524(phragmoplast);GO:0009555(pollen development);GO:0009556(microsporogenesis);GO:0009574(prep…	04140(Regulation of autophagy)	K08269	EC:2.7.11.1	EMB3013, putative, expressed	1.44571	4.17919	0.34593	-1.53145	0.0447555	1	down	yes
LOC_Os03g02400	LOC_Os03g02400	LOC_Os03g02400.1	GO:0046658(anchored component of plasma membrane)	NA	NA	NA	plastocyanin-like domain containing protein, putative, expressed	2.17982	6.3928	0.34098	-1.55224	0.0448126	1	down	yes
LOC_Os02g36550	LOC_Os02g36550	LOC_Os02g36550.1	GO:0003824(catalytic activity);GO:0004632(phosphopantothenate--cysteine ligase activity);GO:0009507(chloroplast);GO:0015937(coenzyme A biosynthetic process)	00770(Pantothenate and CoA biosynthesis)	K01922	EC:6.3.2.5	phosphopantothenate--cysteine ligase, putative, expressed	14.7764	6.65957	2.21882	1.14979	0.0448896	1	up	yes
LOC_Os11g02240	LOC_Os11g02240	LOC_Os11g02240.1	GO:0004674(protein serine/threonine kinase activity);GO:0005515(protein binding);GO:0005524(ATP binding);GO:0005886(plasma membrane);GO:0006468(protein phosphorylation);GO:0007165(signal transduction);GO:0016301(kinase activity)	04140(Regulation of autophagy);04931(Insulin resistance)	K07198	EC:2.7.11.11	CAMK_KIN1/SNF1/Nim1_like.4 - CAMK includes calcium/calmodulin depedent protein kinases, expressed	0.565861	1.70212	0.332444	-1.58882	0.0450677	1	down	yes
LOC_Os10g37290	LOC_Os10g37290	LOC_Os10g37290.1	NA	NA	NA	NA	DEFL6 - Defensin and Defensin-like DEFL family, expressed	3.23712	1.39776	2.31593	1.21159	0.0450845	1	up	yes
LOC_Os03g08930	LOC_Os03g08930	LOC_Os03g08930.1	GO:0005634(nucleus)	NA	NA	NA	helix-loop-helix DNA-binding protein, putative, expressed	6.1575	17.7842	0.346234	-1.53018	0.0453307	1	down	yes
LOC_Os11g19730	LOC_Os11g19730	LOC_Os11g19730.1	NA	NA	NA	NA	expressed protein	1.41412	4.11384	0.343746	-1.54059	0.0453845	1	down	yes
LOC_Os05g28200	LOC_Os05g28200	LOC_Os05g28200.1;LOC_Os05g28200.2	GO:0009507(chloroplast);GO:0009534(chloroplast thylakoid);GO:0009535(chloroplast thylakoid membrane);GO:0015995(chlorophyll biosynthetic process);GO:0016021(integral component of membrane);GO:0031969(chloroplast membrane);GO:0046408(chlorophyll synthetase activity);GO:0046408(chlorophyll synthetase activity)	00860(Porphyrin and chlorophyll metabolism);00860(Porphyrin and chlorophyll metabolism)	K04040	EC:2.5.1.62	prenyltransferase, putative, expressed	2.8577	8.27364	0.345398	-1.53367	0.0454882	1	down	yes
LOC_Os11g47820	LOC_Os11g47820	LOC_Os11g47820.1;LOC_Os11g47820.2	GO:0004553(hydrolase activity, hydrolyzing O-glycosyl compounds);GO:0030247(polysaccharide binding);GO:0046658(anchored component of plasma membrane);GO:0046658(anchored component of plasma membrane)	00500(Starch and sucrose metabolism);00500(Starch and sucrose metabolism)	K19892;K19891	EC:3.2.1.39	glucan endo-1,3-beta-glucosidase precursor, putative, expressed	3.89188	11.2089	0.347212	-1.52611	0.0455926	1	down	yes
LOC_Os03g44290	LOC_Os03g44290	LOC_Os03g44290.1;LOC_Os03g44290.3;LOC_Os03g44290.2	GO:0005576(extracellular region);GO:0005618(cell wall);GO:0009826(unidimensional cell growth);GO:0009828(plant-type cell wall loosening);GO:0009831(plant-type cell wall modification involved in multidimensional cell growth);GO:0016020(membrane);GO:0019953(sexual reproduction);GO:0071555(cell wall organization);GO:0071555(cell wall organization)	NA	NA	NA	expansin precursor, putative, expressed	3.24307	9.3647	0.346308	-1.52987	0.0456635	1	down	yes
LOC_Os12g41680	LOC_Os12g41680	LOC_Os12g41680.1	GO:0003677(DNA binding);GO:0003700(transcription factor activity, sequence-specific DNA binding);GO:0005634(nucleus);GO:0006351(transcription, DNA-templated);GO:0006355(regulation of transcription, DNA-templated);GO:0007275(multicellular organism development);GO:0009734(auxin-activated signaling pathway);GO:0010072(primary shoot apical meristem specification);GO:0048527(lateral root development)	03018(RNA degradation)	K12581	NA	No apical meristem protein, putative, expressed	3.13776	1.40019	2.24096	1.16411	0.0461379	1	up	yes
LOC_Os04g54930	LOC_Os04g54930	LOC_Os04g54930.1	GO:0016021(integral component of membrane);GO:0042626(ATPase activity, coupled to transmembrane movement of substances);GO:0055085(transmembrane transport)	02010(ABC transporters)	K05658	EC:3.6.3.44	ABC transporter, ATP-binding protein, putative, expressed	0.397365	1.19096	0.333652	-1.58358	0.0462168	1	down	yes
LOC_Os11g03220	LOC_Os11g03220	LOC_Os11g03220.1	GO:0000166(nucleotide binding);GO:0003677(DNA binding);GO:0003723(RNA binding);GO:0004518(nuclease activity);GO:0005575(cellular_component);GO:0008150(biological_process);GO:0046872(metal ion binding)	NA	NA	NA	RNA binding protein, putative, expressed	0.877755	2.61504	0.335656	-1.57494	0.0462365	1	down	yes
LOC_Os02g51570	LOC_Os02g51570	LOC_Os02g51570.1	GO:0003755(peptidyl-prolyl cis-trans isomerase activity);GO:0005528(FK506 binding);GO:0005789(endoplasmic reticulum membrane);GO:0061077(chaperone-mediated protein folding)	NA	NA	NA	peptidyl-prolyl cis-trans isomerase, FKBP-type, putative, expressed	2.69689	1.19061	2.26514	1.1796	0.0462919	1	up	yes
LOC_Os11g31980	LOC_Os11g31980	LOC_Os11g31980.1	GO:0004185(serine-type carboxypeptidase activity);GO:0016747(transferase activity, transferring acyl groups other than amino-acyl groups);GO:0019748(secondary metabolic process);GO:0051603(proteolysis involved in cellular protein catabolic process)	00460(Cyanoamino acid metabolism)	K08249	EC:4.1.2.11	OsSCP63 - Putative Serine Carboxypeptidase homologue, expressed	1.0127	2.94466	0.343911	-1.53989	0.0464283	1	down	yes
LOC_Os12g38750	LOC_Os12g38750	LOC_Os12g38750.1	GO:0003993(acid phosphatase activity);GO:0004722(protein serine/threonine phosphatase activity);GO:0005576(extracellular region);GO:0046872(metal ion binding)	NA	NA	NA	nucleotide pyrophosphatase/phosphodiesterase, putative, expressed	2.33682	1.04292	2.24065	1.16392	0.0464322	1	up	yes
LOC_Os11g34824	LOC_Os11g34824	LOC_Os11g34824.1	NA	NA	NA	NA	expressed protein	13.7807	39.3738	0.349998	-1.51458	0.0467865	1	down	yes
LOC_Os09g20030	LOC_Os09g20030	LOC_Os09g20030.1	GO:0005515(protein binding);GO:0005524(ATP binding);GO:0005576(extracellular region);GO:0006952(defense response);GO:0043531(ADP binding)	03040(Spliceosome)	K12818	EC:3.6.4.13	disease resistance RPP13-like protein 1, putative, expressed	2.35511	1.05876	2.22439	1.15341	0.0470784	1	up	yes
LOC_Os07g10780	LOC_Os07g10780	LOC_Os07g10780.1	NA	NA	NA	NA	remorin, putative, expressed	2.72846	1.21233	2.2506	1.17031	0.047458	1	up	yes
LOC_Os08g40120	LOC_Os08g40120	LOC_Os08g40120.1	NA	NA	NA	NA	expressed protein	1.38955	4.13038	0.336422	-1.57165	0.0476496	1	down	yes
LOC_Os01g08440	LOC_Os01g08440	LOC_Os01g08440.1	GO:0009813(flavonoid biosynthetic process);GO:0043231(intracellular membrane-bounded organelle);GO:0052696(flavonoid glucuronidation);GO:0080043(quercetin 3-O-glucosyltransferase activity);GO:0080044(quercetin 7-O-glucosyltransferase activity)	00942(Anthocyanin biosynthesis)	K12338	EC:2.4.1.298	UDP-glucoronosyl and UDP-glucosyl transferase domain containing protein, expressed	11.0534	5.04182	2.19234	1.13247	0.0480137	1	up	yes
LOC_Os10g27330	LOC_Os10g27330	LOC_Os10g27330.1	GO:0010143(cutin biosynthetic process);GO:0016020(membrane);GO:0016311(dephosphorylation);GO:0016791(phosphatase activity);GO:0090447(glycerol-3-phosphate 2-O-acyltransferase activity)	00561(Glycerolipid metabolism);00564(Glycerophospholipid metabolism)	K13508	EC:2.3.1.15	glycerol-3-phosphate acyltransferase, putative, expressed	1.32059	0.583948	2.26148	1.17727	0.0483464	1	up	yes
LOC_Os08g36900	LOC_Os08g36900	LOC_Os08g36900.1;LOC_Os08g36900.2	GO:0004556(alpha-amylase activity);GO:0005983(starch catabolic process);GO:0005987(sucrose catabolic process);GO:0005987(sucrose catabolic process)	00500(Starch and sucrose metabolism);00500(Starch and sucrose metabolism)	K01176	EC:3.2.1.1	alpha-amylase precursor, putative, expressed	19.7903	56.0186	0.353281	-1.50111	0.0487375	1	down	yes
LOC_Os06g46970	LOC_Os06g46970	LOC_Os06g46970.1	GO:0003674(molecular_function);GO:0005634(nucleus);GO:0009611(response to wounding)	NA	NA	NA	wound induced protein, putative, expressed	34.9323	98.7977	0.353574	-1.49992	0.0490972	1	down	yes
LOC_Os03g55776	LOC_Os03g55776	LOC_Os03g55776.1	NA	NA	NA	NA	expressed protein	17.7495	50.1821	0.353701	-1.4994	0.0494443	1	down	yes
LOC_Os04g51070	LOC_Os04g51070	LOC_Os04g51070.1	GO:0005634(nucleus)	04075(Plant hormone signal transduction)	K13422	NA	helix-loop-helix DNA-binding domain containing protein, expressed	1.15745	0.506597	2.28475	1.19204	0.0496121	1	up	yes
LOC_Os01g62870	LOC_Os01g62870	LOC_Os01g62870.1;LOC_Os01g62870.2	GO:0005634(nucleus);GO:0005737(cytoplasm);GO:0005829(cytosol);GO:0016491(oxidoreductase activity);GO:0055114(oxidation-reduction process);GO:0055114(oxidation-reduction process)	00040(Pentose and glucuronate interconversions);00051(Fructose and mannose metabolism);00052(Galactose metabolism);00561(Glycerolipid metabolism);00561(Glycerolipid metabolism)	K00011	EC:1.1.1.21	oxidoreductase, aldo/keto reductase family protein, putative, expressed	1.0383	3.00199	0.34587	-1.5317	0.0498197	1	down	yes
LOC_Os01g55560	LOC_Os01g55560	LOC_Os01g55560.1	GO:0003674(molecular_function);GO:0005737(cytoplasm);GO:0005856(cytoskeleton);GO:0008150(biological_process)	NA	NA	NA	ABIL3, putative, expressed	1.6335	4.67324	0.349542	-1.51646	0.0499489	1	down	yes
LOC_Os07g38170	LOC_Os07g38170	LOC_Os07g38170.1	GO:0003677(DNA binding);GO:0005634(nucleus);GO:0008150(biological_process)	NA	NA	NA	remorin, putative, expressed	6.28694	17.7779	0.353639	-1.49965	0.0499602	1	down	yes
LOC_Os05g34780	LOC_Os05g34780	LOC_Os05g34780.1	GO:0005634(nucleus);GO:0005829(cytosol)	00565(Ether lipid metabolism)	K01062	EC:3.1.1.47	retrotransposon protein, putative, Ty3-gypsy subclass, expressed	0.851806	2.45689	0.346701	-1.52824	0.0503218	1	down	no
LOC_Os04g33150	LOC_Os04g33150	LOC_Os04g33150.1	GO:0003674(molecular_function);GO:0005576(extracellular region);GO:0008150(biological_process)	00511(Other glycan degradation)	K01206	EC:3.2.1.51	desiccation-related protein PCC13-62 precursor, putative, expressed	298.833	138.557	2.15676	1.10886	0.0503982	1	up	no
LOC_Os10g33210	LOC_Os10g33210	LOC_Os10g33210.1	GO:0005215(transporter activity);GO:0005886(plasma membrane);GO:0006857(oligopeptide transport);GO:0009611(response to wounding);GO:0009737(response to abscisic acid);GO:0009751(response to salicylic acid);GO:0009753(response to jasmonic acid);GO:0016020(membrane);GO:0016021(integral component of membrane);GO:0042538(hyperosmotic salinity response);GO:0042742(defense response to bacterium);GO:004…	NA	NA	NA	peptide transporter PTR3-A, putative, expressed	3.80872	1.74775	2.17922	1.12381	0.0505988	1	up	no
LOC_Os12g07550	LOC_Os12g07550	LOC_Os12g07550.1	NA	NA	NA	NA	expressed protein	1.52693	4.45761	0.342543	-1.54564	0.0507654	1	down	no
LOC_Os05g02580	LOC_Os05g02580	LOC_Os05g02580.1	GO:0003674(molecular_function);GO:0005634(nucleus);GO:0008150(biological_process)	NA	NA	NA	expressed protein	0.37635	1.10163	0.341631	-1.54949	0.0509928	1	down	no
LOC_Os04g24600	LOC_Os04g24600	LOC_Os04g24600.1	GO:0004197(cysteine-type endopeptidase activity);GO:0005615(extracellular space);GO:0005764(lysosome);GO:0051603(proteolysis involved in cellular protein catabolic process)	04626(Plant-pathogen interaction)	K01373	EC:3.4.22.41	cysteine proteinase 1 precursor, putative, expressed	4.34188	1.99064	2.18115	1.12509	0.0510209	1	up	no
LOC_Os01g02920	LOC_Os01g02920	LOC_Os01g02920.1	GO:0005576(extracellular region);GO:0016021(integral component of membrane);GO:0016757(transferase activity, transferring glycosyl groups)	00514(Other types of O-glycan biosynthesis)	K18134	EC:2.4.1.255	glycosyltransferase protein, putative, expressed	1.94638	0.88576	2.19741	1.1358	0.0512465	1	up	no
LOC_Os04g31410	LOC_Os04g31410	LOC_Os04g31410.1	NA	NA	NA	NA	RALFL37 - Rapid ALkalinization Factor RALF family protein precursor, expressed	5.63161	2.56168	2.19841	1.13646	0.0512465	1	up	no
LOC_Os09g20500	LOC_Os09g20500	LOC_Os09g20500.1	GO:0005351(sugar:proton symporter activity);GO:0015144(carbohydrate transmembrane transporter activity);GO:0016020(membrane);GO:0016021(integral component of membrane);GO:0055085(transmembrane transport)	NA	NA	NA	transporter, putative, expressed	1.37662	0.61527	2.23743	1.16184	0.051261	1	up	no
LOC_Os07g08460	LOC_Os07g08460	LOC_Os07g08460.1;LOC_Os07g08460.2	GO:0009733(response to auxin);GO:0009733(response to auxin)	04075(Plant hormone signal transduction);04075(Plant hormone signal transduction)	K14484	NA	OsIAA24 - Auxin-responsive Aux/IAA gene family member, expressed	0.987029	2.86271	0.344788	-1.53622	0.0513148	1	down	no
LOC_Os07g06830	LOC_Os07g06830	LOC_Os07g06830.1	GO:0005634(nucleus);GO:0008152(metabolic process);GO:0052689(carboxylic ester hydrolase activity)	04075(Plant hormone signal transduction)	K14493	EC:3.-.-.-	gibberellin receptor GID1L2, putative, expressed	2.231	1.00374	2.22268	1.1523	0.051489	1	up	no
LOC_Os01g52770	LOC_Os01g52770	LOC_Os01g52770.1	GO:0016298(lipase activity)	00500(Starch and sucrose metabolism);00460(Cyanoamino acid metabolism);00940(Phenylpropanoid biosynthesis)	K01188	EC:3.2.1.21	GDSL-like lipase/acylhydrolase, putative, expressed	5.75199	2.64822	2.17202	1.11904	0.0514957	1	up	no
LOC_Os05g11414	LOC_Os05g11414	LOC_Os05g11414.1	GO:0005515(protein binding)	03013(RNA transport);03015(mRNA surveillance pathway)	K14328	NA	OsMADS58 - MADS-box family gene with MIKCc type-box, expressed	5.46968	2.50389	2.18447	1.12728	0.0515423	1	up	no
LOC_Os11g37270	LOC_Os11g37270	LOC_Os11g37270.1	GO:0050832(defense response to fungus)	NA	NA	NA	AMBP1 - Antimicrobial peptide MBP-1 family protein precursor, expressed	2118.33	987.284	2.14561	1.10139	0.0516443	1	up	no
LOC_Os03g55830	LOC_Os03g55830	LOC_Os03g55830.1	GO:0004871(signal transducer activity);GO:0005886(plasma membrane);GO:0009416(response to light stimulus);GO:0016567(protein ubiquitination)	00902(Monoterpenoid biosynthesis)	K15095	EC:1.1.1.208	BTBN10 - Bric-a-Brac, Tramtrack, Broad Complex BTB domain with non-phototropic hypocotyl 3 NPH3 and coiled-coil domains, expressed	0.473691	1.3613	0.347969	-1.52297	0.0517411	1	down	no
LOC_Os03g17164	LOC_Os03g17164	LOC_Os03g17164.1	GO:0005871(kinesin complex);GO:0007018(microtubule-based movement);GO:0008574(ATP-dependent microtubule motor activity, plus-end-directed)	04144(Endocytosis)	K10396	NA	kinesin-related protein, putative, expressed	2.78134	7.82523	0.355432	-1.49235	0.051935	1	down	no
LOC_Os06g46030	LOC_Os06g46030	LOC_Os06g46030.1	GO:0005634(nucleus);GO:0009299(mRNA transcription);GO:0009886(post-embryonic morphogenesis)	NA	NA	NA	DUF640 domain containing protein, putative, expressed	0.754091	2.19272	0.343906	-1.53991	0.0519862	1	down	no
LOC_Os01g33350	LOC_Os01g33350	LOC_Os01g33350.1	GO:0005739(mitochondrion);GO:0008150(biological_process)	NA	NA	NA	zinc-binding protein, putative, expressed	53.6302	149.614	0.358457	-1.48013	0.0521752	1	down	no
LOC_Os11g47970	LOC_Os11g47970	LOC_Os11g47970.1	GO:0005524(ATP binding);GO:0005618(cell wall);GO:0005634(nucleus);GO:0009409(response to cold);GO:0009416(response to light stimulus);GO:0009507(chloroplast);GO:0009535(chloroplast thylakoid membrane);GO:0009570(chloroplast stroma);GO:0009579(thylakoid);GO:0009753(response to jasmonic acid);GO:0009941(chloroplast envelope);GO:0010150(leaf senescence);GO:0010287(plastoglobule);GO:0010319(stromule)…	NA	NA	NA	AAA-type ATPase family protein, putative, expressed	3.38341	1.54881	2.18452	1.12732	0.0524438	1	up	no
LOC_Os08g34240	LOC_Os08g34240	LOC_Os08g34240.1	GO:0004674(protein serine/threonine kinase activity);GO:0005515(protein binding);GO:0005524(ATP binding);GO:0005783(endoplasmic reticulum);GO:0005886(plasma membrane);GO:0006468(protein phosphorylation);GO:0007165(signal transduction);GO:0007275(multicellular organism development);GO:0009414(response to water deprivation);GO:0009651(response to salt stress);GO:0010540(basipetal auxin transport);G…	04140(Regulation of autophagy);04931(Insulin resistance)	K07198	EC:2.7.11.11	CAMK_KIN1/SNF1/Nim1_like.33 - CAMK includes calcium/calmodulin depedent protein kinases, expressed	22.066	61.5025	0.358782	-1.47882	0.0525124	1	down	no
LOC_Os09g35790	LOC_Os09g35790	LOC_Os09g35790.1;LOC_Os09g35790.2;LOC_Os09g35790.3	GO:0005634(nucleus);GO:0003700(transcription factor activity, sequence-specific DNA binding);GO:0006351(transcription, DNA-templated);GO:0010200(response to chitin);GO:0043565(sequence-specific DNA binding);GO:0045892(negative regulation of transcription, DNA-templated);GO:0045892(negative regulation of transcription, DNA-templated)	NA	NA	NA	HSF-type DNA-binding domain containing protein, expressed	2.38622	6.69769	0.356276	-1.48893	0.0525992	1	down	no
LOC_Os09g12590	LOC_Os09g12590	LOC_Os09g12590.1	GO:0005351(sugar:proton symporter activity);GO:0005355(glucose transmembrane transporter activity);GO:0005887(integral component of plasma membrane);GO:0035428(hexose transmembrane transport);GO:0046323(glucose import)	NA	NA	NA	transporter family protein, putative, expressed	6.47376	2.99466	2.16177	1.11221	0.0526634	1	up	no
LOC_Os07g48510	LOC_Os07g48510	LOC_Os07g48510.1;LOC_Os07g48510.2	GO:0000103(sulfate assimilation);GO:0006457(protein folding);GO:0009507(chloroplast);GO:0015035(protein disulfide oxidoreductase activity);GO:0016671(oxidoreductase activity, acting on a sulfur group of donors, disulfide as acceptor);GO:0034599(cellular response to oxidative stress);GO:0045454(cell redox homeostasis);GO:0055114(oxidation-reduction process);GO:0055114(oxidation-reduction process)	04120(Ubiquitin mediated proteolysis);03420(Nucleotide excision repair);03420(Nucleotide excision repair)	K10610	NA	thioredoxin, putative, expressed	9.64909	26.9155	0.358495	-1.47997	0.0527222	1	down	no
LOC_Os02g51930	LOC_Os02g51930	LOC_Os02g51930.1	GO:0009813(flavonoid biosynthetic process);GO:0043231(intracellular membrane-bounded organelle);GO:0052696(flavonoid glucuronidation);GO:0080043(quercetin 3-O-glucosyltransferase activity);GO:0080044(quercetin 7-O-glucosyltransferase activity)	00908(Zeatin biosynthesis)	NA	NA	cytokinin-O-glucosyltransferase 2, putative, expressed	1.46093	0.653441	2.23575	1.16076	0.0530946	1	up	no
LOC_Os07g05480	LOC_Os07g05480	LOC_Os07g05480.1;LOC_Os07g05480.2	GO:0009507(chloroplast);GO:0009522(photosystem I);GO:0009534(chloroplast thylakoid);GO:0009535(chloroplast thylakoid membrane);GO:0009579(thylakoid);GO:0015979(photosynthesis);GO:0016020(membrane);GO:0016021(integral component of membrane);GO:0016168(chlorophyll binding);GO:0016168(chlorophyll binding)	00195(Photosynthesis);00195(Photosynthesis)	K02698	NA	photosystem I reaction center subunit, chloroplast precursor, putative, expressed	5.12932	2.35132	2.18147	1.1253	0.0531147	1	up	no
LOC_Os05g01280	LOC_Os05g01280	LOC_Os05g01280.1;LOC_Os05g01280.2	GO:0003674(molecular_function);GO:0008150(biological_process);GO:0016021(integral component of membrane);GO:0016021(integral component of membrane)	NA	NA	NA	expressed protein	4.79201	2.21076	2.16759	1.11609	0.0532147	1	up	no
LOC_Os04g41350	LOC_Os04g41350	LOC_Os04g41350.1	GO:0003333(amino acid transmembrane transport);GO:0005886(plasma membrane);GO:0015171(amino acid transmembrane transporter activity)	NA	NA	NA	amino acid transporter, putative, expressed	0.868503	2.50218	0.347098	-1.52659	0.0537564	1	down	no
LOC_Os11g17954	LOC_Os11g17954	LOC_Os11g17954.1	GO:0004364(glutathione transferase activity);GO:0005737(cytoplasm);GO:0006749(glutathione metabolic process)	04931(Insulin resistance)	K03083	EC:2.7.11.26	transposon protein, putative, Pong sub-class, expressed	2.38325	1.09669	2.17313	1.11977	0.0539876	1	up	no
LOC_Os09g15520	LOC_Os09g15520	LOC_Os09g15520.1	GO:0019915(lipid storage)	NA	NA	NA	oleosin, putative, expressed	19.9263	55.2969	0.360351	-1.47253	0.0540045	1	down	no
LOC_Os07g02192	LOC_Os07g02192	LOC_Os07g02192.1	NA	NA	NA	NA	expressed protein	4.17036	11.6259	0.358712	-1.4791	0.0541939	1	down	no
LOC_Os04g53760	LOC_Os04g53760	LOC_Os04g53760.2;LOC_Os04g53760.1	GO:0003777(microtubule motor activity);GO:0005871(kinesin complex);GO:0007018(microtubule-based movement);GO:0016887(ATPase activity);GO:0016887(ATPase activity)	03008(Ribosome biogenesis in eukaryotes);03008(Ribosome biogenesis in eukaryotes)	K14565	NA	kinesin motor domain containing protein, putative, expressed	1.54432	4.31205	0.358142	-1.4814	0.0544642	1	down	no
LOC_Os02g39290	LOC_Os02g39290	LOC_Os02g39290.1;LOC_Os02g39290.2	GO:0004659(prenyltransferase activity);GO:0005737(cytoplasm);GO:0008270(zinc ion binding);GO:0009507(chloroplast);GO:0009941(chloroplast envelope);GO:0009941(chloroplast envelope)	00130(Ubiquinone and other terpenoid-quinone biosynthesis);00130(Ubiquinone and other terpenoid-quinone biosynthesis)	K12501	EC:2.5.1.117	TRAF-type zinc finger family protein, expressed	2.74221	1.26554	2.16684	1.11559	0.0545485	1	up	no
LOC_Os08g40500	LOC_Os08g40500	LOC_Os08g40500.1	NA	NA	NA	NA	expressed protein	15.9715	7.46573	2.13931	1.09715	0.0545548	1	up	no
LOC_Os02g50910	LOC_Os02g50910	LOC_Os02g50910.1	GO:0003777(microtubule motor activity);GO:0005871(kinesin complex);GO:0007018(microtubule-based movement);GO:0016887(ATPase activity)	NA	NA	NA	expressed protein	3.52526	9.8085	0.359409	-1.4763	0.0546285	1	down	no
LOC_Os02g38050	LOC_Os02g38050	LOC_Os02g38050.5;LOC_Os02g38050.4;LOC_Os02g38050.1;LOC_Os02g38050.3;LOC_Os02g38050.6;LOC_Os02g38050.2	GO:0005737(cytoplasm);GO:0005773(vacuole);GO:0006914(autophagy);GO:0008270(zinc ion binding);GO:0015031(protein transport);GO:0043130(ubiquitin binding);GO:0051258(protein polymerization);GO:0051258(protein polymerization)	NA	NA	NA	joka2, putative, expressed	141.472	66.686	2.12146	1.08506	0.0546531	1	up	no
LOC_Os02g29774	LOC_Os02g29774	LOC_Os02g29774.2;LOC_Os02g29774.1	NA	NA	NA	NA	expressed protein	8.66805	24.2264	0.357794	-1.4828	0.0546576	1	down	no
LOC_Os04g54310	LOC_Os04g54310	LOC_Os04g54310.1	GO:0003674(molecular_function);GO:0005634(nucleus);GO:0009611(response to wounding)	NA	NA	NA	expressed protein	18.3383	50.8401	0.360706	-1.4711	0.0546767	1	down	no
LOC_Os11g11960	LOC_Os11g11960	LOC_Os11g11960.1	GO:0005524(ATP binding);GO:0005634(nucleus);GO:0006952(defense response);GO:0043531(ADP binding)	04626(Plant-pathogen interaction)	K13457	NA	disease resistance protein RPM1, putative, expressed	1.68227	0.774907	2.17094	1.11832	0.0547259	1	up	no
LOC_Os02g56310	LOC_Os02g56310	LOC_Os02g56310.1	GO:0004683(calmodulin-dependent protein kinase activity);GO:0005516(calmodulin binding);GO:0005634(nucleus);GO:0005737(cytoplasm);GO:0005886(plasma membrane);GO:0009738(abscisic acid-activated signaling pathway);GO:0009931(calcium-dependent protein serine/threonine kinase activity);GO:0018105(peptidyl-serine phosphorylation);GO:0035556(intracellular signal transduction);GO:0046777(protein autopho…	04626(Plant-pathogen interaction)	K13412	EC:2.7.11.1	calcium-dependent protein kinase isoform AK1, putative, expressed	2.90371	8.08386	0.359198	-1.47715	0.0548123	1	down	no
LOC_Os01g24690	LOC_Os01g24690	LOC_Os01g24690.1;LOC_Os01g24690.3;LOC_Os01g24690.2	GO:0000027(ribosomal large subunit assembly);GO:0003735(structural constituent of ribosome);GO:0006412(translation);GO:0022625(cytosolic large ribosomal subunit);GO:0022625(cytosolic large ribosomal subunit)	03010(Ribosome);03010(Ribosome)	K02893	NA	60S ribosomal protein L23A, putative, expressed	96.2192	265.657	0.362194	-1.46516	0.0548651	1	down	no
LOC_Os03g10050	LOC_Os03g10050	LOC_Os03g10050.1	GO:0005515(protein binding);GO:0005739(mitochondrion);GO:0006535(cysteine biosynthetic process from serine);GO:0008270(zinc ion binding);GO:0009001(serine O-acetyltransferase activity);GO:0009507(chloroplast);GO:0019344(cysteine biosynthetic process);GO:0046686(response to cadmium ion)	01200(Carbon metabolism);01230(Biosynthesis of amino acids);00920(Sulfur metabolism);00270(Cysteine and methionine metabolism)	K00640	EC:2.3.1.30	serine acetyltransferase protein, putative, expressed	1.56817	0.70272	2.23158	1.15806	0.0548887	1	up	no
LOC_Os07g47100	LOC_Os07g47100	LOC_Os07g47100.1;LOC_Os07g47100.2;LOC_Os07g47100.3	GO:0005576(extracellular region);GO:0005774(vacuolar membrane);GO:0005886(plasma membrane);GO:0006814(sodium ion transport);GO:0006885(regulation of pH);GO:0009651(response to salt stress);GO:0010107(potassium ion import);GO:0015081(sodium ion transmembrane transporter activity);GO:0015385(sodium:proton antiporter activity);GO:0015386(potassium:proton antiporter activity);GO:0016021(integral comp…	NA	NA	NA	transporter, monovalent cation:proton antiporter-2 family, putative, expressed	0.897343	2.51123	0.357332	-1.48466	0.0549786	1	down	no
LOC_Os01g71474	LOC_Os01g71474	LOC_Os01g71474.1	GO:0004553(hydrolase activity, hydrolyzing O-glycosyl compounds);GO:0030247(polysaccharide binding);GO:0046658(anchored component of plasma membrane)	00500(Starch and sucrose metabolism)	K19891	EC:3.2.1.39	glycosyl hydrolases family 17, putative, expressed	1.11703	3.15477	0.354075	-1.49787	0.055377	1	down	no
LOC_Os12g06980	LOC_Os12g06980	LOC_Os12g06980.1	NA	NA	NA	NA	SAP domain containing protein, expressed	0.912089	2.52738	0.360883	-1.4704	0.0555461	1	down	no
LOC_Os01g01660	LOC_Os01g01660	LOC_Os01g01660.1	GO:0005737(cytoplasm);GO:0005886(plasma membrane);GO:0006979(response to oxidative stress);GO:0016491(oxidoreductase activity);GO:0046686(response to cadmium ion);GO:0055114(oxidation-reduction process)	00941(Flavonoid biosynthesis)	K13081	EC:1.17.1.3	isoflavone reductase, putative, expressed	13.5738	6.3798	2.12762	1.08924	0.055622	1	up	no
LOC_Os01g72700	LOC_Os01g72700	LOC_Os01g72700.1	GO:0004672(protein kinase activity);GO:0004674(protein serine/threonine kinase activity);GO:0005524(ATP binding);GO:0005886(plasma membrane);GO:0006468(protein phosphorylation);GO:0007169(transmembrane receptor protein tyrosine kinase signaling pathway);GO:0016021(integral component of membrane);GO:0016301(kinase activity);GO:0016310(phosphorylation)	04075(Plant hormone signal transduction)	K13415	EC:2.7.10.1 2.7.11.1	expressed protein	0.444707	1.25703	0.353776	-1.49909	0.0557441	1	down	no
LOC_Os07g38590	LOC_Os07g38590	LOC_Os07g38590.1	GO:0005576(extracellular region);GO:0008150(biological_process)	NA	NA	NA	carboxyl-terminal peptidase, putative, expressed	3.18515	8.81427	0.361362	-1.46848	0.0558709	1	down	no
LOC_Os05g33820	LOC_Os05g33820	LOC_Os05g33820.1	GO:0005576(extracellular region);GO:0016021(integral component of membrane);GO:0016787(hydrolase activity)	NA	NA	NA	lipase, putative, expressed	1.14689	3.21544	0.356682	-1.48729	0.0560703	1	down	no
LOC_Os03g31944	LOC_Os03g31944	LOC_Os03g31944.1	GO:0004364(glutathione transferase activity);GO:0005737(cytoplasm);GO:0006749(glutathione metabolic process)	NA	NA	NA	expressed protein	4.82367	2.20516	2.18745	1.12925	0.0561078	1	up	no
LOC_Os05g45580	LOC_Os05g45580	LOC_Os05g45580.1	GO:0003674(molecular_function);GO:0005634(nucleus);GO:0008150(biological_process)	NA	NA	NA	expressed protein	0.912583	2.57208	0.354803	-1.49491	0.0561373	1	down	no
LOC_Os07g08890	LOC_Os07g08890	LOC_Os07g08890.1	GO:0000166(nucleotide binding);GO:0005515(protein binding);GO:0005524(ATP binding);GO:0005886(plasma membrane);GO:0006952(defense response);GO:0009626(plant-type hypersensitive response);GO:0012505(endomembrane system);GO:0043531(ADP binding)	04626(Plant-pathogen interaction)	K13457	NA	disease resistance protein RPM1, putative, expressed	1.11034	0.511485	2.17082	1.11824	0.0562091	1	up	no
LOC_Os04g30310	LOC_Os04g30310	LOC_Os04g30310.1	NA	NA	NA	NA	expressed protein	1.51368	0.696405	2.17357	1.12007	0.0562931	1	up	no
LOC_Os10g38780	LOC_Os10g38780	LOC_Os10g38780.1	GO:0004364(glutathione transferase activity);GO:0005737(cytoplasm);GO:0006749(glutathione metabolic process);GO:0009407(toxin catabolic process)	00480(Glutathione metabolism)	K00799	EC:2.5.1.18	glutathione S-transferase, putative, expressed	2.7186	1.25859	2.16003	1.11105	0.0563501	1	up	no
LOC_Os02g34410	LOC_Os02g34410	LOC_Os02g34410.1	GO:0004842(ubiquitin-protein transferase activity);GO:0005737(cytoplasm);GO:0016567(protein ubiquitination);GO:0016874(ligase activity)	00970(Aminoacyl-tRNA biosynthesis)	K01876	EC:6.1.1.12	U-box domain-containing protein, putative, expressed	1.22862	3.44347	0.356797	-1.48683	0.0564868	1	down	no
LOC_Os07g05820	LOC_Os07g05820	LOC_Os07g05820.1;LOC_Os07g05820.2	GO:0005777(peroxisome);GO:0008891(glycolate oxidase activity);GO:0009853(photorespiration);GO:0010109(regulation of photosynthesis);GO:0019048(modulation by virus of host morphology or physiology);GO:0019048(modulation by virus of host morphology or physiology)	01200(Carbon metabolism);00630(Glyoxylate and dicarboxylate metabolism);04146(Peroxisome);04146(Peroxisome)	K11517	EC:1.1.3.15	hydroxyacid oxidase 1, putative, expressed	14.1674	38.907	0.364135	-1.45746	0.0566813	1	down	no
LOC_Os09g03200	LOC_Os09g03200	LOC_Os09g03200.1	NA	NA	NA	NA	expressed protein	10.1999	4.64754	2.19468	1.13401	0.0568607	1	up	no
LOC_Os02g47950	LOC_Os02g47950	LOC_Os02g47950.1	NA	NA	NA	NA	expressed protein	6.87302	18.9373	0.362936	-1.46221	0.0571525	1	down	no
LOC_Os05g37060	LOC_Os05g37060	LOC_Os05g37060.1	GO:0009908(flower development);GO:0048262(determination of dorsal/ventral asymmetry)	00040(Pentose and glucuronate interconversions);00500(Starch and sucrose metabolism)	K01184	EC:3.2.1.15	MYB family transcription factor, putative, expressed	16.9261	46.4487	0.364405	-1.45639	0.0571842	1	down	no
LOC_Os01g14850	LOC_Os01g14850	LOC_Os01g14850.1	NA	NA	NA	NA	MFS18 protein precursor, putative, expressed	3.03603	8.43332	0.360005	-1.47391	0.0572618	1	down	no
LOC_Os04g51340	LOC_Os04g51340	LOC_Os04g51340.1	GO:0005576(extracellular region);GO:0005618(cell wall);GO:0009505(plant-type cell wall);GO:0009506(plasmodesma);GO:0016020(membrane);GO:0016787(hydrolase activity);GO:0052689(carboxylic ester hydrolase activity);GO:0071555(cell wall organization)	00600(Sphingolipid metabolism)	K00654	EC:2.3.1.50	pectinacetylesterase domain containing protein, expressed	1.65347	4.59995	0.359454	-1.47612	0.0573575	1	down	no
LOC_Os02g52780	LOC_Os02g52780	LOC_Os02g52780.1;LOC_Os02g52780.2	GO:0003677(DNA binding);GO:0003700(transcription factor activity, sequence-specific DNA binding);GO:0005515(protein binding);GO:0005634(nucleus);GO:0006351(transcription, DNA-templated);GO:0006355(regulation of transcription, DNA-templated);GO:0009414(response to water deprivation);GO:0009651(response to salt stress);GO:0009737(response to abscisic acid);GO:0009738(abscisic acid-activated signali…	04075(Plant hormone signal transduction);04075(Plant hormone signal transduction)	K14432	NA	bZIP transcription factor, putative, expressed	1.53803	4.27413	0.359846	-1.47455	0.0573939	1	down	no
LOC_Os12g09360	LOC_Os12g09360	LOC_Os12g09360.1	NA	NA	NA	NA	expressed protein	4.34572	2.0171	2.15444	1.10731	0.0576301	1	up	no
LOC_Os06g47130	LOC_Os06g47130	LOC_Os06g47130.1;LOC_Os06g47130.2;LOC_Os06g47130.3	GO:0005783(endoplasmic reticulum);GO:0005783(endoplasmic reticulum)	NA	NA	NA	C2 domain containing protein, expressed	0.697001	1.96197	0.355255	-1.49307	0.0576587	1	down	no
LOC_Os05g02300	LOC_Os05g02300	LOC_Os05g02300.1	GO:0000790(nuclear chromatin);GO:0003677(DNA binding);GO:0006342(chromatin silencing)	04070(Phosphatidylinositol signaling system);04626(Plant-pathogen interaction)	K02183	NA	Core histone H2A/H2B/H3/H4 domain containing protein, putative, expressed	6.34095	17.4567	0.363239	-1.46101	0.0576955	1	down	no
LOC_Os07g07450	LOC_Os07g07450	LOC_Os07g07450.1	GO:0009507(chloroplast);GO:0016491(oxidoreductase activity);GO:0055114(oxidation-reduction process)	01212(Fatty acid metabolism);00061(Fatty acid biosynthesis);01040(Biosynthesis of unsaturated fatty acids);00780(Biotin metabolism)	K00059	EC:1.1.1.100	versicolorin reductase, putative, expressed	11.08	5.21112	2.12622	1.08829	0.0577065	1	up	no
LOC_Os09g25150	LOC_Os09g25150	LOC_Os09g25150.1;LOC_Os09g25150.3;LOC_Os09g25150.2	GO:0009809(lignin biosynthetic process);GO:0009809(lignin biosynthetic process)	00940(Phenylpropanoid biosynthesis);00940(Phenylpropanoid biosynthesis)	K09753	EC:1.2.1.44	cinnamoyl-CoA reductase, putative, expressed	3.44754	1.61407	2.13592	1.09486	0.0580123	1	up	no
LOC_Os05g45840	LOC_Os05g45840	LOC_Os05g45840.1;LOC_Os05g45840.2	GO:0003924(GTPase activity);GO:0005096(GTPase activator activity);GO:0005525(GTP binding);GO:0005737(cytoplasm);GO:0005829(cytosol);GO:0006913(nucleocytoplasmic transport);GO:0009615(response to virus);GO:0009615(response to virus)	04144(Endocytosis);04144(Endocytosis)	K12486	NA	GTPase-activating protein, putative, expressed	3.30538	1.56064	2.11796	1.08267	0.0583547	1	up	no
LOC_Os01g67870	LOC_Os01g67870	LOC_Os01g67870.1	GO:0006679(glucosylceramide biosynthetic process);GO:0008120(ceramide glucosyltransferase activity);GO:0016020(membrane)	NA	NA	NA	expressed protein	5.22781	14.2888	0.365867	-1.45061	0.0587209	1	down	no
LOC_Os12g43340	LOC_Os12g43340	LOC_Os12g43340.1	GO:0003779(actin binding);GO:0005622(intracellular);GO:0005737(cytoplasm);GO:0015629(actin cytoskeleton);GO:0030042(actin filament depolymerization)	NA	NA	NA	actin-depolymerizing factor, putative, expressed	7.92211	3.7322	2.12264	1.08586	0.0587447	1	up	no
LOC_Os05g48040	LOC_Os05g48040	LOC_Os05g48040.2;LOC_Os05g48040.4;LOC_Os05g48040.3;LOC_Os05g48040.1	GO:0006855(drug transmembrane transport);GO:0015238(drug transmembrane transporter activity);GO:0015238(drug transmembrane transporter activity)	NA	NA	NA	MATE efflux family protein, putative, expressed	3.4857	9.51491	0.366341	-1.44874	0.0590179	1	down	no
LOC_Os07g41290	LOC_Os07g41290	LOC_Os07g41290.1	NA	NA	NA	NA	DEFL13 - Defensin and Defensin-like DEFL family, expressed	425.976	1157.52	0.368007	-1.44219	0.0591181	1	down	no
LOC_Os04g49690	LOC_Os04g49690	LOC_Os04g49690.1	GO:0004672(protein kinase activity);GO:0004674(protein serine/threonine kinase activity);GO:0005515(protein binding);GO:0005524(ATP binding);GO:0005576(extracellular region);GO:0005886(plasma membrane);GO:0007338(single fertilization);GO:0009506(plasmodesma);GO:0009723(response to ethylene);GO:0009738(abscisic acid-activated signaling pathway);GO:0009741(response to brassinosteroid);GO:0009742(br…	NA	NA	NA	FERONIA receptor-like kinase, putative, expressed	7.41419	20.1914	0.367196	-1.44538	0.0591373	1	down	no
LOC_Os05g49290	LOC_Os05g49290	LOC_Os05g49290.1;LOC_Os05g49290.3;LOC_Os05g49290.2	GO:0000038(very long-chain fatty acid metabolic process);GO:0005634(nucleus);GO:0006633(fatty acid biosynthetic process);GO:0016021(integral component of membrane);GO:0016747(transferase activity, transferring acyl groups other than amino-acyl groups);GO:0042335(cuticle development);GO:0042335(cuticle development)	00062(Fatty acid elongation);00062(Fatty acid elongation)	K15397	EC:2.3.1.199	3-ketoacyl-CoA synthase, putative, expressed	5.70847	2.71696	2.10105	1.07111	0.0592122	1	up	no
LOC_Os09g26380	LOC_Os09g26380	LOC_Os09g26380.1	GO:0001666(response to hypoxia);GO:0004021(L-alanine:2-oxoglutarate aminotransferase activity);GO:0005524(ATP binding);GO:0005739(mitochondrion);GO:0005829(cytosol);GO:0009058(biosynthetic process);GO:0009507(chloroplast);GO:0019481(L-alanine catabolic process, by transamination);GO:0030170(pyridoxal phosphate binding);GO:0046686(response to cadmium ion)	01200(Carbon metabolism);01210(2-Oxocarboxylic acid metabolism);01230(Biosynthesis of amino acids);00710(Carbon fixation in photosynthetic organisms);00250(Alanine, aspartate and glutamate metabolism);00220(Arginine biosynthesis)	K00814	EC:2.6.1.2	aminotransferase, classes I and II, domain containing protein, expressed	1.95985	5.37969	0.364306	-1.45678	0.0595831	1	down	no
LOC_Os01g12464	LOC_Os01g12464	LOC_Os01g12464.1	NA	NA	NA	NA	CHCH domain containing protein, expressed	9.92819	27.0733	0.366716	-1.44727	0.0596905	1	down	no
LOC_Os01g13210	LOC_Os01g13210	LOC_Os01g13210.1;LOC_Os01g13210.2	NA	NA	NA	NA	salt stress root protein RS1, putative, expressed	9.46571	4.50813	2.0997	1.07018	0.0598212	1	up	no
LOC_Os06g05700	LOC_Os06g05700	LOC_Os06g05700.1	GO:0004124(cysteine synthase activity);GO:0005737(cytoplasm);GO:0006535(cysteine biosynthetic process from serine);GO:0030170(pyridoxal phosphate binding)	01200(Carbon metabolism);01230(Biosynthesis of amino acids);00920(Sulfur metabolism);00270(Cysteine and methionine metabolism)	K01738	EC:2.5.1.47	cysteine synthase, putative, expressed	4.17363	1.96432	2.12472	1.08727	0.0598474	1	up	no
LOC_Os05g33430	LOC_Os05g33430	LOC_Os05g33430.1	GO:0004190(aspartic-type endopeptidase activity);GO:0006508(proteolysis);GO:0030163(protein catabolic process)	NA	NA	NA	xyloglucanase inhibitor, putative, expressed	1.28474	0.589292	2.18015	1.12443	0.0599219	1	up	no
LOC_Os04g29550	LOC_Os04g29550	LOC_Os04g29550.1	NA	NA	NA	NA	RIPER2 - Ripening-related family protein precursor, expressed	1.47911	4.13891	0.357368	-1.48452	0.0599367	1	down	no
LOC_Os03g12260	LOC_Os03g12260	LOC_Os03g12260.1	GO:0004497(monooxygenase activity);GO:0005506(iron ion binding);GO:0009507(chloroplast);GO:0016705(oxidoreductase activity, acting on paired donors, with incorporation or reduction of molecular oxygen);GO:0019825(oxygen binding);GO:0020037(heme binding);GO:0055114(oxidation-reduction process)	00903(Limonene and pinene degradation);00945(Stilbenoid, diarylheptanoid and gingerol biosynthesis)	K00517	NA	cytochrome P450 protein, putative, expressed	1.58541	0.732272	2.16505	1.1144	0.0600643	1	up	no
LOC_Os09g26350	LOC_Os09g26350	LOC_Os09g26350.1	NA	NA	NA	NA	expressed protein	3.0015	8.20534	0.365799	-1.45088	0.0600984	1	down	no
LOC_Os12g41720	LOC_Os12g41720	LOC_Os12g41720.1	GO:0004620(phospholipase activity);GO:0005886(plasma membrane);GO:0006644(phospholipid metabolic process);GO:0016042(lipid catabolic process);GO:0019374(galactolipid metabolic process);GO:0040008(regulation of growth);GO:0047617(acyl-CoA hydrolase activity);GO:0051707(response to other organism)	NA	NA	NA	PLA IIIA/PLP7, putative, expressed	2.98444	1.40771	2.12006	1.08411	0.0601641	1	up	no
LOC_Os06g13640	LOC_Os06g13640	LOC_Os06g13640.2;LOC_Os06g13640.1	GO:0003674(molecular_function);GO:0005575(cellular_component);GO:0009793(embryo development ending in seed dormancy);GO:0009960(endosperm development);GO:0009960(endosperm development)	NA	NA	NA	expressed protein	1.11816	3.14645	0.355372	-1.4926	0.0601692	1	down	no
LOC_Os07g32480	LOC_Os07g32480	LOC_Os07g32480.1	GO:0000777(condensed chromosome kinetochore);GO:0004674(protein serine/threonine kinase activity);GO:0005524(ATP binding);GO:0005634(nucleus);GO:0006468(protein phosphorylation);GO:0006915(apoptotic process);GO:0007059(chromosome segregation);GO:0007067(mitotic nuclear division);GO:0007094(mitotic spindle assembly checkpoint);GO:0051301(cell division)	NA	NA	NA	mitotic checkpoint serine/threonine-protein kinase BUB1, putative, expressed	1.42806	3.97411	0.35934	-1.47658	0.0603712	1	down	no
LOC_Os04g42650	LOC_Os04g42650	LOC_Os04g42650.1	GO:0003674(molecular_function);GO:0005886(plasma membrane);GO:0008150(biological_process);GO:0016021(integral component of membrane)	NA	NA	NA	plant protein of unknown function domain containing protein, expressed	0.659204	1.84527	0.357239	-1.48504	0.0603811	1	down	no
LOC_Os01g15740	LOC_Os01g15740	LOC_Os01g15740.1	NA	NA	NA	NA	expressed protein	2.42758	1.121	2.16554	1.11473	0.060384	1	up	no
LOC_Os07g34640	LOC_Os07g34640	LOC_Os07g34640.1;LOC_Os07g34640.2	GO:0004672(protein kinase activity);GO:0004674(protein serine/threonine kinase activity);GO:0004721(phosphoprotein phosphatase activity);GO:0005524(ATP binding);GO:0009507(chloroplast);GO:0009570(chloroplast stroma);GO:0016776(phosphotransferase activity, phosphate group as acceptor);GO:0016776(phosphotransferase activity, phosphate group as acceptor)	NA	NA	NA	pyruvate Pi dikinase regulatory protein, putative, expressed	2.13939	5.83909	0.366391	-1.44855	0.0604399	1	down	no
LOC_Os03g51230	LOC_Os03g51230	LOC_Os03g51230.2;LOC_Os03g51230.1	GO:0000786(nucleosome);GO:0003677(DNA binding);GO:0004003(ATP-dependent DNA helicase activity);GO:0004386(helicase activity);GO:0005515(protein binding);GO:0005524(ATP binding);GO:0005634(nucleus);GO:0006344(maintenance of chromatin silencing);GO:0006346(methylation-dependent chromatin silencing);GO:0006349(regulation of gene expression by genetic imprinting);GO:0006351(transcription, DNA-templat…	03420(Nucleotide excision repair);03420(Nucleotide excision repair)	K10841	NA	SNF2 family N-terminal domain containing protein, expressed	0.698311	1.92704	0.362374	-1.46445	0.0604911	1	down	no
LOC_Os03g03034	LOC_Os03g03034	LOC_Os03g03034.5;LOC_Os03g03034.1;LOC_Os03g03034.3;LOC_Os03g03034.2;LOC_Os03g03034.4	GO:0051213(dioxygenase activity);GO:0051213(dioxygenase activity)	00941(Flavonoid biosynthesis);00941(Flavonoid biosynthesis)	K05278;K00475	EC:1.14.11.23;EC:1.14.11.9	flavonol synthase/flavanone 3-hydroxylase, putative, expressed	0.455564	1.2948	0.35184	-1.50701	0.0605964	1	down	no
LOC_Os08g31930	LOC_Os08g31930	LOC_Os08g31930.1	GO:0005634(nucleus);GO:0008270(zinc ion binding)	NA	NA	NA	BRCA1 C Terminus domain containing protein, expressed	1.27522	3.49397	0.364977	-1.45412	0.0606183	1	down	no
LOC_Os05g31610	LOC_Os05g31610	LOC_Os05g31610.1	GO:0005515(protein binding);GO:0042802(identical protein binding)	04626(Plant-pathogen interaction)	K13457	NA	Leucine Rich Repeat family protein, expressed	1.91051	0.908205	2.10361	1.07286	0.0607964	1	up	no
LOC_Os02g41904	LOC_Os02g41904	LOC_Os02g41904.1	GO:0005576(extracellular region);GO:0005618(cell wall);GO:0005886(plasma membrane);GO:0006952(defense response);GO:0009505(plant-type cell wall);GO:0030414(peptidase inhibitor activity);GO:0031640(killing of cells of other organism);GO:0050832(defense response to fungus)	NA	NA	NA	DEF7 - Defensin and Defensin-like DEFL family, expressed	2.94382	8.18703	0.359572	-1.47565	0.0608229	1	down	no
LOC_Os05g49350	LOC_Os05g49350	LOC_Os05g49350.1	NA	NA	NA	NA	DUF1645 domain containing protein, putative, expressed	1.33026	3.6948	0.360036	-1.47379	0.0609181	1	down	no
LOC_Os09g32964	LOC_Os09g32964	LOC_Os09g32964.1	GO:0004601(peroxidase activity);GO:0005576(extracellular region);GO:0006979(response to oxidative stress);GO:0020037(heme binding);GO:0042744(hydrogen peroxide catabolic process);GO:0046872(metal ion binding);GO:0055114(oxidation-reduction process)	00940(Phenylpropanoid biosynthesis)	K00430	EC:1.11.1.7	peroxidase precursor, putative, expressed	3.74466	1.76237	2.12479	1.08732	0.0612836	1	up	no
LOC_Os02g53210	LOC_Os02g53210	LOC_Os02g53210.1;LOC_Os02g53210.7;LOC_Os02g53210.3;LOC_Os02g53210.2;LOC_Os02g53210.4;LOC_Os02g53210.5;LOC_Os02g53210.6	NA	NA	NA	NA	expressed protein	20.5968	55.5657	0.370676	-1.43177	0.061386	1	down	no
LOC_Os07g01750	LOC_Os07g01750	LOC_Os07g01750.1	GO:0006855(drug transmembrane transport);GO:0015238(drug transmembrane transporter activity)	NA	NA	NA	MATE efflux family protein, putative, expressed	1.57432	0.73175	2.15145	1.10531	0.0615991	1	up	no
LOC_Os02g12450	LOC_Os02g12450	LOC_Os02g12450.1	GO:0005515(protein binding)	04626(Plant-pathogen interaction)	K13420	EC:2.7.11.1	receptor-like protein kinase 2 precursor, putative, expressed	1.37575	0.649093	2.1195	1.08373	0.0620193	1	up	no
LOC_Os09g26340	LOC_Os09g26340	LOC_Os09g26340.1	GO:0000786(nucleosome);GO:0003677(DNA binding);GO:0005634(nucleus);GO:0005774(vacuolar membrane);GO:0005794(Golgi apparatus);GO:0005829(cytosol);GO:0005886(plasma membrane);GO:0009506(plasmodesma);GO:0009507(chloroplast);GO:0046982(protein heterodimerization activity)	NA	NA	NA	Core histone H2A/H2B/H3/H4 domain containing protein, putative, expressed	4.75776	12.9152	0.368385	-1.44071	0.062399	1	down	no
LOC_Os06g02770	LOC_Os06g02770	LOC_Os06g02770.1	NA	NA	NA	NA	expressed protein	8.22297	22.2759	0.369143	-1.43775	0.0624668	1	down	no
LOC_Os06g39240	LOC_Os06g39240	LOC_Os06g39240.1;LOC_Os06g39240.2	GO:0003677(DNA binding);GO:0003700(transcription factor activity, sequence-specific DNA binding);GO:0003713(transcription coactivator activity);GO:0005622(intracellular);GO:0005634(nucleus);GO:0005730(nucleolus);GO:0005737(cytoplasm);GO:0006351(transcription, DNA-templated);GO:0009408(response to heat);GO:0009414(response to water deprivation);GO:0009723(response to ethylene);GO:0009737(response …	NA	NA	NA	endothelial differentiation-related factor 1, putative, expressed	19.2206	51.7619	0.371328	-1.42923	0.0625514	1	down	no
LOC_Os04g39100	LOC_Os04g39100	LOC_Os04g39100.1	GO:0004601(peroxidase activity);GO:0005576(extracellular region);GO:0006979(response to oxidative stress);GO:0009044(xylan 1,4-beta-xylosidase activity);GO:0020037(heme binding);GO:0042744(hydrogen peroxide catabolic process);GO:0046872(metal ion binding);GO:0055114(oxidation-reduction process)	00940(Phenylpropanoid biosynthesis)	K00430	EC:1.11.1.7	peroxidase precursor, putative, expressed	8.62033	23.226	0.37115	-1.42993	0.0625549	1	down	no
LOC_Os01g70525	LOC_Os01g70525	LOC_Os01g70525.1	GO:0005829(cytosol);GO:0016491(oxidoreductase activity);GO:0055114(oxidation-reduction process)	00960(Tropane, piperidine and pyridine alkaloid biosynthesis)	K08081	EC:1.1.1.206	tropinone reductase, putative, expressed	14.8829	7.1639	2.07749	1.05484	0.0628905	1	up	no
LOC_Os07g09970	LOC_Os07g09970	LOC_Os07g09970.1	GO:0005886(plasma membrane);GO:0006869(lipid transport);GO:0008289(lipid binding);GO:0016021(integral component of membrane);GO:0031225(anchored component of membrane)	NA	NA	NA	LTPL84 - Protease inhibitor/seed storage/LTP family protein precursor, expressed	26.1263	12.6379	2.0673	1.04775	0.062934	1	up	no
LOC_Os12g09540	LOC_Os12g09540	LOC_Os12g09540.1;LOC_Os12g09540.2	GO:0004637(phosphoribosylamine-glycine ligase activity);GO:0005524(ATP binding);GO:0006164(purine nucleotide biosynthetic process);GO:0006189('de novo' IMP biosynthetic process);GO:0009113(purine nucleobase biosynthetic process);GO:0009507(chloroplast);GO:0009570(chloroplast stroma);GO:0046872(metal ion binding);GO:0046872(metal ion binding)	00230(Purine metabolism);00230(Purine metabolism)	K01945	EC:6.3.4.13	phosphoribosylamine--glycine ligase, putative, expressed	1.99903	5.41808	0.368954	-1.43849	0.0629417	1	down	no
LOC_Os02g51610	LOC_Os02g51610	LOC_Os02g51610.1;LOC_Os02g51610.2;LOC_Os02g51610.3	GO:0003674(molecular_function);GO:0005794(Golgi apparatus);GO:0008150(biological_process);GO:0008150(biological_process)	NA	NA	NA	CRAL/TRIO domain containing protein, expressed	2.24203	1.06376	2.10765	1.07564	0.0631495	1	up	no
LOC_Os03g17100	LOC_Os03g17100	LOC_Os03g17100.1	GO:0000790(nuclear chromatin);GO:0003677(DNA binding);GO:0006342(chromatin silencing)	04070(Phosphatidylinositol signaling system);04626(Plant-pathogen interaction)	K02183	NA	Core histone H2A/H2B/H3/H4 domain containing protein, putative, expressed	56.1816	150.619	0.373004	-1.42274	0.0632747	1	down	no
LOC_Os03g53900	LOC_Os03g53900	LOC_Os03g53900.5;LOC_Os03g53900.3;LOC_Os03g53900.2;LOC_Os03g53900.4;LOC_Os03g53900.1	GO:0003674(molecular_function);GO:0005634(nucleus);GO:0006950(response to stress);GO:0006950(response to stress)	NA	NA	NA	universal stress protein domain containing protein, putative, expressed	69.7	186.803	0.373121	-1.42229	0.0632771	1	down	no
LOC_Os02g11640	LOC_Os02g11640	LOC_Os02g11640.1	GO:0009813(flavonoid biosynthetic process);GO:0043231(intracellular membrane-bounded organelle);GO:0052696(flavonoid glucuronidation);GO:0080043(quercetin 3-O-glucosyltransferase activity);GO:0080044(quercetin 7-O-glucosyltransferase activity)	00944(Flavone and flavonol biosynthesis)	K13496	EC:2.4.1.-	UDP-glucoronosyl and UDP-glucosyl transferase, putative, expressed	5.97057	2.88114	2.0723	1.05123	0.063483	1	up	no
LOC_Os01g58670	LOC_Os01g58670	LOC_Os01g58670.1	NA	NA	NA	NA	expressed protein	0.5751	1.62158	0.354655	-1.49551	0.0635117	1	down	no
LOC_Os05g19670	LOC_Os05g19670	LOC_Os05g19670.1	GO:0005618(cell wall);GO:0009506(plasmodesma);GO:0010497(plasmodesmata-mediated intercellular transport);GO:0033609(oxalate metabolic process);GO:0046564(oxalate decarboxylase activity);GO:2000280(regulation of root development)	04144(Endocytosis)	K19476	NA	Cupin domain containing protein, expressed	18.2025	8.79743	2.06907	1.04898	0.063514	1	up	no
LOC_Os01g55530	LOC_Os01g55530	LOC_Os01g55530.1	GO:0005524(ATP binding);GO:0005634(nucleus);GO:0005886(plasma membrane);GO:0007165(signal transduction)	NA	NA	NA	AP003256-AK101847 - NBS/LRR genes that are S-rich,divergent TIR, divergent NBS, expressed	0.376639	1.03741	0.363057	-1.46173	0.0636421	1	down	no
LOC_Os04g33110	LOC_Os04g33110	LOC_Os04g33110.2;LOC_Os04g33110.1	NA	NA	NA	NA	expressed protein	69.1107	33.6064	2.05647	1.04017	0.0638728	1	up	no
LOC_Os08g43490	LOC_Os08g43490	LOC_Os08g43490.1	GO:0006457(protein folding);GO:0009507(chloroplast)	00240(Pyrimidine metabolism);00250(Alanine, aspartate and glutamate metabolism)	K01956	EC:6.3.5.5	heat shock protein DnaJ, putative, expressed	4.4856	12.0936	0.370908	-1.43087	0.063991	1	down	no
LOC_Os04g44950	LOC_Os04g44950	LOC_Os04g44950.1	GO:0047037(salutaridine reductase (NADPH) activity);GO:0050661(NADP binding);GO:0097295(morphine biosynthetic process)	00902(Monoterpenoid biosynthesis)	K15095	EC:1.1.1.208	short-chain dehydrogenase/reductase, putative, expressed	15.324	7.43708	2.06049	1.04298	0.0640628	1	up	no
LOC_Os09g11460	LOC_Os09g11460	LOC_Os09g11460.1;LOC_Os09g11460.2	GO:0003677(DNA binding);GO:0003700(transcription factor activity, sequence-specific DNA binding);GO:0005622(intracellular);GO:0005634(nucleus);GO:0006351(transcription, DNA-templated);GO:0006355(regulation of transcription, DNA-templated);GO:0009873(ethylene-activated signaling pathway);GO:0034059(response to anoxia);GO:0071369(cellular response to ethylene stimulus);GO:0071456(cellular response …	00230(Purine metabolism);00240(Pyrimidine metabolism);03020(RNA polymerase);03020(RNA polymerase)	K03021	EC:2.7.7.6	AP2 domain containing protein, expressed	1.65992	0.779577	2.12926	1.09035	0.0642747	1	up	no
LOC_Os04g53160	LOC_Os04g53160	LOC_Os04g53160.1	NA	03040(Spliceosome)	K12818	EC:3.6.4.13	NBS-LRR disease resistance protein, putative, expressed	0.183333	0.509654	0.359721	-1.47505	0.0645218	1	down	no
LOC_Os03g15050	LOC_Os03g15050	LOC_Os03g15050.1;LOC_Os03g15050.2;LOC_Os03g15050.4	GO:0004612(phosphoenolpyruvate carboxykinase (ATP) activity);GO:0005829(cytosol);GO:0006094(gluconeogenesis);GO:0006094(gluconeogenesis)	01200(Carbon metabolism);00010(Glycolysis / Gluconeogenesis);00020(Citrate cycle (TCA cycle));00620(Pyruvate metabolism);00710(Carbon fixation in photosynthetic organisms);00710(Carbon fixation in photosynthetic organisms)	K01610	EC:4.1.1.49	phosphoenolpyruvate carboxykinase, putative, expressed	82.9223	40.4567	2.04966	1.03538	0.0645508	1	up	no
LOC_Os07g11310	LOC_Os07g11310	LOC_Os07g11310.1	NA	NA	NA	NA	LTPL166 - Protease inhibitor/seed storage/LTP family protein precursor, expressed	45.6848	121.94	0.37465	-1.41639	0.0647516	1	down	no
LOC_Os09g35010	LOC_Os09g35010	LOC_Os09g35010.1	NA	NA	NA	NA	dehydration-responsive element-binding protein, putative, expressed	6.78969	18.2051	0.372956	-1.42292	0.0649529	1	down	no
LOC_Os11g02610	LOC_Os11g02610	LOC_Os11g02610.2;LOC_Os11g02610.1;LOC_Os11g02610.3	GO:0004871(signal transducer activity);GO:0005634(nucleus);GO:0005737(cytoplasm);GO:0005886(plasma membrane);GO:0007165(signal transduction);GO:0009638(phototropism);GO:0016567(protein ubiquitination);GO:0016567(protein ubiquitination)	NA	NA	NA	BTBN20 - Bric-a-Brac, Tramtrack, Broad Complex BTB domain with non-phototropic hypocotyl 3 NPH3 and coiled-coil domains, expressed	1.18726	0.563918	2.10537	1.07407	0.0649871	1	up	no
LOC_Os03g06670	LOC_Os03g06670	LOC_Os03g06670.1	GO:0000790(nuclear chromatin);GO:0003677(DNA binding);GO:0006342(chromatin silencing)	04070(Phosphatidylinositol signaling system);04626(Plant-pathogen interaction)	K02183	NA	Core histone H2A/H2B/H3/H4 domain containing protein, putative, expressed	12.3775	33.0832	0.374132	-1.41838	0.0651124	1	down	no
LOC_Os05g26350	LOC_Os05g26350	LOC_Os05g26350.1	NA	NA	NA	NA	PROLM4 - Prolamin precursor, expressed	64.1361	170.845	0.375405	-1.41348	0.0652565	1	down	no
LOC_Os11g26190	LOC_Os11g26190	LOC_Os11g26190.1	NA	NA	NA	NA	RALFL23 - Rapid ALkalinization Factor RALF family protein precursor, expressed	4.73938	2.24699	2.10921	1.0767	0.0653516	1	up	no
LOC_Os01g07376	LOC_Os01g07376	LOC_Os01g07376.1	GO:0000103(sulfate assimilation);GO:0005829(cytosol);GO:0005886(plasma membrane);GO:0006457(protein folding);GO:0015035(protein disulfide oxidoreductase activity);GO:0016671(oxidoreductase activity, acting on a sulfur group of donors, disulfide as acceptor);GO:0034599(cellular response to oxidative stress);GO:0045454(cell redox homeostasis);GO:0055114(oxidation-reduction process)	NA	NA	NA	thioredoxin, putative, expressed	1.29991	3.56948	0.364173	-1.4573	0.0653796	1	down	no
LOC_Os11g18130	LOC_Os11g18130	LOC_Os11g18130.1	NA	NA	NA	NA	expressed protein	5.17596	2.44812	2.11425	1.08015	0.0653796	1	up	no
LOC_Os02g33330	LOC_Os02g33330	LOC_Os02g33330.1	GO:0003674(molecular_function);GO:0005634(nucleus);GO:0008150(biological_process)	NA	NA	NA	expressed protein	3.59484	1.6996	2.11511	1.08073	0.065785	1	up	no
LOC_Os01g06510	LOC_Os01g06510	LOC_Os01g06510.1	GO:0004814(arginine-tRNA ligase activity);GO:0005737(cytoplasm);GO:0006420(arginyl-tRNA aminoacylation)	00970(Aminoacyl-tRNA biosynthesis)	K01887	EC:6.1.1.19	arginyl-tRNA synthetase, putative, expressed	1.59093	0.75928	2.09531	1.06717	0.0660419	1	up	no
LOC_Os03g40100	LOC_Os03g40100	LOC_Os03g40100.1	GO:0005829(cytosol);GO:0006521(regulation of cellular amino acid metabolic process);GO:0008152(metabolic process);GO:0009507(chloroplast);GO:0009735(response to cytokinin);GO:0016597(amino acid binding)	NA	NA	NA	ACT domain containing protein, expressed	3.04481	1.47074	2.07026	1.04981	0.0664659	1	up	no
LOC_Os03g01020	LOC_Os03g01020	LOC_Os03g01020.1	GO:0030599(pectinesterase activity);GO:0046910(pectinesterase inhibitor activity);GO:0071944(cell periphery)	NA	NA	NA	pectinesterase inhibitor domain containing protein, putative, expressed	2.09567	5.63041	0.372206	-1.42583	0.0664733	1	down	no
LOC_Os06g35540	LOC_Os06g35540	LOC_Os06g35540.1	GO:0004069(L-aspartate:2-oxoglutarate aminotransferase activity);GO:0005739(mitochondrion);GO:0030170(pyridoxal phosphate binding);GO:0042802(identical protein binding)	01200(Carbon metabolism);01210(2-Oxocarboxylic acid metabolism);01230(Biosynthesis of amino acids);00710(Carbon fixation in photosynthetic organisms);00250(Alanine, aspartate and glutamate metabolism);00270(Cysteine and methionine metabolism);00220(Arginine biosynthesis);00330(Arginine and proline metabolism);00350(Tyrosine metabolism);00360(Phenylalanine metabolism);00400(Phenylalanine, tyrosine…	K14455	EC:2.6.1.1	aminotransferase, classes I and II, domain containing protein, expressed	24.7919	65.7902	0.376833	-1.408	0.0664742	1	down	no
LOC_Os05g49670	LOC_Os05g49670	LOC_Os05g49670.1	NA	NA	NA	NA	expressed protein	6.61372	3.2041	2.06414	1.04554	0.0665456	1	up	no
LOC_Os03g50490	LOC_Os03g50490	LOC_Os03g50490.1	GO:0004356(glutamate-ammonia ligase activity)	01230(Biosynthesis of amino acids);00630(Glyoxylate and dicarboxylate metabolism);00910(Nitrogen metabolism);00250(Alanine, aspartate and glutamate metabolism);00220(Arginine biosynthesis)	K01915	EC:6.3.1.2	glutamine synthetase, catalytic domain containing protein, expressed	111.957	54.9833	2.0362	1.02588	0.0665873	1	up	no
LOC_Os01g07560	LOC_Os01g07560	LOC_Os01g07560.1	GO:0004674(protein serine/threonine kinase activity);GO:0005515(protein binding);GO:0005524(ATP binding);GO:0005886(plasma membrane);GO:0006468(protein phosphorylation);GO:0007169(transmembrane receptor protein tyrosine kinase signaling pathway);GO:0010449(root meristem growth);GO:0016021(integral component of membrane);GO:0016032(viral process)	04626(Plant-pathogen interaction)	K13420	EC:2.7.11.1	receptor-like protein kinase 2 precursor, putative, expressed	0.315611	0.86822	0.363515	-1.45991	0.0669027	1	down	no
LOC_Os11g09864	LOC_Os11g09864	LOC_Os11g09864.2;LOC_Os11g09864.1	GO:0004066(asparagine synthase (glutamine-hydrolyzing) activity);GO:0005829(cytosol);GO:0006529(asparagine biosynthetic process);GO:0006541(glutamine metabolic process);GO:0042803(protein homodimerization activity);GO:0042803(protein homodimerization activity)	NA	NA	NA	wali7, putative, expressed	1.22603	0.586985	2.08869	1.0626	0.0671705	1	up	no
LOC_Os10g39850	LOC_Os10g39850	LOC_Os10g39850.1	GO:0005634(nucleus);GO:0008270(zinc ion binding)	NA	NA	NA	zinc finger, C3HC4 type domain containing protein, expressed	1.05368	2.83563	0.371588	-1.42823	0.067273	1	down	no
LOC_Os10g37760	LOC_Os10g37760	LOC_Os10g37760.2;LOC_Os10g37760.1	GO:0004252(serine-type endopeptidase activity);GO:0016485(protein processing);GO:0016485(protein processing)	NA	NA	NA	OsRhmbd17 - Putative Rhomboid homologue, expressed	4.42381	11.774	0.375726	-1.41225	0.0672934	1	down	no
LOC_Os12g03180	LOC_Os12g03180	LOC_Os12g03180.1	GO:0005515(protein binding);GO:0005634(nucleus);GO:0007094(mitotic spindle assembly checkpoint)	NA	NA	NA	Mad3/BUB1 homology region 1 domain containing protein, expressed	0.729123	1.98306	0.367676	-1.44349	0.0673386	1	down	no
LOC_Os05g49860	LOC_Os05g49860	LOC_Os05g49860.1	GO:0000788(nuclear nucleosome);GO:0003677(DNA binding);GO:0006334(nucleosome assembly)	NA	NA	NA	Core histone H2A/H2B/H3/H4 domain containing protein, putative, expressed	10.2595	27.2443	0.376575	-1.40899	0.0673926	1	down	no
LOC_Os04g49520	LOC_Os04g49520	LOC_Os04g49520.1	GO:0003674(molecular_function);GO:0005739(mitochondrion);GO:0008150(biological_process);GO:0008270(zinc ion binding)	00500(Starch and sucrose metabolism)	K01176	EC:3.2.1.1	pentatricopeptide repeat protein PPR868-14, putative, expressed	0.544746	1.46835	0.370993	-1.43054	0.067563	1	down	no
LOC_Os06g13220	LOC_Os06g13220	LOC_Os06g13220.1	GO:0003674(molecular_function);GO:0009507(chloroplast)	NA	NA	NA	expressed protein	3.77042	1.82205	2.06933	1.04916	0.0675682	1	up	no
LOC_Os12g25090	LOC_Os12g25090	LOC_Os12g25090.1;LOC_Os12g25090.2	GO:0009611(response to wounding);GO:0032260(response to jasmonic acid stimulus involved in jasmonic acid and ethylene-dependent systemic resistance);GO:0032260(response to jasmonic acid stimulus involved in jasmonic acid and ethylene-dependent systemic resistance)	NA	NA	NA	expressed protein	20.0616	9.80758	2.04552	1.03247	0.0676754	1	up	no
LOC_Os02g43430	LOC_Os02g43430	LOC_Os02g43430.1	GO:0004674(protein serine/threonine kinase activity);GO:0005524(ATP binding);GO:0005886(plasma membrane);GO:0006468(protein phosphorylation);GO:0016301(kinase activity)	04626(Plant-pathogen interaction)	K13430	EC:2.7.11.1	protein kinase domain containing protein, expressed	1.87696	0.903008	2.07857	1.05559	0.0677139	1	up	no
LOC_Os07g41310	LOC_Os07g41310	LOC_Os07g41310.1	GO:0003674(molecular_function);GO:0005886(plasma membrane);GO:0009505(plant-type cell wall);GO:0009651(response to salt stress);GO:0009825(multidimensional cell growth);GO:0009897(external side of plasma membrane);GO:0009930(longitudinal side of cell surface);GO:0010215(cellulose microfibril organization);GO:0016328(lateral plasma membrane);GO:0031225(anchored component of membrane);GO:0046658(an…	NA	NA	NA	COBRA, putative, expressed	10.1371	26.8035	0.378203	-1.40277	0.0679688	1	down	no
LOC_Os03g55280	LOC_Os03g55280	LOC_Os03g55280.1	GO:0003942(N-acetyl-gamma-glutamyl-phosphate reductase activity);GO:0004073(aspartate-semialdehyde dehydrogenase activity);GO:0005739(mitochondrion);GO:0006520(cellular amino acid metabolic process);GO:0009086(methionine biosynthetic process);GO:0009088(threonine biosynthetic process);GO:0009089(lysine biosynthetic process via diaminopimelate);GO:0009097(isoleucine biosynthetic process);GO:000950…	01210(2-Oxocarboxylic acid metabolism);01230(Biosynthesis of amino acids);00260(Glycine, serine and threonine metabolism);00270(Cysteine and methionine metabolism);00300(Lysine biosynthesis);00261(Monobactam biosynthesis)	K00133	EC:1.2.1.11	semialdehyde dehydrogenase, NAD binding domain containing protein, putative, expressed	29.8812	78.8936	0.378754	-1.40067	0.0680134	1	down	no
LOC_Os04g32850	LOC_Os04g32850	LOC_Os04g32850.1;LOC_Os04g32850.3;LOC_Os04g32850.2	GO:0005737(cytoplasm);GO:0030001(metal ion transport);GO:0046914(transition metal ion binding);GO:0046916(cellular transition metal ion homeostasis);GO:0046916(cellular transition metal ion homeostasis)	NA	NA	NA	basic proline-rich protein, putative, expressed	2.04416	0.980972	2.08381	1.05922	0.068386	1	up	no
LOC_Os08g21330	LOC_Os08g21330	LOC_Os08g21330.3;LOC_Os08g21330.1	GO:0003684(damaged DNA binding);GO:0005634(nucleus);GO:0006281(DNA repair);GO:0006284(base-excision repair);GO:0006289(nucleotide-excision repair);GO:0006979(response to oxidative stress);GO:0008270(zinc ion binding);GO:0008534(oxidized purine nucleobase lesion DNA N-glycosylase activity);GO:0019104(DNA N-glycosylase activity);GO:0019104(DNA N-glycosylase activity)	03410(Base excision repair);03410(Base excision repair)	K10563	EC:3.2.2.23 4.2.99.18	formamidopyrimidine-DNA glycosylase, putative, expressed	1.74526	0.838871	2.08048	1.05692	0.068776	1	up	no
LOC_Os05g33280	LOC_Os05g33280	LOC_Os05g33280.1	GO:0003993(acid phosphatase activity);GO:0009507(chloroplast);GO:0009534(chloroplast thylakoid);GO:0009535(chloroplast thylakoid membrane);GO:0009543(chloroplast thylakoid lumen);GO:0009579(thylakoid);GO:0010206(photosystem II repair);GO:0016021(integral component of membrane);GO:0016311(dephosphorylation);GO:0031977(thylakoid lumen)	NA	NA	NA	thylakoid lumen protein, putative, expressed	2.44111	1.16656	2.09258	1.06528	0.0687869	1	up	no
LOC_Os10g30162	LOC_Os10g30162	LOC_Os10g30162.1	NA	NA	NA	NA	hsp20/alpha crystallin family protein, putative, expressed	2.77611	1.31621	2.10917	1.07668	0.0688196	1	up	no
LOC_Os08g35670	LOC_Os08g35670	LOC_Os08g35670.1	GO:0005634(nucleus)	NA	NA	NA	expressed protein	2.4015	6.37765	0.37655	-1.40909	0.0691558	1	down	no
LOC_Os01g52130	LOC_Os01g52130	LOC_Os01g52130.1	GO:0005887(integral component of plasma membrane);GO:0015116(sulfate transmembrane transporter activity)	NA	NA	NA	sulfate transporter, putative, expressed	2.10676	1.0267	2.05198	1.03702	0.0696115	1	up	no
LOC_Os10g36980	LOC_Os10g36980	LOC_Os10g36980.1	GO:0016020(membrane);GO:0016709(oxidoreductase activity, acting on paired donors, with incorporation or reduction of molecular oxygen, NAD(P)H as one donor, and incorporation of one atom of oxygen);GO:0044550(secondary metabolite biosynthetic process)	00903(Limonene and pinene degradation);00945(Stilbenoid, diarylheptanoid and gingerol biosynthesis)	K00517	NA	transposon protein, putative, unclassified, expressed	3.24491	1.58562	2.04646	1.03313	0.0697335	1	up	no
LOC_Os04g55200	LOC_Os04g55200	LOC_Os04g55200.1	GO:0006888(ER to Golgi vesicle-mediated transport);GO:0006890(retrograde vesicle-mediated transport, Golgi to ER);GO:0006891(intra-Golgi vesicle-mediated transport);GO:0030126(COPI vesicle coat)	NA	NA	NA	coatomer subunit epsilon, putative, expressed	8.03217	3.9318	2.04287	1.0306	0.0697335	1	up	no
LOC_Os02g55310	LOC_Os02g55310	LOC_Os02g55310.1	GO:0003674(molecular_function);GO:0005739(mitochondrion);GO:0008150(biological_process)	NA	NA	NA	pentatricopeptide, putative, expressed	1.07321	0.504327	2.128	1.0895	0.0698786	1	up	no
LOC_Os10g28330	LOC_Os10g28330	LOC_Os10g28330.1	GO:0003676(nucleic acid binding);GO:0003700(transcription factor activity, sequence-specific DNA binding);GO:0005515(protein binding);GO:0005634(nucleus);GO:0006351(transcription, DNA-templated);GO:0006355(regulation of transcription, DNA-templated);GO:0044212(transcription regulatory region DNA binding);GO:0046872(metal ion binding)	00052(Galactose metabolism);00600(Sphingolipid metabolism);00531(Glycosaminoglycan degradation);00604(Glycosphingolipid biosynthesis - ganglio series);00511(Other glycan degradation)	K12309	EC:3.2.1.23	ZOS10-04 - C2H2 zinc finger protein, expressed	3.57349	1.73717	2.05707	1.04059	0.0700035	1	up	no
LOC_Os06g05550	LOC_Os06g05550	LOC_Os06g05550.1	GO:0005576(extracellular region);GO:0016042(lipid catabolic process);GO:0016788(hydrolase activity, acting on ester bonds);GO:0048046(apoplast);GO:0052689(carboxylic ester hydrolase activity)	00561(Glycerolipid metabolism)	K00679	EC:2.3.1.158	GDSL-like lipase/acylhydrolase, putative, expressed	42.6913	21.1726	2.01635	1.01174	0.0700253	1	up	no
LOC_Os04g12639	LOC_Os04g12639	LOC_Os04g12639.1	GO:0003674(molecular_function);GO:0008150(biological_process)	NA	NA	NA	carboxyl-terminal proteinase, putative, expressed	36.2943	95.1754	0.381342	-1.39084	0.0701975	1	down	no
LOC_Os03g48180	LOC_Os03g48180	LOC_Os03g48180.1;LOC_Os03g48180.2	GO:0005215(transporter activity);GO:0005886(plasma membrane);GO:0006857(oligopeptide transport);GO:0009506(plasmodesma);GO:0016020(membrane);GO:0016021(integral component of membrane);GO:0080167(response to karrikin);GO:0090448(glucosinolate:proton symporter activity);GO:0090449(phloem glucosinolate loading);GO:1901349(glucosinolate transport);GO:1901349(glucosinolate transport)	NA	NA	NA	peptide transporter PTR2, putative, expressed	7.55279	19.8342	0.380797	-1.39291	0.0702635	1	down	no
LOC_Os03g21800	LOC_Os03g21800	LOC_Os03g21800.1;LOC_Os03g21800.2	GO:0003700(transcription factor activity, sequence-specific DNA binding);GO:0005634(nucleus);GO:0005634(nucleus)	04141(Protein processing in endoplasmic reticulum);04141(Protein processing in endoplasmic reticulum)	K04374	NA	bZIP transcription factor family protein, putative, expressed	8.90321	23.3942	0.380574	-1.39375	0.0702725	1	down	no
LOC_Os06g39590	LOC_Os06g39590	LOC_Os06g39590.1;LOC_Os06g39590.2	GO:0009733(response to auxin);GO:0009733(response to auxin)	04075(Plant hormone signal transduction);04075(Plant hormone signal transduction)	K14484	NA	OsIAA23 - Auxin-responsive Aux/IAA gene family member, expressed	1.82986	4.88745	0.374399	-1.41735	0.0703237	1	down	no
LOC_Os02g01150	LOC_Os02g01150	LOC_Os02g01150.4;LOC_Os02g01150.2;LOC_Os02g01150.3;LOC_Os02g01150.1	GO:0005829(cytosol);GO:0016618(hydroxypyruvate reductase activity);GO:0030267(glyoxylate reductase (NADP) activity);GO:0030267(glyoxylate reductase (NADP) activity)	01200(Carbon metabolism);00630(Glyoxylate and dicarboxylate metabolism);00260(Glycine, serine and threonine metabolism);00260(Glycine, serine and threonine metabolism)	K15893	NA	erythronate-4-phosphate dehydrogenase domain containing protein, expressed	3.30636	1.62043	2.04042	1.02887	0.0703708	1	up	no
LOC_Os04g32010	LOC_Os04g32010	LOC_Os04g32010.1	GO:0000287(magnesium ion binding);GO:0003984(acetolactate synthase activity);GO:0004737(pyruvate decarboxylase activity);GO:0009082(branched-chain amino acid biosynthetic process);GO:0009097(isoleucine biosynthetic process);GO:0009099(valine biosynthetic process);GO:0009507(chloroplast);GO:0009570(chloroplast stroma);GO:0009635(response to herbicide);GO:0030976(thiamine pyrophosphate binding);GO:…	01210(2-Oxocarboxylic acid metabolism);01230(Biosynthesis of amino acids);00650(Butanoate metabolism);00660(C5-Branched dibasic acid metabolism);00290(Valine, leucine and isoleucine biosynthesis);00770(Pantothenate and CoA biosynthesis)	K01652	EC:2.2.1.6	thiamine pyrophosphate enzyme, C-terminal TPP binding domain containing protein, expressed	0.582418	1.57904	0.368844	-1.43892	0.0704716	1	down	no
LOC_Os03g55430	LOC_Os03g55430	LOC_Os03g55430.1	NA	NA	NA	NA	expressed protein	14.7894	38.8158	0.381016	-1.39208	0.0707439	1	down	no
LOC_Os01g54300	LOC_Os01g54300	LOC_Os01g54300.1	GO:0016985(mannan endo-1,4-beta-mannosidase activity);GO:0046355(mannan catabolic process)	00051(Fructose and mannose metabolism)	K19355	EC:3.2.1.78	OsMan02 - Endo-Beta-Mannanase, expressed	0.525476	1.41929	0.370239	-1.43347	0.0710969	1	down	no
LOC_Os09g39430	LOC_Os09g39430	LOC_Os09g39430.1	GO:0005576(extracellular region);GO:0016042(lipid catabolic process);GO:0016788(hydrolase activity, acting on ester bonds);GO:0052689(carboxylic ester hydrolase activity)	04144(Endocytosis)	K10396	NA	GDSL-like lipase/acylhydrolase, putative, expressed	3.45382	9.09114	0.37991	-1.39627	0.0713299	1	down	no
LOC_Os06g49640	LOC_Os06g49640	LOC_Os06g49640.3;LOC_Os06g49640.5;LOC_Os06g49640.1;LOC_Os06g49640.6;LOC_Os06g49640.4;LOC_Os06g49640.2	GO:0003674(molecular_function);GO:0005886(plasma membrane);GO:0008150(biological_process);GO:0009941(chloroplast envelope);GO:0016021(integral component of membrane);GO:0016021(integral component of membrane)	NA	NA	NA	uncharacterized UPF0114 domain containing protein, expressed	1.4404	0.694333	2.07451	1.05277	0.071438	1	up	no
LOC_Os06g45140	LOC_Os06g45140	LOC_Os06g45140.1;LOC_Os06g45140.2;LOC_Os06g45140.3	GO:0003677(DNA binding);GO:0003700(transcription factor activity, sequence-specific DNA binding);GO:0005515(protein binding);GO:0005634(nucleus);GO:0006351(transcription, DNA-templated);GO:0006355(regulation of transcription, DNA-templated);GO:0042803(protein homodimerization activity);GO:0043565(sequence-specific DNA binding);GO:0046982(protein heterodimerization activity);GO:0071333(cellular re…	NA	NA	NA	bZIP transcription factor domain containing protein, expressed	24.718	64.5608	0.382864	-1.3851	0.0716316	1	down	no
LOC_Os03g51459	LOC_Os03g51459	LOC_Os03g51459.1	GO:0003674(molecular_function);GO:0008150(biological_process)	NA	NA	NA	expressed protein	41.3986	108.165	0.382737	-1.38557	0.0716417	1	down	no
LOC_Os04g02754	LOC_Os04g02754	LOC_Os04g02754.1	GO:0004040(amidase activity);GO:0005737(cytoplasm);GO:0005829(cytosol);GO:0009684(indoleacetic acid biosynthetic process);GO:0016810(hydrolase activity, acting on carbon-nitrogen (but not peptide) bonds);GO:0016884(carbon-nitrogen ligase activity, with glutamine as amido-N-donor);GO:0043864(indoleacetamide hydrolase activity)	00970(Aminoacyl-tRNA biosynthesis)	K02433	EC:6.3.5.6 6.3.5.7	amidase family protein, putative, expressed	6.31845	3.124	2.02255	1.01617	0.0716475	1	up	no
LOC_Os02g48730	LOC_Os02g48730	LOC_Os02g48730.1	GO:0005094(Rho GDP-dissociation inhibitor activity);GO:0005096(GTPase activator activity);GO:0005515(protein binding);GO:0005737(cytoplasm);GO:0009932(cell tip growth);GO:0010053(root epidermal cell differentiation)	04120(Ubiquitin mediated proteolysis)	K10686	EC:6.2.1.45	rho GDP-dissociation inhibitor 1, putative, expressed	1.53705	4.07374	0.377306	-1.40619	0.0718344	1	down	no
LOC_Os09g32610	LOC_Os09g32610	LOC_Os09g32610.1	NA	NA	NA	NA	expressed protein	2.22911	1.09025	2.04459	1.03181	0.0720907	1	up	no
LOC_Os11g07870	LOC_Os11g07870	LOC_Os11g07870.1	GO:0003677(DNA binding);GO:0004518(nuclease activity);GO:0005524(ATP binding);GO:0006259(DNA metabolic process);GO:0090305(nucleic acid phosphodiester bond hydrolysis)	03040(Spliceosome)	K12858	EC:3.6.4.13	DEAD/DEAH box helicase domain containing protein, expressed	1.74113	4.5623	0.381635	-1.38973	0.0721692	1	down	no
LOC_Os02g15220	LOC_Os02g15220	LOC_Os02g15220.1;LOC_Os02g15220.2	GO:0003677(DNA binding);GO:0005634(nucleus);GO:0006351(transcription, DNA-templated);GO:0006355(regulation of transcription, DNA-templated);GO:0009294(DNA mediated transformation);GO:0045931(positive regulation of mitotic cell cycle);GO:0048364(root development);GO:0048364(root development)	03022(Basal transcription factors);03022(Basal transcription factors)	K03125	NA	bromodomain containing protein, expressed	3.52841	9.21901	0.382732	-1.38559	0.0723905	1	down	no
LOC_Os12g43730	LOC_Os12g43730	LOC_Os12g43730.1	GO:0004842(ubiquitin-protein transferase activity);GO:0019005(SCF ubiquitin ligase complex);GO:0031146(SCF-dependent proteasomal ubiquitin-dependent protein catabolic process)	NA	NA	NA	expressed protein	1.71577	0.843196	2.03484	1.02492	0.0725349	1	up	no
LOC_Os03g27990	LOC_Os03g27990	LOC_Os03g27990.1	GO:0004672(protein kinase activity);GO:0004674(protein serine/threonine kinase activity);GO:0005524(ATP binding);GO:0005576(extracellular region);GO:0005886(plasma membrane);GO:0006468(protein phosphorylation);GO:0007169(transmembrane receptor protein tyrosine kinase signaling pathway);GO:0016021(integral component of membrane)	04626(Plant-pathogen interaction)	K13436	EC:2.7.11.1	STRUBBELIG-RECEPTOR FAMILY 7 precursor, putative, expressed	0.423203	1.13702	0.372203	-1.42584	0.0726559	1	down	no
LOC_Os06g51330	LOC_Os06g51330	LOC_Os06g51330.1;LOC_Os06g51330.2	NA	NA	NA	NA	expressed protein	3.7253	1.85362	2.00975	1.00701	0.0727284	1	up	no
LOC_Os03g58800	LOC_Os03g58800	LOC_Os03g58800.1	GO:0005524(ATP binding);GO:0005739(mitochondrion);GO:0005783(endoplasmic reticulum);GO:0005886(plasma membrane);GO:0009409(response to cold);GO:0009414(response to water deprivation);GO:0009651(response to salt stress);GO:0009737(response to abscisic acid);GO:0010154(fruit development);GO:0010431(seed maturation);GO:0016021(integral component of membrane);GO:0016887(ATPase activity);GO:0031966(mi…	03050(Proteasome)	K03062	NA	ATPase, putative, expressed	22.5055	11.2449	2.0014	1.00101	0.0727744	1	up	no
LOC_Os03g62240	LOC_Os03g62240	LOC_Os03g62240.1	GO:0003690(double-stranded DNA binding);GO:0005739(mitochondrion);GO:0006355(regulation of transcription, DNA-templated);GO:0009507(chloroplast)	NA	NA	NA	expressed protein	6.2582	3.04825	2.05305	1.03777	0.0728091	1	up	no
LOC_Os01g55150	LOC_Os01g55150	LOC_Os01g55150.1	GO:0003677(DNA binding);GO:0003700(transcription factor activity, sequence-specific DNA binding);GO:0005515(protein binding);GO:0005634(nucleus);GO:0006351(transcription, DNA-templated);GO:0043565(sequence-specific DNA binding);GO:0045893(positive regulation of transcription, DNA-templated)	04141(Protein processing in endoplasmic reticulum)	K04374	NA	bZIP transcription factor domain containing protein, expressed	2.12696	5.63772	0.377272	-1.40632	0.0728093	1	down	no
LOC_Os10g27010	LOC_Os10g27010	LOC_Os10g27010.1	NA	NA	NA	NA	expressed protein	2.29654	6.15839	0.372912	-1.42309	0.0729619	1	down	no
LOC_Os03g55890	LOC_Os03g55890	LOC_Os03g55890.1	GO:0003674(molecular_function);GO:0005634(nucleus);GO:0008150(biological_process)	NA	NA	NA	ternary complex factor MIP1, putative, expressed	1.30664	3.43889	0.379961	-1.39608	0.0733012	1	down	no
LOC_Os12g18960	LOC_Os12g18960	LOC_Os12g18960.2;LOC_Os12g18960.1	GO:0005886(plasma membrane);GO:0006810(transport);GO:0022857(transmembrane transporter activity);GO:0022857(transmembrane transporter activity)	NA	NA	NA	integral membrane protein DUF6 containing protein, expressed	0.959001	0.457592	2.09576	1.06747	0.0733632	1	up	no
LOC_Os03g52320	LOC_Os03g52320	LOC_Os03g52320.1;LOC_Os03g52320.2	GO:0003713(transcription coactivator activity);GO:0005515(protein binding);GO:0005634(nucleus);GO:0006351(transcription, DNA-templated);GO:0006355(regulation of transcription, DNA-templated);GO:0008283(cell proliferation);GO:0009955(adaxial/abaxial pattern specification);GO:0048366(leaf development);GO:0048366(leaf development)	NA	NA	NA	GRF-interacting factor 1, putative, expressed	1.03377	2.74525	0.376567	-1.40902	0.073485	1	down	no
LOC_Os01g12430	LOC_Os01g12430	LOC_Os01g12430.1	GO:0004674(protein serine/threonine kinase activity);GO:0005886(plasma membrane);GO:0006468(protein phosphorylation)	00260(Glycine, serine and threonine metabolism);00350(Tyrosine metabolism);00360(Phenylalanine metabolism);00410(beta-Alanine metabolism);00950(Isoquinoline alkaloid biosynthesis);00960(Tropane, piperidine and pyridine alkaloid biosynthesis)	K00276	EC:1.4.3.21	receptor-like protein kinase, putative, expressed	0.791402	2.10811	0.375408	-1.41347	0.0736124	1	down	no
LOC_Os03g27030	LOC_Os03g27030	LOC_Os03g27030.2;LOC_Os03g27030.1;LOC_Os03g27030.3	GO:0000166(nucleotide binding);GO:0000398(mRNA splicing, via spliceosome);GO:0003723(RNA binding);GO:0005634(nucleus);GO:0005681(spliceosomal complex);GO:0005829(cytosol);GO:0008380(RNA splicing);GO:0016020(membrane);GO:0016607(nuclear speck);GO:0016607(nuclear speck)	03040(Spliceosome);03040(Spliceosome)	K12891	NA	RNA recognition motif containing protein, expressed	1.0185	2.71986	0.374469	-1.41708	0.0740494	1	down	no
LOC_Os05g40010	LOC_Os05g40010	LOC_Os05g40010.1	NA	NA	NA	NA	LTPL17 - Protease inhibitor/seed storage/LTP family protein precursor, expressed	226.918	114.059	1.98948	0.992389	0.0741588	1	up	no
LOC_Os01g03950	LOC_Os01g03950	LOC_Os01g03950.1	GO:0004553(hydrolase activity, hydrolyzing O-glycosyl compounds);GO:0005576(extracellular region);GO:0005618(cell wall);GO:0005829(cytosol);GO:0009044(xylan 1,4-beta-xylosidase activity);GO:0009505(plant-type cell wall);GO:0009506(plasmodesma);GO:0009507(chloroplast);GO:0010411(xyloglucan metabolic process);GO:0030246(carbohydrate binding);GO:0045493(xylan catabolic process);GO:0046556(alpha-L-ar…	00052(Galactose metabolism);00500(Starch and sucrose metabolism)	K01187	EC:3.2.1.20	glycosyl hydrolase, family 31, putative, expressed	1.50117	3.92122	0.382832	-1.38522	0.0741818	1	down	no
LOC_Os11g04954	LOC_Os11g04954	LOC_Os11g04954.1	GO:0000150(recombinase activity);GO:0000400(four-way junction DNA binding);GO:0000730(DNA recombinase assembly);GO:0000794(condensed nuclear chromosome);GO:0003690(double-stranded DNA binding);GO:0003697(single-stranded DNA binding);GO:0004520(endodeoxyribonuclease activity);GO:0005654(nucleoplasm);GO:0006312(mitotic recombination);GO:0007131(reciprocal meiotic recombination);GO:0008094(DNA-depen…	03440(Homologous recombination)	K04482	NA	DNA repair protein Rad51, putative, expressed	9.40913	24.4009	0.385606	-1.3748	0.0748698	1	down	no
LOC_Os11g25160	LOC_Os11g25160	LOC_Os11g25160.4;LOC_Os11g25160.2;LOC_Os11g25160.5;LOC_Os11g25160.6;LOC_Os11g25160.3;LOC_Os11g25160.1	GO:0005829(cytosol);GO:0016491(oxidoreductase activity);GO:0055114(oxidation-reduction process);GO:0055114(oxidation-reduction process)	00960(Tropane, piperidine and pyridine alkaloid biosynthesis);00960(Tropane, piperidine and pyridine alkaloid biosynthesis)	K08081	EC:1.1.1.206	tropinone reductase 2, putative, expressed	1.22377	0.603035	2.02935	1.02102	0.0749728	1	up	no
LOC_Os02g29510	LOC_Os02g29510	LOC_Os02g29510.2;LOC_Os02g29510.3	GO:0005886(plasma membrane);GO:0008150(biological_process);GO:0015095(magnesium ion transmembrane transporter activity);GO:0016021(integral component of membrane);GO:0016021(integral component of membrane)	NA	NA	NA	DUF803 domain containing, putative, expressed	0.741785	1.95255	0.379906	-1.39629	0.0753136	1	down	no
LOC_Os03g47940	LOC_Os03g47940	LOC_Os03g47940.1	GO:0005576(extracellular region);GO:0016042(lipid catabolic process);GO:0016298(lipase activity);GO:0052689(carboxylic ester hydrolase activity)	00561(Glycerolipid metabolism)	K00679	EC:2.3.1.158	GDSL-like lipase/acylhydrolase, putative, expressed	0.74524	1.99204	0.374109	-1.41847	0.0753491	1	down	no
LOC_Os02g18000	LOC_Os02g18000	LOC_Os02g18000.1	GO:0005515(protein binding);GO:0005524(ATP binding);GO:0005576(extracellular region);GO:0006952(defense response);GO:0043531(ADP binding)	03040(Spliceosome)	K12818	EC:3.6.4.13	disease resistance protein RGA2, putative, expressed	2.07772	1.03543	2.00664	1.00478	0.0754773	1	up	no
LOC_Os01g50700	LOC_Os01g50700	LOC_Os01g50700.1	GO:0005737(cytoplasm);GO:0006457(protein folding)	04141(Protein processing in endoplasmic reticulum)	K09503	NA	dehydrin family protein, expressed	2.39372	6.22918	0.384275	-1.37979	0.075691	1	down	no
LOC_Os03g51530	LOC_Os03g51530	LOC_Os03g51530.1	NA	NA	NA	NA	expressed protein	17.9389	46.3764	0.386812	-1.3703	0.075894	1	down	no
LOC_Os11g03160	LOC_Os11g03160	LOC_Os11g03160.1	GO:0000139(Golgi membrane);GO:0005768(endosome);GO:0005794(Golgi apparatus);GO:0005802(trans-Golgi network);GO:0016021(integral component of membrane);GO:0016051(carbohydrate biosynthetic process);GO:0016757(transferase activity, transferring glycosyl groups);GO:0045489(pectin biosynthetic process);GO:0047262(polygalacturonate 4-alpha-galacturonosyltransferase activity);GO:0071555(cell wall organ…	00500(Starch and sucrose metabolism);00520(Amino sugar and nucleotide sugar metabolism)	K13648	EC:2.4.1.43	glycosyl transferase, family 8, putative, expressed	0.347515	0.93783	0.370552	-1.43225	0.0758947	1	down	no
LOC_Os02g35140	LOC_Os02g35140	LOC_Os02g35140.1	GO:0003677(DNA binding);GO:0003700(transcription factor activity, sequence-specific DNA binding);GO:0005515(protein binding);GO:0005634(nucleus);GO:0006351(transcription, DNA-templated);GO:0006355(regulation of transcription, DNA-templated);GO:0009733(response to auxin);GO:0009734(auxin-activated signaling pathway);GO:0010150(leaf senescence);GO:0042802(identical protein binding);GO:0045892(negat…	04075(Plant hormone signal transduction)	K14486	NA	auxin response factor 7, putative, expressed	4.70568	12.1532	0.387198	-1.36886	0.0759784	1	down	no
LOC_Os05g34800	LOC_Os05g34800	LOC_Os05g34800.1	GO:0000902(cell morphogenesis)	NA	NA	NA	expressed protein	0.720714	1.89559	0.380206	-1.39515	0.0761459	1	down	no
LOC_Os08g24930	LOC_Os08g24930	LOC_Os08g24930.1	GO:0003700(transcription factor activity, sequence-specific DNA binding);GO:0005515(protein binding);GO:0005634(nucleus);GO:0006351(transcription, DNA-templated);GO:0006355(regulation of transcription, DNA-templated);GO:0007165(signal transduction);GO:0008270(zinc ion binding);GO:0009911(positive regulation of flower development);GO:0010228(vegetative to reproductive phase transition of meristem)…	NA	NA	NA	expressed protein	1.2496	3.25769	0.383585	-1.38238	0.0763987	1	down	no
LOC_Os01g51210	LOC_Os01g51210	LOC_Os01g51210.2;LOC_Os01g51210.1	GO:0005634(nucleus);GO:0005829(cytosol);GO:0009691(cytokinin biosynthetic process);GO:0016799(hydrolase activity, hydrolyzing N-glycosyl compounds);GO:0016799(hydrolase activity, hydrolyzing N-glycosyl compounds)	NA	NA	NA	uncharacterized protein PA4923, putative, expressed	0.856237	2.28885	0.374091	-1.41854	0.076411	1	down	no
LOC_Os01g19820	LOC_Os01g19820	LOC_Os01g19820.2;LOC_Os01g19820.3;LOC_Os01g19820.4;LOC_Os01g19820.1	GO:0005524(ATP binding);GO:0005634(nucleus);GO:0005773(vacuole);GO:0006950(response to stress);GO:0006950(response to stress)	NA	NA	NA	universal stress protein domain containing protein, putative, expressed	36.4843	93.8661	0.388684	-1.36333	0.0768887	1	down	no
LOC_Os05g46000	LOC_Os05g46000	LOC_Os05g46000.1	GO:0003924(GTPase activity);GO:0005525(GTP binding);GO:0005773(vacuole);GO:0005886(plasma membrane);GO:0006886(intracellular protein transport);GO:0006913(nucleocytoplasmic transport);GO:0007264(small GTPase mediated signal transduction);GO:0010089(xylem development);GO:0010508(positive regulation of autophagy);GO:0010623(programmed cell death involved in cell development);GO:0048102(autophagic c…	04144(Endocytosis);04145(Phagosome)	K07897	NA	ras-related protein, putative, expressed	5.87489	2.9177	2.01353	1.00973	0.0770132	1	up	no
LOC_Os08g05480	LOC_Os08g05480	LOC_Os08g05480.1	GO:0005634(nucleus);GO:0030246(carbohydrate binding)	NA	NA	NA	OsFBX261 - F-box domain containing protein, expressed	5.94969	2.96947	2.00362	1.00261	0.0773603	1	up	no
LOC_Os08g19670	LOC_Os08g19670	LOC_Os08g19670.1	NA	NA	NA	NA	expressed protein	15.3511	39.4821	0.388811	-1.36286	0.0774693	1	down	no
LOC_Os11g01590	LOC_Os11g01590	LOC_Os11g01590.1	GO:0003674(molecular_function);GO:0008150(biological_process);GO:0016021(integral component of membrane)	NA	NA	NA	nodulin, putative, expressed	1.59475	0.79019	2.01819	1.01306	0.0775158	1	up	no
LOC_Os03g46090	LOC_Os03g46090	LOC_Os03g46090.1;LOC_Os03g46090.2	GO:0004439(phosphatidylinositol-4,5-bisphosphate 5-phosphatase activity);GO:0005634(nucleus);GO:0005737(cytoplasm);GO:0005886(plasma membrane);GO:0010305(leaf vascular tissue pattern formation);GO:0016787(hydrolase activity);GO:0034485(phosphatidylinositol-3,4,5-trisphosphate 5-phosphatase activity);GO:0046856(phosphatidylinositol dephosphorylation);GO:0071472(cellular response to salt stress);GO…	00562(Inositol phosphate metabolism);04070(Phosphatidylinositol signaling system);04070(Phosphatidylinositol signaling system)	K01099	EC:3.1.3.36	endonuclease/exonuclease/phosphatase family domain containing protein, expressed	0.856004	2.23459	0.38307	-1.38432	0.0775251	1	down	no
LOC_Os01g06240	LOC_Os01g06240	LOC_Os01g06240.1	GO:0004674(protein serine/threonine kinase activity);GO:0005886(plasma membrane);GO:0006468(protein phosphorylation)	00260(Glycine, serine and threonine metabolism);00350(Tyrosine metabolism);00360(Phenylalanine metabolism);00410(beta-Alanine metabolism);00950(Isoquinoline alkaloid biosynthesis);00960(Tropane, piperidine and pyridine alkaloid biosynthesis)	K00276	EC:1.4.3.21	protein kinase, putative, expressed	1.80937	0.895408	2.02072	1.01487	0.0778894	1	up	no
LOC_Os12g40419	LOC_Os12g40419	LOC_Os12g40419.3;LOC_Os12g40419.1;LOC_Os12g40419.2	GO:0004674(protein serine/threonine kinase activity);GO:0005886(plasma membrane);GO:0007166(cell surface receptor signaling pathway);GO:0007166(cell surface receptor signaling pathway)	04626(Plant-pathogen interaction);04626(Plant-pathogen interaction)	K13430	EC:2.7.11.1	protein kinase domain containing protein, expressed	0.732929	0.36029	2.03428	1.02452	0.0781356	1	up	no
LOC_Os02g02450	LOC_Os02g02450	LOC_Os02g02450.1	GO:0005886(plasma membrane);GO:0006857(oligopeptide transport);GO:0015198(oligopeptide transporter activity);GO:0016021(integral component of membrane);GO:0055085(transmembrane transport)	01200(Carbon metabolism);01230(Biosynthesis of amino acids);00030(Pentose phosphate pathway);00710(Carbon fixation in photosynthetic organisms)	K01807	EC:5.3.1.6	transposon protein, putative, unclassified, expressed	0.796696	0.38709	2.05817	1.04136	0.0781406	1	up	no
LOC_Os02g47150	LOC_Os02g47150	LOC_Os02g47150.1	GO:0000712(resolution of meiotic recombination intermediates);GO:0000819(sister chromatid segregation);GO:0003918(DNA topoisomerase type II (ATP-hydrolyzing) activity);GO:0005634(nucleus);GO:0006265(DNA topological change);GO:0006268(DNA unwinding involved in DNA replication);GO:0006312(mitotic recombination);GO:0009295(nucleoid);GO:0009330(DNA topoisomerase complex (ATP-hydrolyzing));GO:0044774(…	NA	NA	NA	DNA topoisomerase 2, putative, expressed	7.5053	19.2332	0.390226	-1.35762	0.0781515	1	down	no
LOC_Os06g14240	LOC_Os06g14240	LOC_Os06g14240.1	GO:0009408(response to heat)	04141(Protein processing in endoplasmic reticulum)	K13993	NA	hsp20/alpha crystallin family protein, putative, expressed	1.68789	4.44801	0.379471	-1.39794	0.0781934	1	down	no
LOC_Os02g40680	LOC_Os02g40680	LOC_Os02g40680.1	GO:0000070(mitotic sister chromatid segregation);GO:0000818(nuclear MIS12/MIND complex);GO:0034501(protein localization to kinetochore);GO:0051382(kinetochore assembly)	NA	NA	NA	mis12 protein, expressed	1.07899	2.84352	0.379454	-1.398	0.0782942	1	down	no
LOC_Os03g12510	LOC_Os03g12510	LOC_Os03g12510.1	GO:0001666(response to hypoxia);GO:0005344(oxygen transporter activity);GO:0005618(cell wall);GO:0005737(cytoplasm);GO:0005829(cytosol);GO:0005886(plasma membrane);GO:0009506(plasmodesma);GO:0019825(oxygen binding);GO:0020037(heme binding);GO:0046872(metal ion binding)	NA	NA	NA	non-symbiotic hemoglobin 2, putative, expressed	20.4243	52.4175	0.389647	-1.35976	0.0783093	1	down	no
LOC_Os05g48830	LOC_Os05g48830	LOC_Os05g48830.1	NA	NA	NA	NA	expressed protein	5.75651	2.81736	2.04322	1.03085	0.0785559	1	up	no
LOC_Os04g10530	LOC_Os04g10530	LOC_Os04g10530.1	GO:0004040(amidase activity);GO:0016884(carbon-nitrogen ligase activity, with glutamine as amido-N-donor)	00330(Arginine and proline metabolism);00360(Phenylalanine metabolism);00380(Tryptophan metabolism)	K01426	EC:3.5.1.4	amidase, putative, expressed	0.578494	1.5259	0.379117	-1.39929	0.0787552	1	down	no
LOC_Os04g28150	LOC_Os04g28150	LOC_Os04g28150.1	GO:0005634(nucleus);GO:0005829(cytosol);GO:0009736(cytokinin-activated signaling pathway)	04075(Plant hormone signal transduction)	K14491	NA	expressed protein	1.27554	3.39225	0.376015	-1.41114	0.0787552	1	down	no
LOC_Os05g49980	LOC_Os05g49980	LOC_Os05g49980.1;LOC_Os05g49980.2	NA	NA	NA	NA	OsFBL26 - F-box domain and LRR containing protein, expressed	1.41308	0.702461	2.01162	1.00836	0.0788326	1	up	no
LOC_Os04g42940	LOC_Os04g42940	LOC_Os04g42940.1	NA	NA	NA	NA	expressed protein	1.55373	4.05169	0.383478	-1.38278	0.0790115	1	down	no
LOC_Os08g44420	LOC_Os08g44420	LOC_Os08g44420.1	GO:0005871(kinesin complex);GO:0007018(microtubule-based movement);GO:0008574(ATP-dependent microtubule motor activity, plus-end-directed)	NA	NA	NA	kinesin-related protein, putative, expressed	3.79597	9.7203	0.39052	-1.35653	0.0790788	1	down	no
LOC_Os03g63370	LOC_Os03g63370	LOC_Os03g63370.1	GO:0005215(transporter activity);GO:0005634(nucleus);GO:0006810(transport)	NA	NA	NA	CRAL/TRIO domain containing protein, expressed	3.98354	1.9918	1.99997	0.99998	0.079175	1	up	no
LOC_Os04g35210	LOC_Os04g35210	LOC_Os04g35210.1	NA	NA	NA	NA	Leucine Rich Repeat family protein, expressed	1.79722	0.903876	1.98835	0.991572	0.0792997	1	up	no
LOC_Os09g32180	LOC_Os09g32180	LOC_Os09g32180.1	NA	NA	NA	NA	expressed protein	1.98752	0.981901	2.02415	1.01732	0.0793445	1	up	no
LOC_Os01g55600	LOC_Os01g55600	LOC_Os01g55600.1	GO:0005215(transporter activity);GO:0005886(plasma membrane);GO:0006857(oligopeptide transport);GO:0016020(membrane);GO:0016021(integral component of membrane);GO:0080054(low-affinity nitrate transmembrane transporter activity);GO:0080055(low-affinity nitrate transport)	NA	NA	NA	peptide transporter PTR2, putative, expressed	3.70535	9.50547	0.389813	-1.35915	0.07935	1	down	no
LOC_Os10g26560	LOC_Os10g26560	LOC_Os10g26560.1	GO:0003674(molecular_function);GO:0005634(nucleus);GO:0005694(chromosome);GO:0005730(nucleolus);GO:0007126(meiotic nuclear division)	NA	NA	NA	expressed protein	1.00011	2.59971	0.3847	-1.37819	0.0795078	1	down	no
LOC_Os07g48790	LOC_Os07g48790	LOC_Os07g48790.1	GO:0004679(AMP-activated protein kinase activity);GO:0005515(protein binding);GO:0005524(ATP binding);GO:0005737(cytoplasm);GO:0005975(carbohydrate metabolic process);GO:0006633(fatty acid biosynthetic process);GO:0009744(response to sucrose);GO:0016301(kinase activity);GO:0016310(phosphorylation);GO:0019887(protein kinase regulator activity);GO:0042128(nitrate assimilation);GO:0043562(cellular r…	04931(Insulin resistance)	K07199	NA	SNF1-related protein kinase regulatory subunit beta-1, putative, expressed	3.22287	1.6011	2.0129	1.00928	0.0795425	1	up	no
LOC_Os05g14980	LOC_Os05g14980	LOC_Os05g14980.1	NA	NA	NA	NA	expressed protein	1.71399	0.853921	2.0072	1.00518	0.0797885	1	up	no
LOC_Os01g10490	LOC_Os01g10490	LOC_Os01g10490.1	NA	NA	NA	NA	keratin, type I cytoskeletal 9, putative, expressed	2.07165	5.36109	0.386424	-1.37174	0.0798912	1	down	no
LOC_Os01g05585	LOC_Os01g05585	LOC_Os01g05585.1	NA	NA	NA	NA	metallothionein, putative, expressed	96.0253	48.8453	1.96591	0.975194	0.0799815	1	up	no
LOC_Os03g27280	LOC_Os03g27280	LOC_Os03g27280.1	GO:0004674(protein serine/threonine kinase activity);GO:0005634(nucleus);GO:0005737(cytoplasm);GO:0006468(protein phosphorylation);GO:0035556(intracellular signal transduction)	04075(Plant hormone signal transduction)	K14498	EC:2.7.11.1	CAMK_CAMK_like.19 - CAMK includes calcium/calmodulin depedent protein kinases, expressed	3.4669	1.74854	1.98273	0.987492	0.0801227	1	up	no
LOC_Os03g56782	LOC_Os03g56782	LOC_Os03g56782.1	GO:0003674(molecular_function);GO:0005576(extracellular region);GO:0005886(plasma membrane);GO:0008150(biological_process);GO:0016021(integral component of membrane)	NA	NA	NA	expressed protein	9.88052	25.7383	0.383884	-1.38126	0.0801493	1	down	no
LOC_Os01g51770	LOC_Os01g51770	LOC_Os01g51770.1	GO:0005515(protein binding);GO:0005739(mitochondrion);GO:0005741(mitochondrial outer membrane);GO:0005773(vacuole);GO:0005774(vacuolar membrane);GO:0005794(Golgi apparatus);GO:0005886(plasma membrane);GO:0006820(anion transport);GO:0006952(defense response);GO:0008308(voltage-gated anion channel activity);GO:0009507(chloroplast);GO:0009536(plastid);GO:0009617(response to bacterium);GO:0009941(chl…	NA	NA	NA	outer mitochondrial membrane porin, putative, expressed	3.72323	1.86846	1.99267	0.994703	0.080219	1	up	no
LOC_Os05g25194	LOC_Os05g25194	LOC_Os05g25194.1;LOC_Os05g25194.2	GO:0000139(Golgi membrane);GO:0005385(zinc ion transmembrane transporter activity);GO:0005802(trans-Golgi network);GO:0071577(zinc II ion transmembrane transport);GO:0071577(zinc II ion transmembrane transport)	NA	NA	NA	metal cation transporter, putative, expressed	4.90379	12.5181	0.391736	-1.35205	0.0802199	1	down	no
LOC_Os07g05060	LOC_Os07g05060	LOC_Os07g05060.1	NA	NA	NA	NA	expressed protein	3.25937	1.63815	1.98967	0.992527	0.0803437	1	up	no
LOC_Os05g18524	LOC_Os05g18524	LOC_Os05g18524.1	NA	NA	NA	NA	expressed protein	4.82258	2.44	1.97647	0.982923	0.0804815	1	up	no
LOC_Os01g47270	LOC_Os01g47270	LOC_Os01g47270.1	NA	NA	NA	NA	DUF1645 domain containing protein, putative, expressed	5.75538	2.90095	1.98396	0.988386	0.0805589	1	up	no
LOC_Os10g37230	LOC_Os10g37230	LOC_Os10g37230.1	GO:0005634(nucleus);GO:0005829(cytosol);GO:0007338(single fertilization);GO:0009846(pollen germination);GO:0009860(pollen tube growth);GO:0016740(transferase activity)	NA	NA	NA	expressed protein	28.6532	72.9511	0.392773	-1.34823	0.0805607	1	down	no
LOC_Os10g39520	LOC_Os10g39520	LOC_Os10g39520.1	GO:0005886(plasma membrane);GO:0006952(defense response)	NA	NA	NA	MLO domain containing protein, putative, expressed	1.54706	3.9911	0.387628	-1.36725	0.0805944	1	down	no
LOC_Os12g17430	LOC_Os12g17430	LOC_Os12g17430.1	GO:0005524(ATP binding);GO:0006952(defense response);GO:0043531(ADP binding)	04626(Plant-pathogen interaction)	K13457	NA	NBS-LRR disease resistance protein, putative, expressed	2.08415	1.03241	2.01872	1.01344	0.0808053	1	up	no
LOC_Os03g20720	LOC_Os03g20720	LOC_Os03g20720.1	GO:0003924(GTPase activity);GO:0005096(GTPase activator activity);GO:0005525(GTP binding);GO:0005737(cytoplasm);GO:0005829(cytosol);GO:0006913(nucleocytoplasmic transport);GO:0009615(response to virus)	04144(Endocytosis)	K12486	NA	GTPase-activating protein, putative, expressed	3.88149	9.88773	0.392556	-1.34903	0.0810528	1	down	no
LOC_Os05g45300	LOC_Os05g45300	LOC_Os05g45300.1	GO:0003824(catalytic activity);GO:0004165(dodecenoyl-CoA delta-isomerase activity);GO:0005737(cytoplasm);GO:0005777(peroxisome);GO:0006635(fatty acid beta-oxidation);GO:0009062(fatty acid catabolic process);GO:0048767(root hair elongation);GO:0080024(indolebutyric acid metabolic process);GO:0080026(response to indolebutyric acid)	00062(Fatty acid elongation);04626(Plant-pathogen interaction)	K18880	EC:4.2.1.134	enoyl-CoA hydratase/isomerase family protein, putative, expressed	10.4793	5.32968	1.96621	0.975418	0.0814541	1	up	no
LOC_Os01g40480	LOC_Os01g40480	LOC_Os01g40480.1	GO:0005509(calcium ion binding);GO:0005544(calcium-dependent phospholipid binding);GO:0005886(plasma membrane)	NA	NA	NA	anthranilate phosphoribosyltransferase, putative, expressed	0.984555	0.495523	1.9869	0.99052	0.0815299	1	up	no
LOC_Os02g56900	LOC_Os02g56900	LOC_Os02g56900.1	GO:0003674(molecular_function);GO:0005634(nucleus);GO:0005737(cytoplasm);GO:0008150(biological_process)	NA	NA	NA	thioredoxin family protein, putative, expressed	1.78435	4.60161	0.387767	-1.36674	0.0816888	1	down	no
LOC_Os09g29420	LOC_Os09g29420	LOC_Os09g29420.1	GO:0005737(cytoplasm);GO:0008479(queuine tRNA-ribosyltransferase activity);GO:0008616(queuosine biosynthetic process)	NA	NA	NA	queuine tRNA-ribosyltransferase, putative, expressed	1.54374	3.97766	0.388102	-1.36549	0.0816916	1	down	no
LOC_Os08g03420	LOC_Os08g03420	LOC_Os08g03420.4;LOC_Os08g03420.3;LOC_Os08g03420.2;LOC_Os08g03420.1	GO:0005768(endosome);GO:0005794(Golgi apparatus);GO:0005802(trans-Golgi network);GO:0005886(plasma membrane);GO:0008150(biological_process);GO:0008150(biological_process)	NA	NA	NA	kelch repeat protein, putative, expressed	18.3913	46.6469	0.394266	-1.34276	0.0819467	1	down	no
LOC_Os01g65770	LOC_Os01g65770	LOC_Os01g65770.1	NA	NA	NA	NA	expressed protein	3.40272	8.7863	0.387275	-1.36857	0.0819472	1	down	no
LOC_Os03g13250	LOC_Os03g13250	LOC_Os03g13250.1	GO:0000325(plant-type vacuole);GO:0005215(transporter activity);GO:0005773(vacuole);GO:0005774(vacuolar membrane);GO:0005794(Golgi apparatus);GO:0005886(plasma membrane);GO:0009705(plant-type vacuole membrane);GO:0015031(protein transport);GO:0015112(nitrate transmembrane transporter activity);GO:0015197(peptide transporter activity);GO:0015334(high-affinity oligopeptide transporter activity);GO:…	NA	NA	NA	peptide transporter PTR2, putative, expressed	1.1451	0.567987	2.01606	1.01154	0.0821691	1	up	no
LOC_Os04g37790	LOC_Os04g37790	LOC_Os04g37790.1;LOC_Os04g37790.2	GO:0000795(synaptonemal complex);GO:0007131(reciprocal meiotic recombination);GO:0007131(reciprocal meiotic recombination)	NA	NA	NA	expressed protein	1.16233	2.97772	0.390341	-1.35719	0.0821902	1	down	no
LOC_Os01g61160	LOC_Os01g61160	LOC_Os01g61160.1	GO:0005507(copper ion binding);GO:0016722(oxidoreductase activity, oxidizing metal ions)	00053(Ascorbate and aldarate metabolism)	K00423	EC:1.10.3.3	laccase precursor protein, putative, expressed	1.09074	0.538881	2.02408	1.01726	0.0821989	1	up	no
LOC_Os04g54300	LOC_Os04g54300	LOC_Os04g54300.1	GO:0003674(molecular_function);GO:0005634(nucleus);GO:0009611(response to wounding)	NA	NA	NA	wound induced protein, putative, expressed	73.4068	186.048	0.394558	-1.34169	0.0822047	1	down	no
LOC_Os12g02330	LOC_Os12g02330	LOC_Os12g02330.2	GO:0009611(response to wounding);GO:0009723(response to ethylene);GO:0009751(response to salicylic acid);GO:0042542(response to hydrogen peroxide)	NA	NA	NA	LTPL13 - Protease inhibitor/seed storage/LTP family protein precursor, expressed	9.10214	4.63335	1.96449	0.974152	0.0822459	1	up	no
LOC_Os02g42440	LOC_Os02g42440	LOC_Os02g42440.1	GO:0003674(molecular_function);GO:0008150(biological_process);GO:0009507(chloroplast)	04141(Protein processing in endoplasmic reticulum);04120(Ubiquitin mediated proteolysis);03420(Nucleotide excision repair)	K03868	NA	GEM, putative, expressed	12.4049	6.33516	1.95811	0.969459	0.0822994	1	up	no
LOC_Os01g06660	LOC_Os01g06660	LOC_Os01g06660.1	GO:0000287(magnesium ion binding);GO:0001666(response to hypoxia);GO:0004737(pyruvate decarboxylase activity);GO:0005829(cytosol);GO:0030976(thiamine pyrophosphate binding)	00010(Glycolysis / Gluconeogenesis)	K01568	EC:4.1.1.1	thiamine pyrophosphate enzyme, C-terminal TPP binding domain containing protein, expressed	5.14219	13.0593	0.393758	-1.34462	0.0824142	1	down	no
LOC_Os01g66150	LOC_Os01g66150	LOC_Os01g66150.1	GO:0005634(nucleus);GO:0016021(integral component of membrane)	NA	NA	NA	expressed protein	7.09603	18.0346	0.393468	-1.34568	0.0827862	1	down	no
LOC_Os09g34000	LOC_Os09g34000	LOC_Os09g34000.2;LOC_Os09g34000.1;LOC_Os09g34000.3;LOC_Os09g34000.4	GO:0003674(molecular_function);GO:0006457(protein folding);GO:0009507(chloroplast);GO:0009570(chloroplast stroma);GO:0015031(protein transport);GO:0015031(protein transport)	NA	NA	NA	expressed protein	1.39727	0.693804	2.01393	1.01001	0.0830416	1	up	no
LOC_Os08g43210	LOC_Os08g43210	LOC_Os08g43210.1	NA	NA	NA	NA	AP2 domain containing protein, expressed	6.82187	17.3174	0.393932	-1.34398	0.0832564	1	down	no
LOC_Os01g07410	LOC_Os01g07410	LOC_Os01g07410.1	GO:0005737(cytoplasm)	00561(Glycerolipid metabolism);00564(Glycerophospholipid metabolism)	K13506	EC:2.3.1.15	growth regulator related protein, putative, expressed	4.4832	11.3613	0.394604	-1.34152	0.0833549	1	down	no
LOC_Os01g66810	LOC_Os01g66810	LOC_Os01g66810.1	NA	NA	NA	NA	expressed protein	3.05688	7.933	0.385337	-1.37581	0.0834492	1	down	no
LOC_Os04g32080	LOC_Os04g32080	LOC_Os04g32080.1	GO:0005576(extracellular region);GO:0016491(oxidoreductase activity);GO:0055114(oxidation-reduction process)	NA	NA	NA	11-beta-hydroxysteroid dehydrogenase, putative, expressed	76.514	39.457	1.93917	0.955443	0.0837856	1	up	no
LOC_Os01g72530	LOC_Os01g72530	LOC_Os01g72530.1	GO:0005509(calcium ion binding)	04626(Plant-pathogen interaction)	K13448	NA	OsCML31 - Calmodulin-related calcium sensor protein, expressed	1.4325	3.74127	0.382892	-1.38499	0.0838082	1	down	no
LOC_Os08g41400	LOC_Os08g41400	LOC_Os08g41400.1	NA	NA	NA	NA	expressed protein	0.381633	0.9943	0.383821	-1.3815	0.0839331	1	down	no
LOC_Os09g36510	LOC_Os09g36510	LOC_Os09g36510.1	NA	NA	NA	NA	expressed protein	6.89884	17.5961	0.392067	-1.35083	0.0839769	1	down	no
LOC_Os08g42040	LOC_Os08g42040	LOC_Os08g42040.2;LOC_Os08g42040.1	NA	NA	NA	NA	LTPL80 - Protease inhibitor/seed storage/LTP family protein precursor, expressed	16.3694	8.41175	1.94602	0.960527	0.084068	1	up	no
LOC_Os04g44500	LOC_Os04g44500	LOC_Os04g44500.1	GO:0003674(molecular_function);GO:0005575(cellular_component);GO:0008150(biological_process)	NA	NA	NA	GEM, putative, expressed	4.40263	2.22396	1.97964	0.985236	0.0842027	1	up	no
LOC_Os03g63900	LOC_Os03g63900	LOC_Os03g63900.1	GO:0051213(dioxygenase activity)	00270(Cysteine and methionine metabolism)	K05933	EC:1.14.17.4	1-aminocyclopropane-1-carboxylate oxidase 2, putative, expressed	1.96853	0.986411	1.99565	0.996859	0.0842524	1	up	no
LOC_Os05g07870	LOC_Os05g07870	LOC_Os05g07870.1	GO:0034219(carbohydrate transmembrane transport)	00500(Starch and sucrose metabolism);00460(Cyanoamino acid metabolism);00940(Phenylpropanoid biosynthesis)	K05350	EC:3.2.1.21	triose phosphate/phosphate translocator, non-green plastid,chloroplast precursor, putative, expressed	0.829532	2.15026	0.385782	-1.37414	0.0844387	1	down	no
LOC_Os01g67160	LOC_Os01g67160	LOC_Os01g67160.1	GO:0000307(cyclin-dependent protein kinase holoenzyme complex);GO:0004674(protein serine/threonine kinase activity);GO:0004693(cyclin-dependent protein serine/threonine kinase activity);GO:0005515(protein binding);GO:0005524(ATP binding);GO:0005634(nucleus);GO:0006468(protein phosphorylation);GO:0008353(RNA polymerase II carboxy-terminal domain kinase activity);GO:0016301(kinase activity);GO:0030…	03022(Basal transcription factors);03420(Nucleotide excision repair)	K02202	EC:2.7.11.22 2.7.11.23	cyclin-dependent kinase B1-1, putative, expressed	13.3823	33.7856	0.396095	-1.33608	0.0845171	1	down	no
LOC_Os04g52670	LOC_Os04g52670	LOC_Os04g52670.1	GO:0003674(molecular_function);GO:0005737(cytoplasm);GO:0009733(response to auxin);GO:0009958(positive gravitropism);GO:0016049(cell growth);GO:0060918(auxin transport);GO:0090057(root radial pattern formation)	04075(Plant hormone signal transduction)	K14488	NA	OsSAUR21 - Auxin-responsive SAUR gene family member, expressed	3.6977	1.87253	1.9747	0.981636	0.0845457	1	up	no
LOC_Os10g40360	LOC_Os10g40360	LOC_Os10g40360.1	GO:0004657(proline dehydrogenase activity);GO:0005739(mitochondrion);GO:0006537(glutamate biosynthetic process);GO:0006562(proline catabolic process);GO:0006970(response to osmotic stress);GO:0009414(response to water deprivation);GO:0010133(proline catabolic process to glutamate);GO:0055114(oxidation-reduction process)	00330(Arginine and proline metabolism)	K00318	EC:1.5.-.-	proline oxidase, mitochondrial precursor, putative, expressed	3.32832	1.69915	1.95882	0.969981	0.0845863	1	up	no
LOC_Os10g35330	LOC_Os10g35330	LOC_Os10g35330.1	GO:0009505(plant-type cell wall)	00052(Galactose metabolism);00561(Glycerolipid metabolism);00600(Sphingolipid metabolism);00603(Glycosphingolipid biosynthesis - globo series)	K07407	EC:3.2.1.22	expressed protein	12.1948	6.26657	1.94601	0.960522	0.0846601	1	up	no
LOC_Os01g18050	LOC_Os01g18050	LOC_Os01g18050.1	GO:0003924(GTPase activity);GO:0005200(structural constituent of cytoskeleton);GO:0005525(GTP binding);GO:0005737(cytoplasm);GO:0005874(microtubule);GO:0005886(plasma membrane);GO:0007017(microtubule-based process);GO:0009409(response to cold);GO:0009651(response to salt stress);GO:0015630(microtubule cytoskeleton)	04145(Phagosome)	K07375	NA	tubulin/FtsZ domain containing protein, putative, expressed	25.2119	63.4525	0.397336	-1.33157	0.0847415	1	down	no
LOC_Os05g34170	LOC_Os05g34170	LOC_Os05g34170.2;LOC_Os05g34170.3	GO:0003924(GTPase activity);GO:0005200(structural constituent of cytoskeleton);GO:0005525(GTP binding);GO:0005737(cytoplasm);GO:0005874(microtubule);GO:0005886(plasma membrane);GO:0007017(microtubule-based process);GO:0009409(response to cold);GO:0009651(response to salt stress);GO:0015630(microtubule cytoskeleton);GO:0015630(microtubule cytoskeleton)	04145(Phagosome);04145(Phagosome)	K07375	NA	tubulin/FtsZ domain containing protein, putative, expressed	11.0991	27.9702	0.396819	-1.33345	0.0849674	1	down	no
LOC_Os07g31650	LOC_Os07g31650	LOC_Os07g31650.1	GO:0004842(ubiquitin-protein transferase activity);GO:0005737(cytoplasm);GO:0009966(regulation of signal transduction)	04120(Ubiquitin mediated proteolysis)	K10604	EC:2.3.2.27	expressed protein	0.441952	1.14154	0.387154	-1.36902	0.0850139	1	down	no
LOC_Os12g37580	LOC_Os12g37580	LOC_Os12g37580.1	GO:0005524(ATP binding);GO:0005774(vacuolar membrane);GO:0005886(plasma membrane);GO:0008559(xenobiotic-transporting ATPase activity);GO:0016021(integral component of membrane);GO:0042626(ATPase activity, coupled to transmembrane movement of substances)	02010(ABC transporters)	K05666	NA	ABC transporter, ATP-binding protein, putative, expressed	2.69601	1.38068	1.95267	0.965447	0.0850215	1	up	no
LOC_Os01g28474	LOC_Os01g28474	LOC_Os01g28474.1	GO:0005737(cytoplasm);GO:0016740(transferase activity);GO:0016747(transferase activity, transferring acyl groups other than amino-acyl groups)	00073(Cutin, suberine and wax biosynthesis)	K15400	EC:2.3.1.188	transferase family protein, putative, expressed	3.27236	8.30832	0.393865	-1.34423	0.0850341	1	down	no
LOC_Os02g52040	LOC_Os02g52040	LOC_Os02g52040.1	GO:0001666(response to hypoxia);GO:0003674(molecular_function);GO:0005576(extracellular region);GO:0005615(extracellular space);GO:0005794(Golgi apparatus);GO:0009505(plant-type cell wall);GO:0040007(growth);GO:0048046(apoplast)	NA	NA	NA	phosphate-induced protein 1 conserved region domain containing protein, expressed	22.4497	56.4443	0.397732	-1.33013	0.0854493	1	down	no
LOC_Os08g20440	LOC_Os08g20440	LOC_Os08g20440.1;LOC_Os08g20440.2	GO:0004842(ubiquitin-protein transferase activity);GO:0019005(SCF ubiquitin ligase complex);GO:0031146(SCF-dependent proteasomal ubiquitin-dependent protein catabolic process);GO:0031146(SCF-dependent proteasomal ubiquitin-dependent protein catabolic process)	NA	NA	NA	OsMADS69 - MADS-box family gene with M-alpha type-box, expressed	0.977383	2.50048	0.390879	-1.35521	0.0854646	1	down	no
LOC_Os07g11650	LOC_Os07g11650	LOC_Os07g11650.1	GO:0004867(serine-type endopeptidase inhibitor activity);GO:0005622(intracellular);GO:0006952(defense response)	NA	NA	NA	LTPL164 - Protease inhibitor/seed storage/LTP family protein precursor, expressed	2256.85	1171.03	1.92723	0.946532	0.0856639	1	up	no
LOC_Os03g05530	LOC_Os03g05530	LOC_Os03g05530.1	GO:0005886(plasma membrane);GO:0006810(transport);GO:0022857(transmembrane transporter activity)	NA	NA	NA	nodulin, putative, expressed	14.7798	7.63957	1.93464	0.952062	0.0856715	1	up	no
LOC_Os01g67420	LOC_Os01g67420	LOC_Os01g67420.1	GO:0004806(triglyceride lipase activity);GO:0005886(plasma membrane);GO:0006629(lipid metabolic process);GO:0016021(integral component of membrane);GO:0016787(hydrolase activity)	NA	NA	NA	lipase, putative, expressed	3.96483	9.98237	0.397183	-1.33212	0.0857732	1	down	no
LOC_Os03g15840	LOC_Os03g15840	LOC_Os03g15840.1	GO:0005886(plasma membrane);GO:0008194(UDP-glycosyltransferase activity);GO:0009247(glycolipid biosynthetic process);GO:0009507(chloroplast);GO:0009536(plastid);GO:0009941(chloroplast envelope);GO:0016021(integral component of membrane);GO:0016036(cellular response to phosphate starvation);GO:0016757(transferase activity, transferring glycosyl groups);GO:0031969(chloroplast membrane);GO:0046506(s…	00561(Glycerolipid metabolism)	K06119	EC:2.4.1.-	glycosyl transferase, group 1 domain containing protein, expressed	3.59781	9.07321	0.396531	-1.33449	0.085982	1	down	no
LOC_Os11g44870	LOC_Os11g44870	LOC_Os11g44870.1;LOC_Os11g44870.2	GO:0004674(protein serine/threonine kinase activity);GO:0005886(plasma membrane);GO:0006468(protein phosphorylation);GO:0006952(defense response);GO:0009506(plasmodesma);GO:0009506(plasmodesma)	03040(Spliceosome);04141(Protein processing in endoplasmic reticulum);04144(Endocytosis);04144(Endocytosis)	K03283	NA	expressed protein	6.96138	3.58991	1.93915	0.955424	0.0860897	1	up	no
LOC_Os05g02450	LOC_Os05g02450	LOC_Os05g02450.1;LOC_Os05g02450.2	GO:0003674(molecular_function);GO:0005739(mitochondrion);GO:0008150(biological_process);GO:0008150(biological_process)	NA	NA	NA	expressed protein	1.1167	0.564433	1.97844	0.984362	0.0862315	1	up	no
LOC_Os11g33270	LOC_Os11g33270	LOC_Os11g33270.1	GO:0004553(hydrolase activity, hydrolyzing O-glycosyl compounds);GO:0005576(extracellular region);GO:0005618(cell wall);GO:0010411(xyloglucan metabolic process);GO:0016762(xyloglucan:xyloglucosyl transferase activity);GO:0016798(hydrolase activity, acting on glycosyl bonds);GO:0042546(cell wall biogenesis);GO:0048046(apoplast);GO:0071555(cell wall organization)	04075(Plant hormone signal transduction)	K14504	EC:2.4.1.207	glycosyl hydrolases family 16, putative, expressed	6.64657	16.7354	0.397156	-1.33222	0.0863139	1	down	no
LOC_Os01g16450	LOC_Os01g16450	LOC_Os01g16450.1	GO:0004601(peroxidase activity);GO:0009505(plant-type cell wall);GO:0009664(plant-type cell wall organization)	00940(Phenylpropanoid biosynthesis)	K00430	EC:1.11.1.7	peroxidase precursor, putative, expressed	21.2416	53.2483	0.398916	-1.32584	0.0865215	1	down	no
LOC_Os01g11240	LOC_Os01g11240	LOC_Os01g11240.1	GO:0005634(nucleus);GO:0008150(biological_process)	NA	NA	NA	DUF538 domain containing protein, putative, expressed	60.5656	31.4714	1.92447	0.944459	0.0866989	1	up	no
LOC_Os04g20560	LOC_Os04g20560	LOC_Os04g20560.2;LOC_Os04g20560.1	GO:0000122(negative regulation of transcription from RNA polymerase II promoter);GO:0005634(nucleus);GO:0006346(methylation-dependent chromatin silencing);GO:0008327(methyl-CpG binding);GO:0008327(methyl-CpG binding)	NA	NA	NA	methyl-CpG binding domain containing protein, expressed	0.782349	2.06166	0.379474	-1.39793	0.0867242	1	down	no
LOC_Os01g09620	LOC_Os01g09620	LOC_Os01g09620.1;LOC_Os01g09620.2	GO:0005634(nucleus);GO:0008270(zinc ion binding);GO:0009867(jasmonic acid mediated signaling pathway);GO:0010150(leaf senescence);GO:0010150(leaf senescence)	NA	NA	NA	zinc finger/CCCH transcription factor, putative, expressed	7.26509	18.2212	0.398716	-1.32657	0.0868343	1	down	no
LOC_Os08g09700	LOC_Os08g09700	LOC_Os08g09700.2;LOC_Os08g09700.1	GO:0003674(molecular_function);GO:0005575(cellular_component);GO:0008150(biological_process);GO:0008150(biological_process)	NA	NA	NA	OsFBX270 - F-box domain containing protein, expressed	38.8553	20.1981	1.92371	0.943892	0.0868457	1	up	no
LOC_Os02g32760	LOC_Os02g32760	LOC_Os02g32760.1	GO:0002181(cytoplasmic translation);GO:0003735(structural constituent of ribosome);GO:0022625(cytosolic large ribosomal subunit);GO:0030687(preribosome, large subunit precursor);GO:0070180(large ribosomal subunit rRNA binding)	03010(Ribosome)	K02943	NA	60S acidic ribosomal protein, putative, expressed	8.59853	21.6772	0.396662	-1.33402	0.08699	1	down	no
LOC_Os03g31690	LOC_Os03g31690	LOC_Os03g31690.1	GO:0004042(acetyl-CoA:L-glutamate N-acetyltransferase activity);GO:0005737(cytoplasm);GO:0006526(arginine biosynthetic process);GO:0009507(chloroplast)	01210(2-Oxocarboxylic acid metabolism);01230(Biosynthesis of amino acids);00220(Arginine biosynthesis)	K14682	EC:2.3.1.1	GCN5-related N-acetyltransferase, putative, expressed	15.3374	38.4041	0.399369	-1.32421	0.0871155	1	down	no
LOC_Os01g65370	LOC_Os01g65370	LOC_Os01g65370.1	GO:0003677(DNA binding);GO:0003700(transcription factor activity, sequence-specific DNA binding);GO:0005515(protein binding);GO:0005634(nucleus);GO:0006351(transcription, DNA-templated);GO:0009751(response to salicylic acid);GO:0009753(response to jasmonic acid);GO:0010224(response to UV-B);GO:0045892(negative regulation of transcription, DNA-templated);GO:1903086(negative regulation of sinapate …	00190(Oxidative phosphorylation);00860(Porphyrin and chlorophyll metabolism)	K02259	NA	MYB family transcription factor, putative, expressed	1.49342	3.85779	0.387119	-1.36915	0.0871727	1	down	no
LOC_Os06g13670	LOC_Os06g13670	LOC_Os06g13670.1	GO:0003677(DNA binding);GO:0003700(transcription factor activity, sequence-specific DNA binding);GO:0005515(protein binding);GO:0005634(nucleus);GO:0005667(transcription factor complex);GO:0006351(transcription, DNA-templated);GO:0006355(regulation of transcription, DNA-templated);GO:0032876(negative regulation of DNA endoreduplication);GO:0042023(DNA endoreduplication)	NA	NA	NA	E2F family transcription factor protein, putative, expressed	1.01912	2.59862	0.392177	-1.35042	0.0876782	1	down	no
LOC_Os02g07730	LOC_Os02g07730	LOC_Os02g07730.1	GO:0008152(metabolic process);GO:0016787(hydrolase activity)	NA	NA	NA	haloacid dehalogenase-like hydrolase domain-containing protein 3, putative, expressed	1.15191	2.98223	0.386258	-1.37236	0.0881302	1	down	no
LOC_Os02g09290	LOC_Os02g09290	LOC_Os02g09290.1	GO:0016020(membrane);GO:0016709(oxidoreductase activity, acting on paired donors, with incorporation or reduction of molecular oxygen, NAD(P)H as one donor, and incorporation of one atom of oxygen);GO:0044550(secondary metabolite biosynthetic process)	00904(Diterpenoid biosynthesis)	K16083	EC:1.14.13.143	cytochrome P450 71D10, putative, expressed	2.24788	5.67724	0.395947	-1.33662	0.088191	1	down	no
LOC_Os01g28030	LOC_Os01g28030	LOC_Os01g28030.1	GO:0004601(peroxidase activity);GO:0009505(plant-type cell wall);GO:0009664(plant-type cell wall organization)	00940(Phenylpropanoid biosynthesis)	K00430	EC:1.11.1.7	peroxidase precursor, putative, expressed	5.28862	2.72792	1.9387	0.955091	0.088377	1	up	no
LOC_Os08g32610	LOC_Os08g32610	LOC_Os08g32610.1	GO:0005634(nucleus);GO:0005737(cytoplasm)	04140(Regulation of autophagy)	K08332	NA	armadillo/beta-catenin repeat family protein, putative, expressed	6.31353	3.27495	1.92782	0.946974	0.0885472	1	up	no
LOC_Os02g15150	LOC_Os02g15150	LOC_Os02g15150.2;LOC_Os02g15150.1	GO:0000326(protein storage vacuole);GO:0005634(nucleus);GO:0009737(response to abscisic acid);GO:0010431(seed maturation);GO:0045735(nutrient reservoir activity);GO:0071215(cellular response to abscisic acid stimulus);GO:0005783(endoplasmic reticulum);GO:0005783(endoplasmic reticulum)	NA	NA	NA	glutelin, putative, expressed	11387.4	5958.14	1.91123	0.934505	0.0889289	1	up	no
LOC_Os02g56930	LOC_Os02g56930	LOC_Os02g56930.1	NA	NA	NA	NA	expressed protein	1.86801	4.80675	0.388623	-1.36356	0.0889741	1	down	no
LOC_Os12g33120	LOC_Os12g33120	LOC_Os12g33120.1	NA	NA	NA	NA	expressed protein	5.49784	2.80737	1.95836	0.969643	0.0889741	1	up	no
LOC_Os01g21250	LOC_Os01g21250	LOC_Os01g21250.1	GO:0000302(response to reactive oxygen species);GO:0003674(molecular_function);GO:0005739(mitochondrion);GO:0006952(defense response);GO:0006979(response to oxidative stress);GO:0009409(response to cold);GO:0009414(response to water deprivation);GO:0009416(response to light stimulus);GO:0009507(chloroplast);GO:0009625(response to insect);GO:0009646(response to absence of light);GO:0009723(respons…	NA	NA	NA	late embryogenesis abundant protein, putative, expressed	127.601	66.6423	1.91472	0.93713	0.0892389	1	up	no
LOC_Os12g03750	LOC_Os12g03750	LOC_Os12g03750.1	GO:0005515(protein binding);GO:0005524(ATP binding);GO:0005576(extracellular region);GO:0006952(defense response);GO:0043531(ADP binding)	03040(Spliceosome)	K12818	EC:3.6.4.13	Leucine Rich Repeat family protein, expressed	0.500965	1.29306	0.387426	-1.36801	0.0892596	1	down	no
LOC_Os02g04130	LOC_Os02g04130	LOC_Os02g04130.1	NA	NA	NA	NA	DUF1645 domain containing protein, putative, expressed	5.90781	14.7962	0.399279	-1.32453	0.0893344	1	down	no
LOC_Os07g32340	LOC_Os07g32340	LOC_Os07g32340.1;LOC_Os07g32340.3;LOC_Os07g32340.2	GO:0005737(cytoplasm);GO:0005737(cytoplasm)	03013(RNA transport);03013(RNA transport)	K09291	NA	retrotransposon protein, putative, unclassified, expressed	5.43169	2.82442	1.92312	0.943447	0.0893997	1	up	no
LOC_Os04g05010	LOC_Os04g05010	LOC_Os04g05010.1	GO:0003674(molecular_function);GO:0008150(biological_process)	00230(Purine metabolism)	K00088	EC:1.1.1.205	CBS domain containing membrane protein, putative, expressed	14.2825	35.582	0.401396	-1.3169	0.0895524	1	down	no
LOC_Os09g25620	LOC_Os09g25620	LOC_Os09g25620.1;LOC_Os09g25620.2;LOC_Os09g25620.3;LOC_Os09g25620.4	GO:0004014(adenosylmethionine decarboxylase activity);GO:0005829(cytosol);GO:0006597(spermine biosynthetic process);GO:0008295(spermidine biosynthetic process);GO:0008295(spermidine biosynthetic process)	00270(Cysteine and methionine metabolism);00330(Arginine and proline metabolism);00330(Arginine and proline metabolism)	K01611	EC:4.1.1.50	CPuORF8 - conserved peptide uORF-containing transcript, expressed	3.28563	8.20466	0.400459	-1.32027	0.0896517	1	down	no
LOC_Os05g46950	LOC_Os05g46950	LOC_Os05g46950.1	NA	NA	NA	NA	expressed protein	4.84201	12.131	0.399143	-1.32502	0.089738	1	down	no
LOC_Os03g03910	LOC_Os03g03910	LOC_Os03g03910.1	GO:0004096(catalase activity);GO:0005737(cytoplasm);GO:0020037(heme binding);GO:0042542(response to hydrogen peroxide);GO:0042744(hydrogen peroxide catabolic process)	01200(Carbon metabolism);00630(Glyoxylate and dicarboxylate metabolism);00380(Tryptophan metabolism);04146(Peroxisome)	K03781	EC:1.11.1.6	catalase domain containing protein, expressed	3.13942	1.61955	1.93845	0.954905	0.089761	1	up	no
LOC_Os04g35840	LOC_Os04g35840	LOC_Os04g35840.1	GO:0005634(nucleus);GO:0008150(biological_process);GO:0009506(plasmodesma)	NA	NA	NA	T-complex protein 11, putative, expressed	4.11026	2.14169	1.91916	0.940478	0.0898252	1	up	no
LOC_Os01g43520	LOC_Os01g43520	LOC_Os01g43520.2;LOC_Os01g43520.1	GO:0005783(endoplasmic reticulum);GO:0005794(Golgi apparatus);GO:0005794(Golgi apparatus)	00600(Sphingolipid metabolism);00600(Sphingolipid metabolism)	K12349	EC:3.5.1.23	neutral ceramidase precursor, putative, expressed	13.9061	7.28077	1.90998	0.933557	0.0898902	1	up	no
LOC_Os01g64000	LOC_Os01g64000	LOC_Os01g64000.2;LOC_Os01g64000.1;LOC_Os01g64000.3	GO:0003700(transcription factor activity, sequence-specific DNA binding);GO:0005634(nucleus);GO:0006355(regulation of transcription, DNA-templated);GO:0009409(response to cold);GO:0009414(response to water deprivation);GO:0009651(response to salt stress);GO:0009737(response to abscisic acid);GO:0010152(pollen maturation);GO:0043565(sequence-specific DNA binding);GO:0043565(sequence-specific DNA b…	04075(Plant hormone signal transduction);04075(Plant hormone signal transduction)	K14432	NA	bZIP transcription factor, putative, expressed	40.5309	21.2331	1.90886	0.932708	0.0899555	1	up	no
LOC_Os03g06570	LOC_Os03g06570	LOC_Os03g06570.1	GO:0005516(calmodulin binding);GO:0005634(nucleus)	03015(mRNA surveillance pathway)	K14411	NA	IQ calmodulin-binding motif family protein, putative, expressed	0.682038	1.75229	0.389226	-1.36132	0.0899989	1	down	no
LOC_Os05g28730	LOC_Os05g28730	LOC_Os05g28730.1	GO:0005737(cytoplasm);GO:0005886(plasma membrane);GO:0008270(zinc ion binding);GO:0016021(integral component of membrane)	NA	NA	NA	zinc finger, C3HC4 type domain containing protein, expressed	12.3179	6.42304	1.91776	0.939423	0.0903801	1	up	no
LOC_Os03g27080	LOC_Os03g27080	LOC_Os03g27080.1;LOC_Os03g27080.2	GO:0001077(transcriptional activator activity, RNA polymerase II core promoter proximal region sequence-specific binding);GO:0005634(nucleus);GO:0043565(sequence-specific DNA binding);GO:0045944(positive regulation of transcription from RNA polymerase II promoter);GO:0045944(positive regulation of transcription from RNA polymerase II promoter)	NA	NA	NA	calmodulin-binding transcription activator 2, putative, expressed	28.3611	14.8818	1.90576	0.930363	0.0905901	1	up	no
LOC_Os10g17454	LOC_Os10g17454	LOC_Os10g17454.1;LOC_Os10g17454.2;LOC_Os10g17454.3	GO:0003697(single-stranded DNA binding);GO:0003723(RNA binding);GO:0005507(copper ion binding);GO:0005515(protein binding);GO:0005524(ATP binding);GO:0005739(mitochondrion);GO:0009409(response to cold);GO:0080156(mitochondrial mRNA modification);GO:0080156(mitochondrial mRNA modification)	03040(Spliceosome);03040(Spliceosome)	K12741	NA	RNA recognition motif containing protein, expressed	41.634	21.8482	1.90561	0.930251	0.0907713	1	up	no
LOC_Os03g18360	LOC_Os03g18360	LOC_Os03g18360.1	GO:0005634(nucleus);GO:0009693(ethylene biosynthetic process);GO:0010182(sugar mediated signaling pathway);GO:0010364(regulation of ethylene biosynthetic process);GO:0016036(cellular response to phosphate starvation);GO:0017145(stem cell division);GO:0030674(protein binding, bridging);GO:0043161(proteasome-mediated ubiquitin-dependent protein catabolic process);GO:2000069(regulation of post-embry…	NA	NA	NA	BTBT1 - Bric-a-Brac, Tramtrack, Broad Complex BTB domain with tetratricopeptide repeats, expressed	0.338737	0.877765	0.385909	-1.37367	0.0908446	1	down	no
LOC_Os04g42620	LOC_Os04g42620	LOC_Os04g42620.1	GO:0005576(extracellular region)	03010(Ribosome)	K02984	NA	uncharacterized protein At4g06744 precursor, putative, expressed	0.554242	1.43453	0.386358	-1.37199	0.0909024	1	down	no
LOC_Os07g11380	LOC_Os07g11380	LOC_Os07g11380.2;LOC_Os07g11380.1	GO:0004867(serine-type endopeptidase inhibitor activity);GO:0004867(serine-type endopeptidase inhibitor activity)	NA	NA	NA	RAL4 - Seed allergenic protein RA5/RA14/RA17 precursor, expressed	6141.7	3229.26	1.90189	0.927436	0.0909116	1	up	no
LOC_Os03g60870	LOC_Os03g60870	LOC_Os03g60870.1	GO:0003924(GTPase activity);GO:0005525(GTP binding);GO:0005768(endosome);GO:0005794(Golgi apparatus);GO:0005886(plasma membrane);GO:0006886(intracellular protein transport);GO:0006913(nucleocytoplasmic transport);GO:0007264(small GTPase mediated signal transduction);GO:0009504(cell plate);GO:0010008(endosome membrane);GO:0042546(cell wall biogenesis)	04144(Endocytosis)	K07904	NA	ras-related protein, putative, expressed	5.47227	13.6335	0.401384	-1.31695	0.0909766	1	down	no
LOC_Os06g43810	LOC_Os06g43810	LOC_Os06g43810.1	NA	NA	NA	NA	expressed protein	13.2041	32.8471	0.401987	-1.31478	0.0914345	1	down	no
LOC_Os09g01590	LOC_Os09g01590	LOC_Os09g01590.1	GO:0004620(phospholipase activity);GO:0004806(triglyceride lipase activity);GO:0005576(extracellular region);GO:0005615(extracellular space);GO:0016042(lipid catabolic process);GO:0016787(hydrolase activity);GO:0047714(galactolipase activity)	00100(Steroid biosynthesis)	K01052	EC:3.1.1.13	triacylglycerol lipase 1 precursor, putative, expressed	9.0118	4.70998	1.91334	0.936095	0.0917156	1	up	no
LOC_Os02g53620	LOC_Os02g53620	LOC_Os02g53620.1	GO:0003677(DNA binding);GO:0003700(transcription factor activity, sequence-specific DNA binding);GO:0005634(nucleus);GO:0006351(transcription, DNA-templated);GO:0006355(regulation of transcription, DNA-templated);GO:0009414(response to water deprivation);GO:0009738(abscisic acid-activated signaling pathway);GO:0009785(blue light signaling pathway);GO:0009793(embryo development ending in seed dorm…	00970(Aminoacyl-tRNA biosynthesis)	K01883	EC:6.1.1.16	nuclear transcription factor Y subunit, putative, expressed	1.17437	2.98694	0.393169	-1.34678	0.0918408	1	down	no
LOC_Os06g23274	LOC_Os06g23274	LOC_Os06g23274.1	GO:0005737(cytoplasm);GO:0008150(biological_process);GO:0008270(zinc ion binding);GO:0016021(integral component of membrane)	NA	NA	NA	zinc finger, C3HC4 type, domain containing protein, expressed	1.80713	4.4793	0.40344	-1.30957	0.0920986	1	down	no
LOC_Os04g38720	LOC_Os04g38720	LOC_Os04g38720.1	GO:0003677(DNA binding);GO:0003700(transcription factor activity, sequence-specific DNA binding);GO:0005634(nucleus);GO:0006351(transcription, DNA-templated);GO:0006355(regulation of transcription, DNA-templated);GO:0007275(multicellular organism development)	03018(RNA degradation)	K12581	NA	no apical meristem protein, putative, expressed	8.41326	4.41355	1.90624	0.930727	0.0925026	1	up	no
LOC_Os03g29920	LOC_Os03g29920	LOC_Os03g29920.1;LOC_Os03g29920.2	GO:0005737(cytoplasm);GO:0030001(metal ion transport);GO:0046914(transition metal ion binding);GO:0046916(cellular transition metal ion homeostasis);GO:0046916(cellular transition metal ion homeostasis)	NA	NA	NA	proline-rich protein, putative, expressed	2.9452	1.52485	1.93146	0.949694	0.0927782	1	up	no
LOC_Os05g30420	LOC_Os05g30420	LOC_Os05g30420.1	GO:0005730(nucleolus);GO:0042273(ribosomal large subunit biogenesis)	NA	NA	NA	expressed protein	4.357	10.8398	0.401943	-1.31494	0.0929063	1	down	no
LOC_Os03g14030	LOC_Os03g14030	LOC_Os03g14030.1;LOC_Os03g14030.2	GO:0003674(molecular_function);GO:0005576(extracellular region);GO:0031225(anchored component of membrane);GO:0051707(response to other organism);GO:0051707(response to other organism)	03013(RNA transport);03013(RNA transport)	K14297	NA	thaumatin, putative, expressed	3.22836	1.69047	1.90974	0.933379	0.0929777	1	up	no
LOC_Os09g24290	LOC_Os09g24290	LOC_Os09g24290.1	GO:0003677(DNA binding);GO:0003682(chromatin binding);GO:0005634(nucleus);GO:0008150(biological_process);GO:0009506(plasmodesma)	NA	NA	NA	agenet domain-containing protein, putative, expressed	81.0838	42.8651	1.8916	0.919611	0.0933047	1	up	no
LOC_Os07g47640	LOC_Os07g47640	LOC_Os07g47640.1	NA	NA	NA	NA	ultraviolet-B-repressible protein, putative, expressed	6.30118	3.25473	1.93601	0.953083	0.0934138	1	up	no
LOC_Os02g35710	LOC_Os02g35710	LOC_Os02g35710.1	NA	NA	NA	NA	expressed protein	14.193	7.39706	1.91873	0.940155	0.0935454	1	up	no
LOC_Os02g35940	LOC_Os02g35940	LOC_Os02g35940.1	GO:0005634(nucleus);GO:0008152(metabolic process);GO:0052689(carboxylic ester hydrolase activity)	03410(Base excision repair)	K03575	EC:3.2.2.-	gibberellin receptor GID1L2, putative, expressed	3.39974	8.44328	0.402657	-1.31238	0.0935524	1	down	no
LOC_Os11g04510	LOC_Os11g04510	LOC_Os11g04510.1	GO:0003674(molecular_function);GO:0005575(cellular_component);GO:0008150(biological_process)	NA	NA	NA	expressed protein	1.80514	0.92638	1.94859	0.962433	0.0936213	1	up	no
LOC_Os01g53710	LOC_Os01g53710	LOC_Os01g53710.1	GO:0004439(phosphatidylinositol-4,5-bisphosphate 5-phosphatase activity)	NA	NA	NA	dual specificity protein phosphatase, putative, expressed	6.40134	15.8234	0.40455	-1.30561	0.0936273	1	down	no
LOC_Os05g39600	LOC_Os05g39600	LOC_Os05g39600.1	GO:0005451(monovalent cation:proton antiporter activity);GO:0006885(regulation of pH);GO:0012505(endomembrane system)	NA	NA	NA	ATCHX15, putative, expressed	1.63381	0.852657	1.91614	0.938205	0.0937235	1	up	no
LOC_Os03g21370	LOC_Os03g21370	LOC_Os03g21370.1	GO:0042802(identical protein binding)	NA	NA	NA	expressed protein	20.2081	49.7952	0.405825	-1.30107	0.0937694	1	down	no
LOC_Os05g28830	LOC_Os05g28830	LOC_Os05g28830.1	GO:0005794(Golgi apparatus);GO:0016413(O-acetyltransferase activity);GO:0071554(cell wall organization or biogenesis)	NA	NA	NA	PMR5, putative, expressed	20.7943	10.9911	1.89193	0.919857	0.0937919	1	up	no
LOC_Os04g58280	LOC_Os04g58280	LOC_Os04g58280.2;LOC_Os04g58280.1	GO:0004066(asparagine synthase (glutamine-hydrolyzing) activity);GO:0005829(cytosol);GO:0006529(asparagine biosynthetic process);GO:0006541(glutamine metabolic process);GO:0042803(protein homodimerization activity);GO:0042803(protein homodimerization activity)	NA	NA	NA	stem-specific protein TSJT1, putative, expressed	67.3545	165.673	0.406552	-1.29849	0.0937977	1	down	no
LOC_Os01g72630	LOC_Os01g72630	LOC_Os01g72630.1	GO:0009813(flavonoid biosynthetic process);GO:0043231(intracellular membrane-bounded organelle);GO:0052696(flavonoid glucuronidation);GO:0080043(quercetin 3-O-glucosyltransferase activity);GO:0080044(quercetin 7-O-glucosyltransferase activity)	NA	NA	NA	expressed protein	1.29614	0.650885	1.99135	0.993746	0.0938455	1	up	no
LOC_Os07g05840	LOC_Os07g05840	LOC_Os07g05840.1	NA	NA	NA	NA	expressed protein	7.9923	4.21425	1.89649	0.923334	0.0939359	1	up	no
LOC_Os11g03900	LOC_Os11g03900	LOC_Os11g03900.1	GO:0004360(glutamine-fructose-6-phosphate transaminase (isomerizing) activity);GO:0006002(fructose 6-phosphate metabolic process);GO:0006047(UDP-N-acetylglucosamine metabolic process)	00520(Amino sugar and nucleotide sugar metabolism);00250(Alanine, aspartate and glutamate metabolism);04931(Insulin resistance)	K00820	EC:2.6.1.16	glucosamine--fructose-6-phosphate aminotransferase 1, putative, expressed	0.572646	1.45217	0.394339	-1.34249	0.0939883	1	down	no
LOC_Os03g10950	LOC_Os03g10950	LOC_Os03g10950.1	GO:0004722(protein serine/threonine phosphatase activity);GO:0006470(protein dephosphorylation);GO:0046872(metal ion binding)	04075(Plant hormone signal transduction);04931(Insulin resistance)	K14497	EC:3.1.3.16	protein phosphatase 2C, putative, expressed	9.00457	22.1744	0.406079	-1.30017	0.0943182	1	down	no
LOC_Os02g30320	LOC_Os02g30320	LOC_Os02g30320.1	GO:0009507(chloroplast);GO:0016021(integral component of membrane);GO:0031072(heat shock protein binding);GO:0051082(unfolded protein binding)	NA	NA	NA	drought-induced protein 1, putative, expressed	2.63305	1.36006	1.93598	0.953066	0.0945626	1	up	no
LOC_Os02g25860	LOC_Os02g25860	LOC_Os02g25860.1	GO:0000326(protein storage vacuole);GO:0005634(nucleus);GO:0009737(response to abscisic acid);GO:0010431(seed maturation);GO:0045735(nutrient reservoir activity);GO:0071215(cellular response to abscisic acid stimulus)	NA	NA	NA	glutelin, putative, expressed	46.2458	113.495	0.407469	-1.29524	0.0949069	1	down	no
LOC_Os03g60760	LOC_Os03g60760	LOC_Os03g60760.1	GO:0000453(enzyme-directed rRNA 2'-O-methylation);GO:0008650(rRNA (uridine-2'-O-)-methyltransferase activity)	NA	NA	NA	expressed protein	7.3007	18.3415	0.398043	-1.32901	0.0950319	1	down	no
LOC_Os11g47900	LOC_Os11g47900	LOC_Os11g47900.1	GO:0003700(transcription factor activity, sequence-specific DNA binding);GO:0005634(nucleus);GO:0006355(regulation of transcription, DNA-templated);GO:0043565(sequence-specific DNA binding)	04075(Plant hormone signal transduction)	K14494	NA	SCARECROW, putative, expressed	0.427452	1.09555	0.390173	-1.35782	0.0950448	1	down	no
LOC_Os06g33930	LOC_Os06g33930	LOC_Os06g33930.1	GO:0004601(peroxidase activity);GO:0005886(plasma membrane);GO:0008150(biological_process)	NA	NA	NA	Divergent PAP2 family domain containing protein, expressed	1.80295	0.921722	1.95606	0.967954	0.0951095	1	up	no
LOC_Os06g01760	LOC_Os06g01760	LOC_Os06g01760.1;LOC_Os06g01760.2	GO:0004650(polygalacturonase activity);GO:0005576(extracellular region);GO:0005975(carbohydrate metabolic process);GO:0071555(cell wall organization);GO:0071555(cell wall organization)	00040(Pentose and glucuronate interconversions);00500(Starch and sucrose metabolism);00500(Starch and sucrose metabolism)	K01213	EC:3.2.1.67	ligA, putative, expressed	3.84262	9.45787	0.406288	-1.29942	0.0951259	1	down	no
LOC_Os06g46770	LOC_Os06g46770	LOC_Os06g46770.1;LOC_Os06g46770.3;LOC_Os06g46770.6;LOC_Os06g46770.4;LOC_Os06g46770.5;LOC_Os06g46770.2	GO:0000902(cell morphogenesis);GO:0005886(plasma membrane);GO:0009405(pathogenesis);GO:0016567(protein ubiquitination);GO:0031386(protein tag);GO:0034605(cellular response to heat);GO:0036166(phenotypic switching);GO:0044182(filamentous growth of a population of unicellular organisms);GO:1990429(peroxisomal importomer complex);GO:0005634(nucleus);GO:0005737(cytoplasm);GO:0006464(cellular protein …	03010(Ribosome);03010(Ribosome)	K02977	NA	ubiquitin family protein, putative, expressed	82.7608	43.9429	1.88337	0.913318	0.0952211	1	up	no
LOC_Os12g19470	LOC_Os12g19470	LOC_Os12g19470.2;LOC_Os12g19470.1	GO:0009536(plastid);GO:0009536(plastid)	01200(Carbon metabolism);00630(Glyoxylate and dicarboxylate metabolism);00710(Carbon fixation in photosynthetic organisms);00710(Carbon fixation in photosynthetic organisms)	K01602	EC:4.1.1.39	ribulose bisphosphate carboxylase small chain, chloroplast precursor, putative, expressed	10.3665	5.49467	1.88664	0.915823	0.0953427	1	up	no
LOC_Os01g05650	LOC_Os01g05650	LOC_Os01g05650.1	NA	NA	NA	NA	metallothionein, putative, expressed	624.399	331.794	1.88189	0.91218	0.0953784	1	up	no
LOC_Os05g02050	LOC_Os05g02050	LOC_Os05g02050.1	GO:0008565(protein transporter activity);GO:0042719(mitochondrial intermembrane space protein transporter complex);GO:0042721(mitochondrial inner membrane protein insertion complex);GO:0045039(protein import into mitochondrial inner membrane);GO:0072321(chaperone-mediated protein transport)	NA	NA	NA	mitochondrial import inner membrane translocase subunit Tim, putative, expressed	26.5115	65.2656	0.406209	-1.29971	0.0953858	1	down	no
LOC_Os01g12250	LOC_Os01g12250	LOC_Os01g12250.1	GO:0003674(molecular_function);GO:0005634(nucleus);GO:0006260(DNA replication);GO:0010212(response to ionizing radiation);GO:0033314(mitotic DNA replication checkpoint)	NA	NA	NA	expressed protein	0.830783	2.10686	0.394323	-1.34255	0.095552	1	down	no
LOC_Os01g68500	LOC_Os01g68500	LOC_Os01g68500.1	GO:0005576(extracellular region);GO:0005773(vacuole);GO:0008150(biological_process)	NA	NA	NA	expressed protein	4.53835	11.2051	0.405026	-1.30392	0.0956766	1	down	no
LOC_Os01g64290	LOC_Os01g64290	LOC_Os01g64290.1	NA	NA	NA	NA	expressed protein	1.54959	0.792142	1.9562	0.968053	0.0956775	1	up	no
LOC_Os03g22790	LOC_Os03g22790	LOC_Os03g22790.1	GO:0000272(polysaccharide catabolic process);GO:0005737(cytoplasm);GO:0009507(chloroplast);GO:0016161(beta-amylase activity)	00500(Starch and sucrose metabolism)	K01177	EC:3.2.1.2	beta-amylase, putative, expressed	13.4065	32.8633	0.407948	-1.29354	0.0957513	1	down	no
LOC_Os11g13930	LOC_Os11g13930	LOC_Os11g13930.1	GO:0003677(DNA binding);GO:0003700(transcription factor activity, sequence-specific DNA binding);GO:0005515(protein binding);GO:0005634(nucleus);GO:0006351(transcription, DNA-templated);GO:0006355(regulation of transcription, DNA-templated);GO:0009793(embryo development ending in seed dormancy);GO:0042803(protein homodimerization activity);GO:0046872(metal ion binding)	NA	NA	NA	ZF-HD protein dimerisation region containing protein, expressed	0.511208	1.29345	0.395229	-1.33924	0.0957703	1	down	no
LOC_Os01g03914	LOC_Os01g03914	LOC_Os01g03914.3;LOC_Os01g03914.1;LOC_Os01g03914.2	GO:0005385(zinc ion transmembrane transporter activity);GO:0010043(response to zinc ion);GO:0016020(membrane);GO:0061088(regulation of sequestering of zinc ion);GO:0061088(regulation of sequestering of zinc ion)	NA	NA	NA	cation efflux family protein, putative, expressed	6.17925	15.1663	0.407432	-1.29537	0.0958517	1	down	no
LOC_Os06g50180	LOC_Os06g50180	LOC_Os06g50180.1	GO:0005886(plasma membrane);GO:0008150(biological_process);GO:0015095(magnesium ion transmembrane transporter activity);GO:0016021(integral component of membrane)	NA	NA	NA	DUF803 domain containing, putative, expressed	1.89431	0.977473	1.93796	0.954541	0.0960564	1	up	no
LOC_Os12g39120	LOC_Os12g39120	LOC_Os12g39120.1	GO:0004722(protein serine/threonine phosphatase activity);GO:0006470(protein dephosphorylation);GO:0046872(metal ion binding)	04075(Plant hormone signal transduction);04931(Insulin resistance)	K14497	EC:3.1.3.16	protein phosphatase 2C, putative, expressed	1.4864	0.766482	1.93925	0.955497	0.0963048	1	up	no
LOC_Os07g41080	LOC_Os07g41080	LOC_Os07g41080.1	GO:0016787(hydrolase activity)	00941(Flavonoid biosynthesis)	K08695	EC:1.3.1.77	hydrolase, alpha/beta fold family domain containing protein, expressed	1.5268	3.78689	0.403179	-1.31051	0.0964752	1	down	no
LOC_Os05g43650	LOC_Os05g43650	LOC_Os05g43650.1	GO:0003674(molecular_function);GO:0007623(circadian rhythm);GO:0009507(chloroplast)	03030(DNA replication);03420(Nucleotide excision repair);03430(Mismatch repair)	K10755	NA	expressed protein	4.62238	2.44157	1.8932	0.920828	0.0965978	1	up	no
LOC_Os10g20450	LOC_Os10g20450	LOC_Os10g20450.1	GO:0006855(drug transmembrane transport);GO:0015238(drug transmembrane transporter activity)	03030(DNA replication);03410(Base excision repair);03420(Nucleotide excision repair);03430(Mismatch repair)	K10747	EC:6.5.1.1 6.5.1.6 6.5.1.7	MATE efflux family protein, putative, expressed	1.08548	2.70554	0.401208	-1.31758	0.0966273	1	down	no
LOC_Os08g16350	LOC_Os08g16350	LOC_Os08g16350.3;LOC_Os08g16350.1;LOC_Os08g16350.2	NA	NA	NA	NA	expressed protein	1.66644	4.108	0.405658	-1.30166	0.0966825	1	down	no
LOC_Os03g04650	LOC_Os03g04650	LOC_Os03g04650.1	GO:0004497(monooxygenase activity);GO:0005506(iron ion binding);GO:0005576(extracellular region);GO:0016021(integral component of membrane);GO:0016705(oxidoreductase activity, acting on paired donors, with incorporation or reduction of molecular oxygen);GO:0020037(heme binding);GO:0055114(oxidation-reduction process)	00073(Cutin, suberine and wax biosynthesis)	K15402	EC:1.14.-.-	cytochrome P450 protein, putative, expressed	3.24123	1.70124	1.90522	0.929959	0.097197	1	up	no
LOC_Os02g45750	LOC_Os02g45750	LOC_Os02g45750.1	GO:0004672(protein kinase activity);GO:0005515(protein binding);GO:0005524(ATP binding);GO:0005576(extracellular region);GO:0005886(plasma membrane);GO:0006468(protein phosphorylation);GO:0008061(chitin binding);GO:0016021(integral component of membrane);GO:0016301(kinase activity);GO:0042803(protein homodimerization activity);GO:0045087(innate immune response);GO:0071323(cellular response to chi…	04626(Plant-pathogen interaction)	K13429	NA	protein kinase domain containing protein, expressed	0.435427	1.10707	0.393315	-1.34624	0.0972206	1	down	no
LOC_Os01g20940	LOC_Os01g20940	LOC_Os01g20940.1	GO:0004721(phosphoprotein phosphatase activity);GO:0004725(protein tyrosine phosphatase activity);GO:0005515(protein binding);GO:0005737(cytoplasm);GO:0006470(protein dephosphorylation);GO:0008138(protein tyrosine/serine/threonine phosphatase activity);GO:0009737(response to abscisic acid);GO:0009738(abscisic acid-activated signaling pathway);GO:0010119(regulation of stomatal movement);GO:0010468…	NA	NA	NA	PHS1, putative, expressed	1.69389	4.15611	0.407566	-1.2949	0.097278	1	down	no
LOC_Os06g43600	LOC_Os06g43600	LOC_Os06g43600.1;LOC_Os06g43600.2	GO:0006869(lipid transport);GO:0008289(lipid binding);GO:0009506(plasmodesma);GO:0009507(chloroplast);GO:0009535(chloroplast thylakoid membrane);GO:0016020(membrane);GO:0048046(apoplast);GO:0048046(apoplast)	NA	NA	NA	LTPL129 - Protease inhibitor/seed storage/LTP family protein precursor, expressed	7.08266	17.3322	0.408643	-1.29109	0.0973143	1	down	no
LOC_Os07g37800	LOC_Os07g37800	LOC_Os07g37800.1;LOC_Os07g37800.3	GO:0003677(DNA binding);GO:0005634(nucleus);GO:0008150(biological_process);GO:0008150(biological_process)	NA	NA	NA	bromodomain domain containing protein, expressed	3.25078	7.97776	0.407479	-1.2952	0.0973441	1	down	no
LOC_Os07g34580	LOC_Os07g34580	LOC_Os07g34580.1;LOC_Os07g34580.2	GO:0004553(hydrolase activity, hydrolyzing O-glycosyl compounds);GO:0005576(extracellular region);GO:0005618(cell wall);GO:0010411(xyloglucan metabolic process);GO:0016762(xyloglucan:xyloglucosyl transferase activity);GO:0016798(hydrolase activity, acting on glycosyl bonds);GO:0042546(cell wall biogenesis);GO:0048046(apoplast);GO:0071555(cell wall organization);GO:0071555(cell wall organization)	04075(Plant hormone signal transduction);04075(Plant hormone signal transduction)	K14504	EC:2.4.1.207	glycosyl hydrolases family 16, putative, expressed	2.11266	5.23248	0.40376	-1.30843	0.0974942	1	down	no
LOC_Os03g02780	LOC_Os03g02780	LOC_Os03g02780.1	GO:0000786(nucleosome);GO:0003677(DNA binding);GO:0005634(nucleus);GO:0005774(vacuolar membrane);GO:0005794(Golgi apparatus);GO:0005829(cytosol);GO:0005886(plasma membrane);GO:0009506(plasmodesma);GO:0009507(chloroplast);GO:0046982(protein heterodimerization activity)	NA	NA	NA	Core histone H2A/H2B/H3/H4 domain containing protein, putative, expressed	13.2628	32.4653	0.408522	-1.29151	0.0976773	1	down	no
LOC_Os11g34390	LOC_Os11g34390	LOC_Os11g34390.1	GO:0000139(Golgi membrane);GO:0005768(endosome);GO:0005794(Golgi apparatus);GO:0005802(trans-Golgi network);GO:0008378(galactosyltransferase activity);GO:0016021(integral component of membrane);GO:0016740(transferase activity);GO:0016757(transferase activity, transferring glycosyl groups)	00010(Glycolysis / Gluconeogenesis);00620(Pyruvate metabolism);00640(Propanoate metabolism);00270(Cysteine and methionine metabolism)	K00016	EC:1.1.1.27	glycosyltransferase, putative, expressed	23.309	56.8225	0.410207	-1.28557	0.0980374	1	down	no
LOC_Os02g07430	LOC_Os02g07430	LOC_Os02g07430.1	GO:0005634(nucleus);GO:0019252(starch biosynthetic process);GO:0043068(positive regulation of programmed cell death);GO:0048316(seed development)	NA	NA	NA	OsMADS29 - MADS-box family gene with MIKCc type-box, expressed	9.97557	5.29688	1.88329	0.913255	0.098047	1	up	no
LOC_Os01g44050	LOC_Os01g44050	LOC_Os01g44050.1	GO:0004851(uroporphyrin-III C-methyltransferase activity);GO:0019354(siroheme biosynthetic process)	NA	NA	NA	siroheme synthase, putative, expressed	0.82527	2.0607	0.40048	-1.3202	0.0980716	1	down	no
LOC_Os01g63230	LOC_Os01g63230	LOC_Os01g63230.1	GO:0005737(cytoplasm)	00561(Glycerolipid metabolism);00564(Glycerophospholipid metabolism)	K13506	EC:2.3.1.15	growth regulator related protein, putative, expressed	0.587468	1.47696	0.397754	-1.33005	0.0981617	1	down	no
LOC_Os04g57630	LOC_Os04g57630	LOC_Os04g57630.1	GO:0001653(peptide receptor activity);GO:0004383(guanylate cyclase activity);GO:0004672(protein kinase activity);GO:0004674(protein serine/threonine kinase activity);GO:0005515(protein binding);GO:0005524(ATP binding);GO:0005886(plasma membrane);GO:0006468(protein phosphorylation);GO:0007169(transmembrane receptor protein tyrosine kinase signaling pathway);GO:0009611(response to wounding);GO:0016…	04075(Plant hormone signal transduction)	K13415	EC:2.7.10.1 2.7.11.1	phytosulfokine receptor precursor, putative, expressed	0.654455	1.62203	0.403479	-1.30944	0.0981677	1	down	no
LOC_Os12g17910	LOC_Os12g17910	LOC_Os12g17910.1	GO:0005524(ATP binding);GO:0005739(mitochondrion);GO:0005829(cytosol);GO:0006457(protein folding);GO:0009507(chloroplast);GO:0009570(chloroplast stroma);GO:0009579(thylakoid);GO:0009658(chloroplast organization);GO:0009793(embryo development ending in seed dormancy);GO:0009941(chloroplast envelope);GO:0016020(membrane);GO:0022626(cytosolic ribosome);GO:0042026(protein refolding);GO:0048046(apopla…	03018(RNA degradation)	K04077	NA	T-complex protein, putative, expressed	45.6405	111.13	0.410694	-1.28386	0.0982261	1	down	no
LOC_Os05g51670	LOC_Os05g51670	LOC_Os05g51670.1;LOC_Os05g51670.2;LOC_Os05g51670.3	GO:0003978(UDP-glucose 4-epimerase activity);GO:0005829(cytosol);GO:0005886(plasma membrane);GO:0006012(galactose metabolic process);GO:0042546(cell wall biogenesis);GO:0046983(protein dimerization activity);GO:0071555(cell wall organization);GO:0005794(Golgi apparatus);GO:0005794(Golgi apparatus)	00052(Galactose metabolism);00520(Amino sugar and nucleotide sugar metabolism);00520(Amino sugar and nucleotide sugar metabolism)	K01784	EC:5.1.3.2	NAD dependent epimerase/dehydratase family protein, putative, expressed	4.37066	10.6913	0.408806	-1.29051	0.09825	1	down	no
LOC_Os01g72610	LOC_Os01g72610	LOC_Os01g72610.1	GO:0005576(extracellular region);GO:0016021(integral component of membrane);GO:0016757(transferase activity, transferring glycosyl groups)	00514(Other types of O-glycan biosynthesis)	K18134	EC:2.4.1.255	glycosyltransferase, putative, expressed	8.05628	4.28602	1.87967	0.910477	0.0983044	1	up	no
LOC_Os05g33380	LOC_Os05g33380	LOC_Os05g33380.1	GO:0004332(fructose-bisphosphate aldolase activity);GO:0005737(cytoplasm);GO:0006096(glycolytic process)	01200(Carbon metabolism);01230(Biosynthesis of amino acids);00010(Glycolysis / Gluconeogenesis);00030(Pentose phosphate pathway);00051(Fructose and mannose metabolism);00710(Carbon fixation in photosynthetic organisms)	K01623	EC:4.1.2.13	fructose-bisphospate aldolase isozyme, putative, expressed	177.111	431.007	0.410924	-1.28306	0.0983341	1	down	no
LOC_Os03g58890	LOC_Os03g58890	LOC_Os03g58890.2;LOC_Os03g58890.1	GO:0004656(procollagen-proline 4-dioxygenase activity);GO:0005506(iron ion binding);GO:0005576(extracellular region);GO:0005789(endoplasmic reticulum membrane);GO:0016021(integral component of membrane);GO:0016706(oxidoreductase activity, acting on paired donors, with incorporation or reduction of molecular oxygen, 2-oxoglutarate as one donor, and incorporation of one atom each of oxygen into bot…	00330(Arginine and proline metabolism);00330(Arginine and proline metabolism)	K00472	EC:1.14.11.2	oxidoreductase, putative, expressed	43.6339	106.198	0.410875	-1.28323	0.0985322	1	down	no
LOC_Os12g13120	LOC_Os12g13120	LOC_Os12g13120.1;LOC_Os12g13120.2	GO:0005634(nucleus);GO:0005777(peroxisome);GO:0006790(sulfur compound metabolic process);GO:0009150(purine ribonucleotide metabolic process);GO:0047627(adenylylsulfatase activity);GO:0047627(adenylylsulfatase activity)	00230(Purine metabolism);00230(Purine metabolism)	K01522	EC:3.6.1.29	histidine triad family protein, putative, expressed	2.97084	7.2843	0.407842	-1.29392	0.0986104	1	down	no
LOC_Os08g25864	LOC_Os08g25864	LOC_Os08g25864.1	NA	NA	NA	NA	expressed protein	5.03925	2.67108	1.8866	0.915785	0.0986916	1	up	no
LOC_Os06g40640	LOC_Os06g40640	LOC_Os06g40640.1;LOC_Os06g40640.3;LOC_Os06g40640.4;LOC_Os06g40640.2	GO:0004332(fructose-bisphosphate aldolase activity);GO:0005737(cytoplasm);GO:0006096(glycolytic process);GO:0009507(chloroplast);GO:0009507(chloroplast)	01200(Carbon metabolism);01230(Biosynthesis of amino acids);00010(Glycolysis / Gluconeogenesis);00030(Pentose phosphate pathway);00051(Fructose and mannose metabolism);00710(Carbon fixation in photosynthetic organisms);00710(Carbon fixation in photosynthetic organisms)	K01623	EC:4.1.2.13	fructose-bisphospate aldolase isozyme, putative, expressed	5.55837	2.95595	1.8804	0.911042	0.09906	1	up	no
LOC_Os07g44960	LOC_Os07g44960	LOC_Os07g44960.2	GO:0005794(Golgi apparatus);GO:0008150(biological_process);GO:0016021(integral component of membrane);GO:0016787(hydrolase activity)	NA	NA	NA	nodulation protein-related, putative, expressed	3.3993	1.78822	1.90094	0.926713	0.0991214	1	up	no
LOC_Os09g23350	LOC_Os09g23350	LOC_Os09g23350.1	GO:0003825(alpha,alpha-trehalose-phosphate synthase (UDP-forming) activity);GO:0004805(trehalose-phosphatase activity);GO:0005739(mitochondrion);GO:0005992(trehalose biosynthetic process);GO:0016757(transferase activity, transferring glycosyl groups)	00500(Starch and sucrose metabolism)	K16055	EC:2.4.1.15 3.1.3.12	trehalose synthase, putative, expressed	2.00777	4.89614	0.410071	-1.28606	0.099217	1	down	no
LOC_Os03g25760	LOC_Os03g25760	LOC_Os03g25760.1	GO:0005516(calmodulin binding);GO:0005634(nucleus);GO:0005737(cytoplasm);GO:0008150(biological_process)	NA	NA	NA	calmodulin-binding protein, putative, expressed	0.55056	1.37883	0.399294	-1.32448	0.0992881	1	down	no
LOC_Os03g14880	LOC_Os03g14880	LOC_Os03g14880.1	GO:0003674(molecular_function);GO:0005739(mitochondrion);GO:0008150(biological_process);GO:0016021(integral component of membrane)	NA	NA	NA	expressed protein	0.606206	1.52705	0.396977	-1.33287	0.0993368	1	down	no
LOC_Os01g60740	LOC_Os01g60740	LOC_Os01g60740.1	GO:0005576(extracellular region);GO:0005768(endosome);GO:0005794(Golgi apparatus);GO:0005802(trans-Golgi network);GO:0005886(plasma membrane);GO:0006649(phospholipid transfer to membrane);GO:0008289(lipid binding);GO:0009414(response to water deprivation);GO:0012501(programmed cell death)	NA	NA	NA	LTPL16 - Protease inhibitor/seed storage/LTP family protein precursor, expressed	7.81187	19.0407	0.410272	-1.28535	0.0993779	1	down	no
LOC_Os08g06600	LOC_Os08g06600	LOC_Os08g06600.1	GO:0000775(chromosome, centromeric region);GO:0003674(molecular_function);GO:0005634(nucleus);GO:0005774(vacuolar membrane);GO:0005886(plasma membrane);GO:0007067(mitotic nuclear division)	NA	NA	NA	nuf2 family protein, expressed	1.48552	3.66572	0.405247	-1.30313	0.0994001	1	down	no
LOC_Os01g72600	LOC_Os01g72600	LOC_Os01g72600.1	GO:0005634(nucleus);GO:0005737(cytoplasm)	04075(Plant hormone signal transduction)	K14431	NA	spotted leaf 11, putative, expressed	1.76731	4.36011	0.405336	-1.30281	0.0994562	1	down	no
LOC_Os06g40150	LOC_Os06g40150	LOC_Os06g40150.1	GO:0003677(DNA binding);GO:0003700(transcription factor activity, sequence-specific DNA binding);GO:0005622(intracellular);GO:0005634(nucleus);GO:0006351(transcription, DNA-templated);GO:0006355(regulation of transcription, DNA-templated);GO:0009414(response to water deprivation);GO:0009873(ethylene-activated signaling pathway);GO:0010143(cutin biosynthetic process);GO:0010166(wax metabolic proce…	04626(Plant-pathogen interaction)	K13434	NA	AP2 domain containing protein, expressed	10.6697	5.69703	1.87285	0.905239	0.0999289	1	up	no
LOC_Os03g14590	LOC_Os03g14590	LOC_Os03g14590.3;LOC_Os03g14590.1	GO:0005509(calcium ion binding);GO:0005634(nucleus);GO:0005634(nucleus)	NA	NA	NA	calcium-binding EF hand family protein, putative, expressed	18.4243	9.88296	1.86425	0.898592	0.0999544	1	up	no
LOC_Os02g05500	LOC_Os02g05500	LOC_Os02g05500.1	GO:0005634(nucleus);GO:0010181(FMN binding);GO:0016491(oxidoreductase activity);GO:0055114(oxidation-reduction process)	NA	NA	NA	pyridoxamine 5'-phosphate oxidase family protein, putative, expressed	3.48209	1.83997	1.89248	0.920276	0.0999601	1	up	no
LOC_Os01g58970	LOC_Os01g58970	LOC_Os01g58970.1	GO:0004497(monooxygenase activity);GO:0005506(iron ion binding);GO:0009507(chloroplast);GO:0016705(oxidoreductase activity, acting on paired donors, with incorporation or reduction of molecular oxygen);GO:0019825(oxygen binding);GO:0020037(heme binding);GO:0055114(oxidation-reduction process)	00903(Limonene and pinene degradation);00945(Stilbenoid, diarylheptanoid and gingerol biosynthesis)	K00517	NA	cytochrome P450, putative, expressed	2.0483	1.07915	1.89808	0.924537	0.0999877	1	up	no
LOC_Os02g34470	LOC_Os02g34470	LOC_Os02g34470.2;LOC_Os02g34470.1;LOC_Os02g34470.3	NA	NA	NA	NA	expressed protein	4.02478	9.79119	0.411062	-1.28257	0.100152	1	down	no
LOC_Os03g06350	LOC_Os03g06350	LOC_Os03g06350.1	GO:0005634(nucleus);GO:0006351(transcription, DNA-templated);GO:0045892(negative regulation of transcription, DNA-templated)	NA	NA	NA	DUF623 domain containing protein, expressed	2.42274	1.2714	1.90557	0.930223	0.100338	1	up	no
LOC_Os09g25070	LOC_Os09g25070	LOC_Os09g25070.2;LOC_Os09g25070.1	GO:0003700(transcription factor activity, sequence-specific DNA binding);GO:0005634(nucleus);GO:0006952(defense response);GO:0009685(gibberellin metabolic process);GO:0009685(gibberellin metabolic process)	04626(Plant-pathogen interaction);04626(Plant-pathogen interaction)	K18834	NA	WRKY62, expressed	3.88578	2.06305	1.88351	0.913424	0.100724	1	up	no
LOC_Os01g53750	LOC_Os01g53750	LOC_Os01g53750.1	GO:0004553(hydrolase activity, hydrolyzing O-glycosyl compounds);GO:0030247(polysaccharide binding);GO:0046658(anchored component of plasma membrane)	00500(Starch and sucrose metabolism)	K19892	EC:3.2.1.39	glucan endo-1,3-beta-glucosidase precursor, putative, expressed	3.39294	8.27616	0.409966	-1.28642	0.100757	1	down	no
LOC_Os02g36340	LOC_Os02g36340	LOC_Os02g36340.1;LOC_Os02g36340.2	GO:0003935(GTP cyclohydrolase II activity);GO:0005525(GTP binding);GO:0008686(3,4-dihydroxy-2-butanone-4-phosphate synthase activity);GO:0009231(riboflavin biosynthetic process);GO:0009507(chloroplast);GO:0009570(chloroplast stroma);GO:0016020(membrane);GO:0046872(metal ion binding);GO:0046872(metal ion binding)	00740(Riboflavin metabolism);00740(Riboflavin metabolism)	K14652	EC:4.1.99.12 3.5.4.25	riboflavin biosynthesis protein ribAB, chloroplast precursor, putative, expressed	2.51055	6.12189	0.410094	-1.28597	0.100935	1	down	no
LOC_Os02g47020	LOC_Os02g47020	LOC_Os02g47020.1	GO:0004849(uridine kinase activity);GO:0005829(cytosol);GO:0006206(pyrimidine nucleobase metabolic process);GO:0009507(chloroplast);GO:0043097(pyrimidine nucleoside salvage)	01200(Carbon metabolism);00710(Carbon fixation in photosynthetic organisms)	K00855	EC:2.7.1.19	phosphoribulokinase/Uridine kinase family protein, expressed	4.26745	2.26771	1.88183	0.91214	0.100976	1	up	no
LOC_Os11g27240	LOC_Os11g27240	LOC_Os11g27240.1	GO:0003674(molecular_function);GO:0005739(mitochondrion);GO:0008150(biological_process)	01212(Fatty acid metabolism);00062(Fatty acid elongation)	K01074	EC:3.1.2.22	pentatricopeptide repeat domain containing protein, putative, expressed	1.93573	1.01462	1.90784	0.93194	0.101474	1	up	no
LOC_Os07g40630	LOC_Os07g40630	LOC_Os07g40630.1	GO:0009826(unidimensional cell growth)	04075(Plant hormone signal transduction)	K13415	EC:2.7.10.1 2.7.11.1	BRASSINOSTEROID INSENSITIVE 1 precursor, putative, expressed	0.546922	0.283873	1.92664	0.946089	0.10173	1	up	no
LOC_Os06g04930	LOC_Os06g04930	LOC_Os06g04930.1	GO:0003674(molecular_function);GO:0005739(mitochondrion);GO:0016021(integral component of membrane)	NA	NA	NA	expressed protein	76.5472	184.861	0.414079	-1.27202	0.101939	1	down	no
LOC_Os12g36630	LOC_Os12g36630	LOC_Os12g36630.1	GO:0005773(vacuole);GO:0005794(Golgi apparatus);GO:0005886(plasma membrane);GO:0006950(response to stress);GO:0016787(hydrolase activity)	NA	NA	NA	universal stress protein domain containing protein, putative, expressed	4.52177	11.1078	0.407082	-1.29661	0.10197	1	down	no
LOC_Os03g61670	LOC_Os03g61670	LOC_Os03g61670.1	GO:0005509(calcium ion binding);GO:0005788(endoplasmic reticulum lumen);GO:0007275(multicellular organism development);GO:0051082(unfolded protein binding)	04141(Protein processing in endoplasmic reticulum);04145(Phagosome)	K08057	NA	calreticulin precursor, putative, expressed	7.29174	17.6442	0.413266	-1.27486	0.101992	1	down	no
LOC_Os04g31340	LOC_Os04g31340	LOC_Os04g31340.1	GO:0003824(catalytic activity);GO:0005524(ATP binding);GO:0005975(carbohydrate metabolic process);GO:0006633(fatty acid biosynthetic process);GO:0009505(plant-type cell wall);GO:0019887(protein kinase regulator activity);GO:0042128(nitrate assimilation)	NA	NA	NA	CBS domain containing membrane protein, putative, expressed	8.85744	21.4147	0.413615	-1.27364	0.1023	1	down	no
LOC_Os09g35760	LOC_Os09g35760	LOC_Os09g35760.1;LOC_Os09g35760.2	GO:0003700(transcription factor activity, sequence-specific DNA binding);GO:0005634(nucleus);GO:0006351(transcription, DNA-templated);GO:0006355(regulation of transcription, DNA-templated);GO:0008289(lipid binding);GO:0009827(plant-type cell wall modification);GO:0042335(cuticle development);GO:0043481(anthocyanin accumulation in tissues in response to UV light);GO:0043565(sequence-specific DNA b…	00750(Vitamin B6 metabolism);00750(Vitamin B6 metabolism)	K05275	EC:1.1.1.65	homeobox and START domains containing protein, putative, expressed	0.325116	0.810942	0.400911	-1.31865	0.102795	1	down	no
LOC_Os01g56090	LOC_Os01g56090	LOC_Os01g56090.1	GO:0000940(condensed chromosome outer kinetochore);GO:0005876(spindle microtubule);GO:0007059(chromosome segregation);GO:0008017(microtubule binding);GO:0051301(cell division)	NA	NA	NA	expressed protein	1.33074	3.30502	0.402643	-1.31243	0.102802	1	down	no
LOC_Os01g49150	LOC_Os01g49150	LOC_Os01g49150.1	GO:0000149(SNARE binding);GO:0005484(SNAP receptor activity);GO:0006886(intracellular protein transport);GO:0006906(vesicle fusion);GO:0012505(endomembrane system);GO:0016021(integral component of membrane);GO:0031201(SNARE complex);GO:0048278(vesicle docking)	04130(SNARE interactions in vesicular transport)	K08506	NA	anti-silencing protein, ASF1-like domain containing protein, expressed	1.29954	0.682895	1.90299	0.928269	0.103234	1	up	no
LOC_Os06g43030	LOC_Os06g43030	LOC_Os06g43030.1	GO:0004712(protein serine/threonine/tyrosine kinase activity);GO:0004713(protein tyrosine kinase activity);GO:0005524(ATP binding);GO:0005829(cytosol);GO:0005886(plasma membrane);GO:0016301(kinase activity)	04075(Plant hormone signal transduction)	K14510	EC:2.7.11.1	protein kinase domain containing protein, expressed	2.91003	1.55968	1.86579	0.899787	0.103508	1	up	no
LOC_Os05g46290	LOC_Os05g46290	LOC_Os05g46290.1	GO:0005524(ATP binding);GO:0005739(mitochondrion);GO:0005774(vacuolar membrane);GO:0042026(protein refolding);GO:0046686(response to cadmium ion)	03018(RNA degradation)	K04077	NA	T-complex protein, putative, expressed	10.617	25.5725	0.415172	-1.26822	0.103531	1	down	no
LOC_Os07g12090	LOC_Os07g12090	LOC_Os07g12090.1	GO:0004867(serine-type endopeptidase inhibitor activity);GO:0005622(intracellular);GO:0006952(defense response)	NA	NA	NA	LTPL165 - Protease inhibitor/seed storage/LTP family protein precursor, expressed	36.6044	19.6996	1.85812	0.893847	0.103558	1	up	no
LOC_Os08g28560	LOC_Os08g28560	LOC_Os08g28560.1	NA	NA	NA	NA	expressed protein	1.93871	4.73489	0.409451	-1.28824	0.103575	1	down	no
LOC_Os04g49670	LOC_Os04g49670	LOC_Os04g49670.1	GO:0003674(molecular_function);GO:0005634(nucleus);GO:0008150(biological_process)	NA	NA	NA	DUF581 domain containing protein, expressed	24.748	59.7258	0.414361	-1.27104	0.103655	1	down	no
LOC_Os06g44420	LOC_Os06g44420	LOC_Os06g44420.1	NA	NA	NA	NA	GDU1, putative, expressed	2.3104	5.67028	0.407459	-1.29527	0.103721	1	down	no
LOC_Os01g13130	LOC_Os01g13130	LOC_Os01g13130.1	GO:0005887(integral component of plasma membrane);GO:0009705(plant-type vacuole membrane);GO:0009992(cellular water homeostasis);GO:0015250(water channel activity);GO:0015254(glycerol channel activity);GO:0034220(ion transmembrane transport);GO:0042807(central vacuole)	NA	NA	NA	aquaporin protein, putative, expressed	1.49668	0.777647	1.92462	0.944575	0.103901	1	up	no
LOC_Os03g16050	LOC_Os03g16050	LOC_Os03g16050.1	GO:0005985(sucrose metabolic process);GO:0006000(fructose metabolic process);GO:0009409(response to cold);GO:0009507(chloroplast);GO:0009570(chloroplast stroma);GO:0009735(response to cytokinin);GO:0009773(photosynthetic electron transport in photosystem I);GO:0010319(stromule);GO:0015979(photosynthesis);GO:0019253(reductive pentose-phosphate cycle);GO:0030388(fructose 1,6-bisphosphate metabolic …	01200(Carbon metabolism);00010(Glycolysis / Gluconeogenesis);00030(Pentose phosphate pathway);00051(Fructose and mannose metabolism);00710(Carbon fixation in photosynthetic organisms)	K03841	EC:3.1.3.11	fructose-1,6-bisphosphatase, putative, expressed	2.83638	1.51439	1.87295	0.905314	0.104285	1	up	no
LOC_Os05g45030	LOC_Os05g45030	LOC_Os05g45030.1	GO:0003674(molecular_function);GO:0005634(nucleus);GO:0005739(mitochondrion);GO:0008150(biological_process);GO:0009507(chloroplast);GO:0009570(chloroplast stroma);GO:0009941(chloroplast envelope)	00500(Starch and sucrose metabolism)	K00706	EC:2.4.1.34	calcium homeostasis regulator CHoR1, putative, expressed	3.48559	8.45056	0.412469	-1.27764	0.104396	1	down	no
LOC_Os07g48340	LOC_Os07g48340	LOC_Os07g48340.2;LOC_Os07g48340.1	GO:0005509(calcium ion binding);GO:0005509(calcium ion binding)	04626(Plant-pathogen interaction);04626(Plant-pathogen interaction)	K13448	NA	OsCML24 - Calmodulin-related calcium sensor protein, expressed	1.06645	2.64644	0.402973	-1.31124	0.104443	1	down	no
LOC_Os04g38550	LOC_Os04g38550	LOC_Os04g38550.1	NA	NA	NA	NA	expressed protein	148.772	80.6495	1.84467	0.883363	0.104459	1	up	no
LOC_Os08g29600	LOC_Os08g29600	LOC_Os08g29600.1	GO:0003674(molecular_function);GO:0005737(cytoplasm);GO:0008150(biological_process)	NA	NA	NA	seed maturation protein PM41, putative, expressed	4.77465	2.50931	1.90277	0.928104	0.104496	1	up	no
LOC_Os08g04290	LOC_Os08g04290	LOC_Os08g04290.1	GO:0000003(reproduction);GO:0000166(nucleotide binding);GO:0003700(transcription factor activity, sequence-specific DNA binding);GO:0005515(protein binding);GO:0005634(nucleus);GO:0005677(chromatin silencing complex);GO:0005834(heterotrimeric G-protein complex);GO:0006349(regulation of gene expression by genetic imprinting);GO:0006351(transcription, DNA-templated);GO:0006355(regulation of transcr…	03015(mRNA surveillance pathway)	K15542	NA	WD domain, G-beta repeat domain containing protein, expressed	6.57051	15.8041	0.415746	-1.26623	0.104834	1	down	no
LOC_Os01g02900	LOC_Os01g02900	LOC_Os01g02900.2;LOC_Os01g02900.1	GO:0005576(extracellular region);GO:0016757(transferase activity, transferring glycosyl groups);GO:0016757(transferase activity, transferring glycosyl groups)	00514(Other types of O-glycan biosynthesis);00514(Other types of O-glycan biosynthesis)	K18134	EC:2.4.1.255	glycosyltransferase, putative, expressed	1.16467	0.603439	1.93006	0.948648	0.104849	1	up	no
LOC_Os05g08750	LOC_Os05g08750	LOC_Os05g08750.1	GO:0009813(flavonoid biosynthetic process);GO:0043231(intracellular membrane-bounded organelle);GO:0052696(flavonoid glucuronidation);GO:0080043(quercetin 3-O-glucosyltransferase activity);GO:0080044(quercetin 7-O-glucosyltransferase activity)	00942(Anthocyanin biosynthesis)	K12338	EC:2.4.1.298	UDP-glucoronosyl and UDP-glucosyl transferase domain containing protein, expressed	5.35053	12.8902	0.415085	-1.26852	0.104943	1	down	no
LOC_Os11g05410	LOC_Os11g05410	LOC_Os11g05410.1;LOC_Os11g05410.2	GO:0003993(acid phosphatase activity);GO:0004722(protein serine/threonine phosphatase activity);GO:0005576(extracellular region);GO:0016311(dephosphorylation);GO:0046872(metal ion binding);GO:0046872(metal ion binding)	NA	NA	NA	Ser/Thr protein phosphatase family protein, putative, expressed	6.74937	16.2417	0.415558	-1.26688	0.105017	1	down	no
LOC_Os08g40180	LOC_Os08g40180	LOC_Os08g40180.1	GO:0004420(hydroxymethylglutaryl-CoA reductase (NADPH) activity);GO:0005778(peroxisomal membrane);GO:0005789(endoplasmic reticulum membrane);GO:0008299(isoprenoid biosynthetic process);GO:0016126(sterol biosynthetic process)	00900(Terpenoid backbone biosynthesis)	K00021	EC:1.1.1.34	3-hydroxy-3-methylglutaryl-coenzyme A reductase, putative, expressed	5.80906	13.9489	0.416453	-1.26377	0.105454	1	down	no
LOC_Os08g08100	LOC_Os08g08100	LOC_Os08g08100.1	NA	NA	NA	NA	expressed protein	11.0501	26.5526	0.416158	-1.2648	0.105642	1	down	no
LOC_Os03g61010	LOC_Os03g61010	LOC_Os03g61010.1	GO:0004672(protein kinase activity);GO:0005524(ATP binding);GO:0005886(plasma membrane);GO:0006468(protein phosphorylation);GO:0009506(plasmodesma)	04075(Plant hormone signal transduction)	K14500	EC:2.7.11.1	protein kinase family protein, putative, expressed	8.27894	19.848	0.417118	-1.26147	0.106153	1	down	no
LOC_Os12g13950	LOC_Os12g13950	LOC_Os12g13950.1	GO:0005658(alpha DNA polymerase:primase complex);GO:0006270(DNA replication initiation);GO:0046982(protein heterodimerization activity)	00230(Purine metabolism);00240(Pyrimidine metabolism);03030(DNA replication)	K02321	NA	POLA2 - Putative DNA polymerase alpha complex subunit, expressed	1.59088	3.84006	0.414285	-1.2713	0.106183	1	down	no
LOC_Os03g17500	LOC_Os03g17500	LOC_Os03g17500.1	NA	NA	NA	NA	expressed protein	0.956567	2.36217	0.404952	-1.30418	0.106688	1	down	no
LOC_Os06g06260	LOC_Os06g06260	LOC_Os06g06260.1	GO:0005576(extracellular region);GO:0016042(lipid catabolic process);GO:0016788(hydrolase activity, acting on ester bonds);GO:0052689(carboxylic ester hydrolase activity)	00511(Other glycan degradation)	K01206	EC:3.2.1.51	GDSL-like lipase/acylhydrolase, putative, expressed	137.754	75.0753	1.83488	0.875685	0.106719	1	up	no
LOC_Os09g20930	LOC_Os09g20930	LOC_Os09g20930.1	NA	NA	NA	NA	expressed protein	5.51873	2.98063	1.85153	0.888716	0.106835	1	up	no
LOC_Os06g49160	LOC_Os06g49160	LOC_Os06g49160.1	GO:0003674(molecular_function);GO:0009507(chloroplast);GO:0009534(chloroplast thylakoid);GO:0009535(chloroplast thylakoid membrane);GO:0009543(chloroplast thylakoid lumen);GO:0009570(chloroplast stroma);GO:0009579(thylakoid);GO:0009735(response to cytokinin);GO:0009941(chloroplast envelope);GO:0031977(thylakoid lumen)	NA	NA	NA	thylakoid lumenal 16.5 kDa protein, chloroplast precursor, putative, expressed	3.35936	1.79277	1.87384	0.906001	0.107312	1	up	no
LOC_Os06g48190	LOC_Os06g48190	LOC_Os06g48190.1	NA	NA	NA	NA	expressed protein	3.04931	1.58383	1.92528	0.945069	0.107336	1	up	no
LOC_Os04g45600	LOC_Os04g45600	LOC_Os04g45600.1	GO:0006810(transport);GO:0009507(chloroplast);GO:0009535(chloroplast thylakoid membrane);GO:0010258(NADH dehydrogenase complex (plastoquinone) assembly);GO:0010598(NAD(P)H dehydrogenase complex (plastoquinone));GO:0016655(oxidoreductase activity, acting on NAD(P)H, quinone or similar compound as acceptor);GO:0048038(quinone binding);GO:0055114(oxidation-reduction process)	NA	NA	NA	NDH-M H PLASTOQUINONE DEHY, putative, expressed	0.84456	2.11058	0.400156	-1.32137	0.107762	1	down	no
LOC_Os01g21120	LOC_Os01g21120	LOC_Os01g21120.1	GO:0003677(DNA binding);GO:0003700(transcription factor activity, sequence-specific DNA binding);GO:0005634(nucleus);GO:0006351(transcription, DNA-templated);GO:0006355(regulation of transcription, DNA-templated);GO:0009873(ethylene-activated signaling pathway);GO:0034059(response to anoxia)	04626(Plant-pathogen interaction)	K13434	NA	AP2 domain containing protein, expressed	62.5698	149.184	0.419413	-1.25355	0.107811	1	down	no
LOC_Os04g44850	LOC_Os04g44850	LOC_Os04g44850.1	GO:0000271(polysaccharide biosynthetic process);GO:0005794(Golgi apparatus);GO:0016757(transferase activity, transferring glycosyl groups)	NA	NA	NA	glycosyl transferase 8 domain containing protein, putative, expressed	3.67171	8.80184	0.417153	-1.26135	0.107829	1	down	no
LOC_Os01g53070	LOC_Os01g53070	LOC_Os01g53070.1	GO:0003689(DNA clamp loader activity);GO:0005663(DNA replication factor C complex);GO:0006261(DNA-dependent DNA replication)	NA	NA	NA	ATP binding protein, putative, expressed	0.71778	1.73717	0.413189	-1.27513	0.107835	1	down	no
LOC_Os02g05900	LOC_Os02g05900	LOC_Os02g05900.1	GO:0003700(transcription factor activity, sequence-specific DNA binding);GO:0005634(nucleus);GO:0005773(vacuole);GO:0006355(regulation of transcription, DNA-templated)	NA	NA	NA	ternary complex factor MIP1, putative, expressed	0.890391	2.17193	0.409955	-1.28646	0.107849	1	down	no
LOC_Os10g41130	LOC_Os10g41130	LOC_Os10g41130.1	GO:0003677(DNA binding);GO:0003700(transcription factor activity, sequence-specific DNA binding);GO:0005634(nucleus);GO:0006351(transcription, DNA-templated);GO:0006355(regulation of transcription, DNA-templated);GO:0009873(ethylene-activated signaling pathway);GO:0043565(sequence-specific DNA binding);GO:0045893(positive regulation of transcription, DNA-templated)	04626(Plant-pathogen interaction)	K13434	NA	AP2 domain containing protein, expressed	1.69429	4.12175	0.411061	-1.28258	0.107896	1	down	no
LOC_Os10g26430	LOC_Os10g26430	LOC_Os10g26430.1	GO:0005737(cytoplasm);GO:0030001(metal ion transport);GO:0046914(transition metal ion binding);GO:0046916(cellular transition metal ion homeostasis)	NA	NA	NA	agenet domain containing protein, expressed	16.969	9.26062	1.83238	0.873716	0.107932	1	up	no
LOC_Os05g41590	LOC_Os05g41590	LOC_Os05g41590.1	GO:0004367(glycerol-3-phosphate dehydrogenase [NAD+] activity);GO:0005737(cytoplasm);GO:0005829(cytosol);GO:0005975(carbohydrate metabolic process);GO:0006072(glycerol-3-phosphate metabolic process);GO:0009331(glycerol-3-phosphate dehydrogenase complex);GO:0046168(glycerol-3-phosphate catabolic process);GO:0051287(NAD binding);GO:0055114(oxidation-reduction process)	00564(Glycerophospholipid metabolism)	K00006	EC:1.1.1.8	glycerol-3-phosphate dehydrogenase, putative, expressed	2.02371	4.86618	0.415873	-1.26579	0.10821	1	down	no
LOC_Os06g49990	LOC_Os06g49990	LOC_Os06g49990.2;LOC_Os06g49990.1;LOC_Os06g49990.3	GO:0005739(mitochondrion);GO:0005739(mitochondrion)	NA	NA	NA	UPF0183 protein, putative, expressed	5.61819	3.05365	1.83983	0.879572	0.108255	1	up	no
LOC_Os03g20420	LOC_Os03g20420	LOC_Os03g20420.1;LOC_Os03g20420.3;LOC_Os03g20420.2	GO:0005576(extracellular region);GO:0005578(proteinaceous extracellular matrix);GO:0005773(vacuole);GO:0009044(xylan 1,4-beta-xylosidase activity);GO:0009505(plant-type cell wall);GO:0016798(hydrolase activity, acting on glycosyl bonds);GO:0045493(xylan catabolic process);GO:0046373(L-arabinose metabolic process);GO:0046556(alpha-L-arabinofuranosidase activity);GO:0048046(apoplast);GO:0048046(apo…	00520(Amino sugar and nucleotide sugar metabolism);00520(Amino sugar and nucleotide sugar metabolism)	K01209	EC:3.2.1.55	alpha-N-arabinofuranosidase A, putative, expressed	0.914952	0.482697	1.8955	0.922579	0.10833	1	up	no
LOC_Os02g09190	LOC_Os02g09190	LOC_Os02g09190.1	GO:0016020(membrane);GO:0016709(oxidoreductase activity, acting on paired donors, with incorporation or reduction of molecular oxygen, NAD(P)H as one donor, and incorporation of one atom of oxygen);GO:0044550(secondary metabolite biosynthetic process)	00904(Diterpenoid biosynthesis)	K16083	EC:1.14.13.143	cytochrome P450, putative, expressed	8.76298	20.9183	0.418916	-1.25527	0.108385	1	down	no
LOC_Os07g44740	LOC_Os07g44740	LOC_Os07g44740.1	GO:0005759(mitochondrial matrix);GO:0006986(response to unfolded protein);GO:0046872(metal ion binding);GO:0051082(unfolded protein binding);GO:0051085(chaperone mediated protein folding requiring cofactor);GO:0051087(chaperone binding)	NA	NA	NA	chaperonin, putative, expressed	74.2642	176.857	0.419912	-1.25184	0.108412	1	down	no
LOC_Os10g28570	LOC_Os10g28570	LOC_Os10g28570.2;LOC_Os10g28570.1;LOC_Os10g28570.3;LOC_Os10g28570.4	NA	NA	NA	NA	expressed protein	4.74361	2.5671	1.84785	0.885848	0.108512	1	up	no
LOC_Os01g21590	LOC_Os01g21590	LOC_Os01g21590.1	GO:0003700(transcription factor activity, sequence-specific DNA binding);GO:0005515(protein binding);GO:0005634(nucleus);GO:0005886(plasma membrane);GO:0006355(regulation of transcription, DNA-templated);GO:0010629(negative regulation of gene expression);GO:1900037(regulation of cellular response to hypoxia)	NA	NA	NA	homeodomain, putative, expressed	41.0035	97.598	0.420127	-1.2511	0.108533	1	down	no
LOC_Os02g09810	LOC_Os02g09810	LOC_Os02g09810.1;LOC_Os02g09810.2;LOC_Os02g09810.3	GO:0003333(amino acid transmembrane transport);GO:0015171(amino acid transmembrane transporter activity);GO:0015171(amino acid transmembrane transporter activity)	NA	NA	NA	amino acid transporter, putative, expressed	2.32352	5.58412	0.416095	-1.26502	0.108713	1	down	no
LOC_Os04g31730	LOC_Os04g31730	LOC_Os04g31730.1	NA	NA	NA	NA	expressed protein	3.30967	1.75646	1.88429	0.914018	0.108771	1	up	no
LOC_Os02g36350	LOC_Os02g36350	LOC_Os02g36350.1;LOC_Os02g36350.2	GO:0000795(synaptonemal complex);GO:0007131(reciprocal meiotic recombination);GO:0007131(reciprocal meiotic recombination)	NA	NA	NA	expressed protein	1.66444	0.88446	1.88187	0.912165	0.108792	1	up	no
LOC_Os01g73990	LOC_Os01g73990	LOC_Os01g73990.1	GO:0005515(protein binding);GO:0005783(endoplasmic reticulum);GO:0005789(endoplasmic reticulum membrane);GO:0016021(integral component of membrane);GO:0020037(heme binding);GO:0043447(alkane biosynthetic process);GO:0046872(metal ion binding);GO:0055114(oxidation-reduction process)	00910(Nitrogen metabolism)	K10534	EC:1.7.1.1 1.7.1.2 1.7.1.3	cytochrome b5-like Heme/Steroid binding domain containing protein, expressed	24.6148	58.6036	0.420022	-1.25146	0.108941	1	down	no
LOC_Os03g21310	LOC_Os03g21310	LOC_Os03g21310.1	GO:0004175(endopeptidase activity);GO:0005634(nucleus);GO:0016926(protein desumoylation);GO:0016929(SUMO-specific protease activity)	NA	NA	NA	ulp1 protease family, C-terminal catalytic domain containing protein, expressed	0.389313	0.951322	0.409234	-1.289	0.109463	1	down	no
LOC_Os12g02340	LOC_Os12g02340	LOC_Os12g02340.1;LOC_Os12g02340.2	GO:0009611(response to wounding);GO:0009723(response to ethylene);GO:0009751(response to salicylic acid);GO:0042542(response to hydrogen peroxide);GO:0042542(response to hydrogen peroxide)	NA	NA	NA	LTPL14 - Protease inhibitor/seed storage/LTP family protein precursor, expressed	10.9459	5.95125	1.83926	0.879128	0.109495	1	up	no
LOC_Os05g30160	LOC_Os05g30160	LOC_Os05g30160.1	NA	NA	NA	NA	expressed protein	6.67147	3.59093	1.85787	0.893648	0.109505	1	up	no
LOC_Os11g10370	LOC_Os11g10370	LOC_Os11g10370.1	GO:0003674(molecular_function);GO:0005634(nucleus);GO:0008150(biological_process)	NA	NA	NA	OsFBX418 - F-box domain containing protein, expressed	1.58531	0.836791	1.89451	0.921824	0.1099	1	up	no
LOC_Os11g07060	LOC_Os11g07060	LOC_Os11g07060.5;LOC_Os11g07060.3;LOC_Os11g07060.1;LOC_Os11g07060.2	GO:0004674(protein serine/threonine kinase activity);GO:0005524(ATP binding);GO:0005886(plasma membrane);GO:0006468(protein phosphorylation);GO:0007169(transmembrane receptor protein tyrosine kinase signaling pathway);GO:0016021(integral component of membrane);GO:0016301(kinase activity);GO:0016301(kinase activity)	04626(Plant-pathogen interaction);04626(Plant-pathogen interaction)	K13428	EC:2.7.11.1	receptor protein kinase CLAVATA1 precursor, putative, expressed	0.569207	0.304115	1.87169	0.904338	0.1099	1	up	no
LOC_Os05g19150	LOC_Os05g19150	LOC_Os05g19150.1	GO:0016787(hydrolase activity)	00590(Arachidonic acid metabolism);04146(Peroxisome)	K08726	EC:3.3.2.10 3.1.3.76	hydrolase, alpha/beta fold family domain containing protein, expressed	6.92987	16.5276	0.419291	-1.25398	0.11006	1	down	no
LOC_Os12g02800	LOC_Os12g02800	LOC_Os12g02800.2;LOC_Os12g02800.1;LOC_Os12g02800.3	GO:0005576(extracellular region);GO:0005576(extracellular region)	NA	NA	NA	CRP11 - Cysteine-rich family protein precursor, expressed	5.16767	2.78408	1.85615	0.892315	0.110065	1	up	no
LOC_Os07g40940	LOC_Os07g40940	LOC_Os07g40940.1	GO:0004553(hydrolase activity, hydrolyzing O-glycosyl compounds);GO:0030247(polysaccharide binding);GO:0046658(anchored component of plasma membrane)	00230(Purine metabolism);00240(Pyrimidine metabolism);03020(RNA polymerase)	K03006	EC:2.7.7.6	X8 domain containing protein, expressed	6.60019	15.7178	0.419919	-1.25182	0.110145	1	down	no
LOC_Os02g48320	LOC_Os02g48320	LOC_Os02g48320.2;LOC_Os02g48320.3;LOC_Os02g48320.1	GO:0003677(DNA binding);GO:0003700(transcription factor activity, sequence-specific DNA binding);GO:0005515(protein binding);GO:0005634(nucleus);GO:0006351(transcription, DNA-templated);GO:0006355(regulation of transcription, DNA-templated);GO:0009938(negative regulation of gibberellic acid mediated signaling pathway);GO:0043621(protein self-association);GO:0043621(protein self-association)	NA	NA	NA	DNA binding protein, putative, expressed	0.89548	2.16984	0.412693	-1.27686	0.110169	1	down	no
LOC_Os03g57450	LOC_Os03g57450	LOC_Os03g57450.1	GO:0004683(calmodulin-dependent protein kinase activity);GO:0005516(calmodulin binding);GO:0005634(nucleus);GO:0005737(cytoplasm);GO:0005886(plasma membrane);GO:0009738(abscisic acid-activated signaling pathway);GO:0009931(calcium-dependent protein serine/threonine kinase activity);GO:0018105(peptidyl-serine phosphorylation);GO:0035556(intracellular signal transduction);GO:0046777(protein autopho…	04626(Plant-pathogen interaction)	K13412	EC:2.7.11.1	CAMK_CAMK_like.2 - CAMK includes calcium/calmodulin depedent protein kinases, expressed	2.04245	4.87655	0.41883	-1.25556	0.110198	1	down	no
LOC_Os03g58940	LOC_Os03g58940	LOC_Os03g58940.1	GO:0005886(plasma membrane);GO:0006869(lipid transport);GO:0008289(lipid binding);GO:0016021(integral component of membrane);GO:0031225(anchored component of membrane)	NA	NA	NA	LTPL83 - Protease inhibitor/seed storage/LTP family protein precursor, putative, expressed	2.8545	1.53746	1.85664	0.892692	0.110334	1	up	no
LOC_Os11g07960	LOC_Os11g07960	LOC_Os11g07960.1	GO:0005737(cytoplasm);GO:0010345(suberin biosynthetic process);GO:0016740(transferase activity);GO:0016747(transferase activity, transferring acyl groups other than amino-acyl groups);GO:0050734(hydroxycinnamoyltransferase activity);GO:0052325(cell wall pectin biosynthetic process)	00940(Phenylpropanoid biosynthesis);00945(Stilbenoid, diarylheptanoid and gingerol biosynthesis);00941(Flavonoid biosynthesis)	K13065	EC:2.3.1.133	transferase family protein, putative, expressed	1.92473	4.63668	0.41511	-1.26844	0.110553	1	down	no
LOC_Os07g11330	LOC_Os07g11330	LOC_Os07g11330.1	GO:0004867(serine-type endopeptidase inhibitor activity)	NA	NA	NA	RAL2 - Seed allergenic protein RA5/RA14/RA17 precursor, expressed	3448.76	1896	1.81896	0.863116	0.110621	1	up	no
LOC_Os02g03940	LOC_Os02g03940	LOC_Os02g03940.1	GO:0003674(molecular_function);GO:0005634(nucleus);GO:0008150(biological_process)	NA	NA	NA	expressed protein	2.74989	6.55699	0.419382	-1.25366	0.111087	1	down	no
LOC_Os10g14170	LOC_Os10g14170	LOC_Os10g14170.1	NA	NA	NA	NA	expressed protein	12.9015	7.02428	1.8367	0.877113	0.111109	1	up	no
LOC_Os05g03910	LOC_Os05g03910	LOC_Os05g03910.1	GO:0005515(protein binding);GO:0097255(R2TP complex)	04626(Plant-pathogen interaction)	K12795	NA	RNA polymerase II-associated protein 3, putative, expressed	18.0566	42.7649	0.42223	-1.2439	0.111201	1	down	no
LOC_Os07g42220	LOC_Os07g42220	LOC_Os07g42220.1	GO:0003674(molecular_function);GO:0005575(cellular_component);GO:0008150(biological_process)	NA	NA	NA	expressed protein	2.96269	7.16335	0.41359	-1.27373	0.111445	1	down	no
LOC_Os03g04340	LOC_Os03g04340	LOC_Os03g04340.1	GO:0005737(cytoplasm);GO:0008757(S-adenosylmethionine-dependent methyltransferase activity);GO:0032259(methylation)	00100(Steroid biosynthesis)	K08242	EC:2.1.1.143	C-methyltransferase, putative, expressed	22.9302	54.2362	0.422783	-1.24201	0.111716	1	down	no
LOC_Os05g41750	LOC_Os05g41750	LOC_Os05g41750.1	GO:0000070(mitotic sister chromatid segregation);GO:0000166(nucleotide binding);GO:0000796(condensin complex);GO:0005524(ATP binding);GO:0005634(nucleus);GO:0005694(chromosome);GO:0005737(cytoplasm);GO:0007049(cell cycle);GO:0007059(chromosome segregation);GO:0007067(mitotic nuclear division);GO:0007076(mitotic chromosome condensation);GO:0030261(chromosome condensation);GO:0046982(protein hetero…	NA	NA	NA	RecF/RecN/SMC N terminal domain containing protein, expressed	3.20864	7.62428	0.420845	-1.24864	0.112011	1	down	no
LOC_Os04g40030	LOC_Os04g40030	LOC_Os04g40030.1	GO:0008150(biological_process)	NA	NA	NA	OsFBO17 - F-box and other domain containing protein, expressed	0.833843	2.03238	0.410279	-1.28532	0.112177	1	down	no
LOC_Os02g54730	LOC_Os02g54730	LOC_Os02g54730.1	GO:0003333(amino acid transmembrane transport);GO:0015171(amino acid transmembrane transporter activity)	04075(Plant hormone signal transduction)	K13946	NA	transmembrane amino acid transporter protein, putative, expressed	3.69257	8.76537	0.421268	-1.24719	0.112268	1	down	no
LOC_Os10g05970	LOC_Os10g05970	LOC_Os10g05970.1	NA	NA	NA	NA	POEI12 - Pollen Ole e I allergen and extensin family protein precursor, expressed	1.05917	2.59046	0.408871	-1.29028	0.112522	1	down	no
LOC_Os06g29460	LOC_Os06g29460	LOC_Os06g29460.1;LOC_Os06g29460.2;LOC_Os06g29460.3	GO:0000179(rRNA (adenine-N6,N6-)-dimethyltransferase activity);GO:0005737(cytoplasm);GO:0005737(cytoplasm)	NA	NA	NA	expressed protein	2.1505	1.16636	1.84378	0.882664	0.112717	1	up	no
LOC_Os07g09490	LOC_Os07g09490	LOC_Os07g09490.1	GO:0005524(ATP binding);GO:0005739(mitochondrion);GO:0005783(endoplasmic reticulum);GO:0005886(plasma membrane);GO:0009409(response to cold);GO:0009414(response to water deprivation);GO:0009651(response to salt stress);GO:0009737(response to abscisic acid);GO:0010154(fruit development);GO:0010431(seed maturation);GO:0016021(integral component of membrane);GO:0016887(ATPase activity);GO:0031966(mi…	00860(Porphyrin and chlorophyll metabolism)	K01772	EC:4.99.1.1	ATPase, putative, expressed	0.996674	2.41232	0.41316	-1.27523	0.112901	1	down	no
LOC_Os04g51110	LOC_Os04g51110	LOC_Os04g51110.2;LOC_Os04g51110.1	GO:0004871(signal transducer activity);GO:0005515(protein binding);GO:0005634(nucleus);GO:0005834(heterotrimeric G-protein complex);GO:0007067(mitotic nuclear division);GO:0007165(signal transduction);GO:0010997(anaphase-promoting complex binding);GO:0016567(protein ubiquitination);GO:0019900(kinase binding);GO:0033597(mitotic checkpoint complex);GO:0051301(cell division);GO:0097027(ubiquitin-pro…	04120(Ubiquitin mediated proteolysis);04120(Ubiquitin mediated proteolysis)	K03363	NA	WD repeat-containing protein, putative, expressed	6.99206	16.5194	0.423265	-1.24037	0.11299	1	down	no
LOC_Os07g09670	LOC_Os07g09670	LOC_Os07g09670.1	GO:0000139(Golgi membrane);GO:0005794(Golgi apparatus);GO:0006486(protein glycosylation);GO:0008378(galactosyltransferase activity);GO:0009507(chloroplast);GO:0016021(integral component of membrane);GO:0016758(transferase activity, transferring hexosyl groups);GO:0030246(carbohydrate binding);GO:0048354(mucilage biosynthetic process involved in seed coat development);GO:1900056(negative regulatio…	NA	NA	NA	galactosyltransferase family protein, putative, expressed	0.803524	1.92902	0.416544	-1.26346	0.113121	1	down	no
[truncated: 27,708 more rows]
