# Supplementary material for: A novel transcription factor OsMYB73 affects grain size and chalkiness by regulating endosperm storage substances' accumulation‐mediated auxin biosynthesis signalling pathway in rice
Source: Plant Biotechnol J. 2024 Dec 26;23(4):1021–38. doi: 10.1111/pbi.14558 (PMC11933829; doi:10.1111/pbi.14558)
Supplement: Supplementary file 5 — Table S4 List of differentially metabolites in ZH11_vs_myb73‐35_filter. [file PBI-23-1021-s005.xlsx]

## Sheet: Sheet1
Index	Formula	Compounds	物质	Class I	物质一级分类	Class II	物质二级分类	CAS	Level	ZH11-1	ZH11-2	ZH11-3	myb73-35-1	myb73-35-2	myb73-35-3	VIP	Fold_Change	Log2FC	Type
pme1841	C5H14N2	Cadaverine	尸胺	Alkaloids	生物碱	Phenolamine	酚胺	462-94-2	B	20264	22138	21652	10661	8444.4	10279	1.14189	0.458744	-1.12424	down
pme3033	C4H9NO2	N,N-Dimethylglycine	N,N-二甲基甘氨酸	Amino acids and derivatives	氨基酸及其衍生物	Amino acids and derivatives	氨基酸及其衍生物	1118-68-9	B	2054400	2097700	2003300	402140	337030	368620	1.16185	0.17997	-2.47417	down
pme3017	C4H9NO2	2-Aminoisobutyric acid	2-氨基异丁酸	Organic acids	有机酸	Organic acids	有机酸	62-57-7	B	1403500	1453100	1465700	617940	506950	631040	1.14974	0.406249	-1.29956	down
pme3011	C4H9NO2	γ-Aminobutyric acid	γ-氨基丁酸	Organic acids	有机酸	Organic acids	有机酸	56-12-2	A	2394400	2550600	1983500	406270	352690	345340	1.15831	0.159385	-2.64941	down
pmb0484	C5H13NO	Choline	胆碱	Alkaloids	生物碱	Alkaloids	生物碱	62-49-7	B	17380000	18898000	17586000	6971500	6230300	6510900	1.1601	0.365972	-1.4502	down
mws0192	C4H6O4	Succinic acid*	琥珀酸*	Organic acids	有机酸	Organic acids	有机酸	110-15-6	A	832510	832220	793170	109320	132630	104650	1.1611	0.141015	-2.82608	down
mws0470	C4H6O4	Methylmalonic acid*	甲基丙二酸*	Organic acids	有机酸	Organic acids	有机酸	516-05-2	A	1118200	1044800	1122400	159590	159800	164190	1.1638	0.147191	-2.76424	down
mws0147	C5H10O3	β-Hydroxyisovaleric acid	β-羟基异戊酸	Organic acids	有机酸	Organic acids	有机酸	625-08-1	B	50293	63882	92873	38999	24460	29699	1.01147	0.449934	-1.15221	down
pme3096	C3H5NO4	Aminomalonic acid	氨基丙二酸	Organic acids	有机酸	Organic acids	有机酸	1068-84-4	B	41690	36508	44615	5671.4	9017.4	6426.6	1.14839	0.171931	-2.5401	down
mws0133	C6H6N2O	Nicotinamide	烟酰胺	Others	其它类	Vitamin	维生素	98-92-0	B	205500	186760	196670	80606	79992	82573	1.1615	0.412903	-1.27612	down
Rfmb319	C6H11NO2	Pipecolic acid*	哌啶酸*	Amino acids and derivatives	氨基酸及其衍生物	Amino acids and derivatives	氨基酸及其衍生物	4043-87-2	A	323070	324300	309740	75193	85832	75910	1.16197	0.247553	-2.01419	down
Zmpn000638	C4H9N3O2	3-Guanidinopropionic acid	3-胍基丙酸	Organic acids	有机酸	Organic acids	有机酸	353-09-3	B	10678	11568	10488	4966.6	5200.3	5002.4	1.16001	0.463411	-1.10964	down
Lmbn001288	C5H8O4	2-Hydroxy-2-methyl-3-oxobutanoic acid*	2-羟基-2-甲基-3-氧代丁酸*	Organic acids	有机酸	Organic acids	有机酸	71698-08-3	B	11824	11393	10315	2723.4	3359.3	3637.7	1.15068	0.289884	-1.78645	down
mws0341	C6H12O3	2-Hydroxyisocaproic acid	2-羟基异己酸	Organic acids	有机酸	Organic acids	有机酸	20312-37-2	A	35879	35890	26369	9	9	9	1.1638	0.000275123	-11.8276	down
mws0219	C4H7NO4	L-Aspartic Acid	L-天冬氨酸	Amino acids and derivatives	氨基酸及其衍生物	Amino acids and derivatives	氨基酸及其衍生物	56-84-8	A	2460100	3013600	2507200	1185200	1127600	1148400	1.14975	0.433685	-1.20528	down
pmb0374	C5H5N5	2-Aminopurine	2-氨基嘌呤	Nucleotides and derivatives	核苷酸及其衍生物	Nucleotides and derivatives	核苷酸及其衍生物	452-06-2	A	75228	68669	86578	15249	32301	16047	1.09183	0.275939	-1.85758	down
mws0146	C7H7NO2	Nicotinic Acid Methyl Ester(Methyl Nicotinate)	烟酸甲酯	Alkaloids	生物碱	Alkaloids	生物碱	93-60-7	A	28297	42193	32780	10803	11563	17630	1.08041	0.387295	-1.36849	down
pme2268	C7H7NO2	Trigonelline	葫芦巴碱	Alkaloids	生物碱	Alkaloids	生物碱	535-83-1	A	10915000	11123000	9583600	2420700	2163600	2204800	1.16068	0.214698	-2.21962	down
pme1738	C7H9N2O	3-Carbamyl-1-methylpyridinium(1-Methylnicotinamide)	3-氨基甲酰-1-甲基氧化吡啶	Alkaloids	生物碱	Alkaloids	生物碱	1005-24-9	B	8591.4	10030	15197	9	9	9	1.16302	0.000798382	-10.2906	down
Hmgn001653	C7H6O3	Protocatechualdehyde*	原儿茶醛*	Phenolic acids	酚酸类	Phenolic acids	酚酸类	139-85-5	A	204050	260290	290600	126770	109190	131070	1.10517	0.486171	-1.04046	down
Lmbn001981	C7H6O3	2,5-Dihydroxybenzaldehyde*	2,5-二羟基苯甲醛*	Phenolic acids	酚酸类	Phenolic acids	酚酸类	1194-98-5	A	188190	214040	181400	103120	83565	87360	1.13795	0.469553	-1.09064	down
mws0704	C2H8NO4P	O-Phosphorylethanolamine	磷酸乙醇胺	Alkaloids	生物碱	Alkaloids	生物碱	1071-23-4	B	11119	13099	8632.6	3209.4	3656.2	3653.6	1.13478	0.320213	-1.64289	down
pmb0764	C6H9NOS	4-Methyl-5-thiazoleethanol	4-甲基-5-噻唑乙醇	Others	其它类	Others	其它	137-00-8	B	151010	150030	154500	71823	62434	61353	1.15589	0.429402	-1.2196	down
pme0295	C6H11NO3	4-Acetamidobutyric acid	4-乙酰氨基丁酸	Organic acids	有机酸	Organic acids	有机酸	3025-96-5	B	71003	84032	69775	25296	13887	19029	1.12447	0.258939	-1.94932	down
mws0567	C5H11N3O2	4-Guanidinobutyric acid	4-胍基丁酸	Organic acids	有机酸	Organic acids	有机酸	463-00-3	A	1597400	1744300	1747100	581070	572300	464670	1.15403	0.317961	-1.65308	down
pme1691	C7H16NO2	Acetylcholine	乙酰胆碱	Alkaloids	生物碱	Alkaloids	生物碱	60-31-1	A	93512	88720	84878	33552	37754	25391	1.13375	0.362012	-1.46589	down
pme1109	C5H5N5O	Guanine	鸟嘌呤	Nucleotides and derivatives	核苷酸及其衍生物	Nucleotides and derivatives	核苷酸及其衍生物	73-40-5	A	189420	217750	166930	67760	54930	61577	1.14686	0.320967	-1.6395	down
Lmbn001467	C7H13NO3	5-Acetamidopentanoic Acid	5-乙酰氨基戊酸	Organic acids	有机酸	Organic acids	有机酸	1072-10-2	B	10947	13249	14552	9	9	9	1.16399	0.00069681	-10.4869	down
mws0005	C10H12N2	Tryptamine	色胺	Alkaloids	生物碱	Plumerane	吲哚类生物碱	61-54-1	B	123530	110360	104520	9	9	9	1.16413	7.97849e-05	-13.6135	down
pme2914	C6H10O5	3-Hydroxy-3-methylpentane-1,5-dioic acid	3-羟基-3-甲基戊烷-1,5-二酸	Organic acids	有机酸	Organic acids	有机酸	503-49-1	B	36474	37000	46079	9	9	9	1.16408	0.000225841	-12.1124	down
pme1439	C9H8O3	p-Coumaric acid	对香豆酸	Phenolic acids	酚酸类	Phenolic acids	酚酸类	501-98-4	A	93975	89016	113250	32384	29727	27304	1.15201	0.301832	-1.72818	down
Lmmn001643	C9H8O3	2-Hydroxycinnamic acid	2-羟基肉桂酸	Phenolic acids	酚酸类	Phenolic acids	酚酸类	583-17-5	A	912060	891560	1308400	257660	244960	250840	1.14645	0.242113	-2.04625	down
Lmbn002739	C9H8O3	3-Hydroxycinnamic Acid	3-羟基肉桂酸	Phenolic acids	酚酸类	Phenolic acids	酚酸类	14755-02-3	B	18225	22942	23730	7527.6	13430	9704.5	1.04941	0.472473	-1.0817	down
pme3083	C8H7NO3	2-(Formylamino)benzoic acid	2-(甲酰氨基)苯甲酸	Phenolic acids	酚酸类	Phenolic acids	酚酸类	3342-77-6	B	111420	122060	104150	45761	59507	55211	1.13185	0.47531	-1.07306	down
pme3968	C6H7N5O	7-Methylguanine	7-甲基鸟嘌呤	Nucleotides and derivatives	核苷酸及其衍生物	Nucleotides and derivatives	核苷酸及其衍生物	578-76-7	B	45041	42846	43818	14721	25290	20526	1.08373	0.459641	-1.12142	down
pme0281	C8H6O4	Terephthalic acid	对苯二甲酸	Phenolic acids	酚酸类	Phenolic acids	酚酸类	100-21-0	A	105320	105050	116100	223860	156040	296040	1.02501	2.07045	1.04994	up
mws0344	C5H10O6	D-Xylonic acid	D-木糖酸	Organic acids	有机酸	Organic acids	有机酸	526-91-0	A	273950	512860	497970	136570	155930	140030	1.08374	0.336657	-1.57065	down
pme0253	C8H15NO3	N-Acetyl-L-leucine	N-乙酰-L-亮氨酸	Amino acids and derivatives	氨基酸及其衍生物	Amino acids and derivatives	氨基酸及其衍生物	1188-21-2	B	76930	84396	74412	9	9	9	1.16419	0.000114534	-13.0919	down
pme2024	C10H12N2O	Serotonin	五羟色胺	Alkaloids	生物碱	Plumerane	吲哚类生物碱	50-67-9	A	269960	258110	273820	78648	68873	63810	1.15895	0.263541	-1.9239	down
mws0875	C5H10N2O3S	L-Cysteinyl-L-glycine	L-半胱氨酰-L-甘氨酸	Amino acids and derivatives	氨基酸及其衍生物	Amino acids and derivatives	氨基酸及其衍生物	19246-18-5	B	12831	11101	9132.3	5443.4	6472.9	4472.5	1.07611	0.495665	-1.01256	down
mws2212	C9H8O4	Caffeic acid	咖啡酸	Phenolic acids	酚酸类	Phenolic acids	酚酸类	331-39-5	A	101960	144960	136480	26508	32893	33087	1.14542	0.241231	-2.05151	down
Zmyn003394	C9H10O4	2',6'-Dihydroxy-4'-methoxyacetophenone	2',6'-二羟基-4'-甲氧基苯乙酮	Phenolic acids	酚酸类	Phenolic acids	酚酸类	7507-89-3	B	11011	8752	13167	2370.3	3521.8	3113.8	1.12822	0.273486	-1.87046	down
mws0214	C6H14O6	D-Sorbitol	D-山梨糖醇	Others	其它类	Saccharides and Alcohols	糖及醇类	50-70-4	A	68257	78450	77499	20430	26870	17683	1.14054	0.289836	-1.78669	down
mws1155	C6H14O6	D-Mannitol*	D-甘露醇*	Others	其它类	Saccharides and Alcohols	糖及醇类	69-65-8	A	19019	15296	18223	9	9	9	1.16402	0.000513914	-10.9262	down
pme2237	C6H14O6	Dulcitol*	半乳糖醇*	Others	其它类	Saccharides and Alcohols	糖及醇类	608-66-2	A	49318	53081	55799	22926	18365	20953	1.14985	0.393456	-1.34572	down
pmb1754	C5H15NO4P+	O-Phosphocholine	O-磷酸胆碱	Alkaloids	生物碱	Alkaloids	生物碱	107-73-3	B	707770	705170	623090	152510	135980	157970	1.16008	0.21928	-2.18916	down
mws0736	C8H16N2O3	N-Glycyl-L-leucine*	N-甘氨酰-L-亮氨酸*	Amino acids and derivatives	氨基酸及其衍生物	Amino acids and derivatives	氨基酸及其衍生物	869-19-2	A	9611.7	5267.9	6617.7	54673	63357	50112	1.14589	7.82154	2.96745	up
mws5041	C8H16N2O3	L-Glycyl-L-isoleucine*	L-甘氨酰-L-异亮氨酸*	Amino acids and derivatives	氨基酸及其衍生物	Amino acids and derivatives	氨基酸及其衍生物	19461-38-2	A	6865.7	7507.4	5396.2	72671	76712	55637	1.15593	10.3706	3.37443	up
pme0122	C8H16N2O3	N6-Acetyl-L-lysine	N6-乙酰-L-赖氨酸	Amino acids and derivatives	氨基酸及其衍生物	Amino acids and derivatives	氨基酸及其衍生物	692-04-6	B	157090	168790	177830	26258	34596	29347	1.15866	0.179073	-2.48138	down
Zmjp000182	C7H16N4O2	N-Monomethyl-L-arginine	N-单甲基-L-精氨酸	Amino acids and derivatives	氨基酸及其衍生物	Amino acids and derivatives	氨基酸及其衍生物	17035-90-4	B	355210	367060	376160	75293	63583	65539	1.16172	0.186097	-2.42587	down
pme3388	C7H16N4O2	Homoarginine	高精氨酸	Amino acids and derivatives	氨基酸及其衍生物	Amino acids and derivatives	氨基酸及其衍生物	156-86-5	B	72343	78809	67058	20735	17893	16109	1.15513	0.250846	-1.99513	down
pme0075	C7H11NO5	N-Acetyl-L-glutamic acid	N-乙酰-L-谷氨酸	Amino acids and derivatives	氨基酸及其衍生物	Amino acids and derivatives	氨基酸及其衍生物	1188-37-0	A	133460	136710	153490	80910	55535	52643	1.10055	0.44632	-1.16385	down
pme0278	C7H14N2O4	2,6-Diaminooimelic acid	2,6-二氨基庚二酸	Organic acids	有机酸	Organic acids	有机酸	583-93-7	B	72719	76369	73405	15448	10547	23401	1.11549	0.222011	-2.17129	down
mws0281	C6H8O7	Citric Acid	柠檬酸	Organic acids	有机酸	Organic acids	有机酸	77-92-9	A	250660	401340	291760	137390	133990	148180	1.09631	0.444562	-1.16954	down
pme0534	C6H12O7	Gluconic acid	葡萄糖酸	Others	其它类	Saccharides and Alcohols	糖及醇类	526-95-4	A	434180	467190	442020	117410	120560	119390	1.16358	0.266014	-1.91043	down
mws0027	C9H10O5	Syringic acid	丁香酸	Phenolic acids	酚酸类	Phenolic acids	酚酸类	530-57-4	A	16181	21140	17957	3580.3	6361.6	3569.2	1.11995	0.244421	-2.03256	down
Zmzn000079	C4H9O7P	D-Erythrose-4-phosphate	D-赤藓糖-4-磷酸	Others	其它类	Saccharides and Alcohols	糖及醇类	585-18-2	B	12830	13524	15784	9	9	9	1.16411	0.000640752	-10.6079	down
NK10251888	C8H18N4O2	NG,NG-Dimethyl-L-arginine	NG,NG-二甲基-L-精氨酸	Amino acids and derivatives	氨基酸及其衍生物	Amino acids and derivatives	氨基酸及其衍生物	30315-93-6	A	385310	504620	394240	223940	186400	219680	1.11657	0.490605	-1.02737	down
Zmtn001464	C10H7NO4	4,8-Dihydroxyquinoline-2-carboxylic acid	4,8-二羟基喹啉-2-羧酸	Organic acids	有机酸	Organic acids	有机酸	59-00-7	B	21783	13947	14985	9247.2	8672.7	6735.4	1.05094	0.486154	-1.04051	down
pme0170	C8H16N4O3	N-Acetyl-L-Arginine	N-乙酰-L-精氨酸	Amino acids and derivatives	氨基酸及其衍生物	Amino acids and derivatives	氨基酸及其衍生物	155-84-0	B	35750	27886	40553	9	9	9	1.16382	0.000259144	-11.914	down
Lmrj001698	C9H18N2O4	L-Seryl-L-Isoleucine	L-丝氨酰-L-异亮氨酸	Amino acids and derivatives	氨基酸及其衍生物	Amino acids and derivatives	氨基酸及其衍生物	91086-51-0	B	4120.1	2882.3	3260.7	8107.1	7032.7	7257.2	1.11995	2.18228	1.12584	up
mws2608	C8H15NO6	N-Acetyl-D-galactosamine	N-乙酰-D-半乳糖胺	Others	其它类	Saccharides and Alcohols	糖及醇类	1811-31-0	B	283540	270700	267720	57501	61535	61109	1.16343	0.219165	-2.18991	down
mws4174	C8H15NO6	N-Acetyl-D-mannosamine	N-乙酰-D-甘露糖胺	Others	其它类	Saccharides and Alcohols	糖及醇类	7772-94-3	B	584810	551230	603370	41418	44901	60105	1.15908	0.0841803	-3.57037	down
mws5042	C11H14N2O3	L-Glycyl-L-phenylalanine	L-甘氨酰-L-苯丙氨酸	Amino acids and derivatives	氨基酸及其衍生物	Amino acids and derivatives	氨基酸及其衍生物	721-66-4	B	21111	18021	20156	58771	53385	54020	1.15772	2.80286	1.4869	up
mws0520	C11H13NO4	N-Acetyl-L-tyrosine	N-乙酰-L-酪氨酸	Amino acids and derivatives	氨基酸及其衍生物	Amino acids and derivatives	氨基酸及其衍生物	537-55-3	B	34652	34176	31542	9824.5	5712.1	8661.3	1.13377	0.241087	-2.05237	down
pmb0962	C10H22N2O4	L-Lysine-Butanoic Acid	L-赖氨酸丁酸酯	Amino acids and derivatives	氨基酸及其衍生物	Amino acids and derivatives	氨基酸及其衍生物	80407-71-2	B	1212200	1768100	1314000	425110	625130	536250	1.10888	0.369441	-1.43658	down
mws0221	C6H12N2O4S2	L-Cystine	L-胱氨酸	Amino acids and derivatives	氨基酸及其衍生物	Amino acids and derivatives	氨基酸及其衍生物	56-89-3	B	66521	59259	58330	396100	355760	405210	1.16223	6.28467	2.65184	up
mws0248	C9H12N2O6	Uridine	尿嘧啶核苷	Nucleotides and derivatives	核苷酸及其衍生物	Nucleotides and derivatives	核苷酸及其衍生物	58-96-8	A	216610	201430	169850	34739	32576	26113	1.15551	0.158921	-2.65362	down
pme3961	C10H13N5O3	2'-Deoxyadenosine	2'-脱氧腺苷	Nucleotides and derivatives	核苷酸及其衍生物	Nucleotides and derivatives	核苷酸及其衍生物	958-09-8	A	570660	492470	551440	66251	49527	65897	1.15847	0.112522	-3.15172	down
Zmyn000110	C6H14NO8P	D-Glucosamine 1-phosphate	D-氨基葡萄糖-1-磷酸	Others	其它类	Saccharides and Alcohols	糖及醇类	2152-75-2	B	96909	98636	87552	17996	25650	27340	1.14314	0.250748	-1.99569	down
pmb0952	C12H17N4OS+	Thiamine (Vitamin B1)	硫胺素 (维生素 B1)	Others	其它类	Vitamin	维生素	70-16-6	B	2868200	2824300	3022400	1044100	1036500	1072700	1.16306	0.361829	-1.46662	down
pme0230	C10H13N5O4	Adenosine	腺苷	Nucleotides and derivatives	核苷酸及其衍生物	Nucleotides and derivatives	核苷酸及其衍生物	58-61-7	A	23295000	26237000	23599000	8851300	9354400	8104000	1.15755	0.359761	-1.47489	down
pme1184	C10H13N5O4	2'-Deoxyguanosine	2'-脱氧鸟苷	Nucleotides and derivatives	核苷酸及其衍生物	Nucleotides and derivatives	核苷酸及其衍生物	961-07-9	B	73372	80651	93044	12508	15128	12452	1.15848	0.162256	-2.62366	down
pme2890	C8H16N2O4S2	L-Homocystine	L-高胱氨酸	Amino acids and derivatives	氨基酸及其衍生物	Amino acids and derivatives	氨基酸及其衍生物	626-72-2	B	2501.2	2226.1	4184.3	7220.4	6136.4	5563.4	1.02808	2.1231	1.08617	up
mws1060	C10H12N4O5	9-(Arabinosyl)hypoxanthine	9-(阿拉伯糖基)次黄嘌呤	Nucleotides and derivatives	核苷酸及其衍生物	Nucleotides and derivatives	核苷酸及其衍生物	7013-16-3	A	52741	55849	38714	12094	11783	10055	1.14663	0.230354	-2.11808	down
Lmhn002926	C13H12O7	p-Coumaroylmalic acid	对香豆酰苹果酸	Phenolic acids	酚酸类	Phenolic acids	酚酸类	-	A	22103	26947	24593	7658.9	10326	7437.2	1.13722	0.345207	-1.53447	down
Hmhp001812	C11H15N5O4	2'-O-Methyladenosine	2-甲氧基腺苷	Nucleotides and derivatives	核苷酸及其衍生物	Nucleotides and derivatives	核苷酸及其衍生物	2140-79-6	A	417390	483730	449790	63718	56467	60823	1.16246	0.13399	-2.89981	down
pme1178	C10H13N5O5	Guanosine	鸟苷	Nucleotides and derivatives	核苷酸及其衍生物	Nucleotides and derivatives	核苷酸及其衍生物	118-00-3	A	2390100	2431300	2361200	680570	607250	715260	1.16054	0.27888	-1.84229	down
Zmyp000878	C10H13N5O5	2-Hydroxyadenosine	2-羟基腺苷	Nucleotides and derivatives	核苷酸及其衍生物	Nucleotides and derivatives	核苷酸及其衍生物	1818-71-9	A	3434200	3744800	3219600	953920	837120	889990	1.15982	0.257826	-1.95553	down
mws0668	C10H12N4O6	Xanthosine	黄苷	Nucleotides and derivatives	核苷酸及其衍生物	Nucleotides and derivatives	核苷酸及其衍生物	146-80-5	A	74959	80025	68261	10631	8302.7	7321.5	1.15707	0.117607	-3.08795	down
Lmyn007883	C16H32O4	9,16-Dihydroxypalmitic acid	9,16-二羟基棕榈酸	Lipids	脂质	Free fatty acids	游离脂肪酸	38076-49-2	B	11182	12136	13336	9	9	9	1.16415	0.000736618	-10.4068	down
pmb2787	C18H30O3	9-Oxo-10E,12Z-octadecadienoic acid	9-过氧-10E,12Z-十八碳二烯酸	Lipids	脂质	Free fatty acids	游离脂肪酸	54232-59-6	B	134640	141690	132310	61657	59032	56813	1.16095	0.434373	-1.203	down
pmb2786	C18H30O3	9-Hydroxy-10,12,15-octadecatrienoic acid*	9-羟基-10,12,15-十八碳三烯酸*	Lipids	脂质	Free fatty acids	游离脂肪酸	89886-42-0	A	96572	99518	98800	47670	50133	49337	1.16295	0.498966	-1.00299	down
pme1474	C11H15N5O3S	5'-Deoxy-5'-(methylthio)adenosine	5-脱氧-5-甲硫腺苷	Nucleotides and derivatives	核苷酸及其衍生物	Nucleotides and derivatives	核苷酸及其衍生物	2457-80-9	A	574330	525120	633460	256300	305010	271120	1.14141	0.480365	-1.0578	down
Zmyn005015	C18H37NO2	Palmitoylethanolamide	棕榈酰乙醇酰胺	Lipids	脂质	Free fatty acids	游离脂肪酸	544-31-0	B	10729	11740	11870	4654	3568.7	5358.4	1.12552	0.395501	-1.33825	down
Lmjp004941	C16H12O6	Rhamnocitrin (7-Methylkaempferol)	鼠李柠檬素	Flavonoids	黄酮	Flavonoid	黄酮	569-92-6	A	11293	12705	12321	3212.4	2903.4	3356.5	1.1602	0.260808	-1.93894	down
pmp000001	C16H12O6	Hispidulin (5,7,4'-Trihydroxy-6-methoxyflavone)*	高车前素*	Flavonoids	黄酮	Flavonoid	黄酮	1447-88-7	A	12385	13899	14324	3707.6	3358.8	2864	1.15568	0.244543	-2.03184	down
Zmhp003514	C16H12O6	6,7,8-Tetrahydroxy-5-methoxyflavone	6,7,8-三羟基-5-甲氧基黄酮	Flavonoids	黄酮	Flavonoid	黄酮	-	B	12771	13218	15368	2607.4	2092.5	2557.7	1.1579	0.175487	-2.51057	down
pmp001127	C16H12O6	Chrysoeriol*	金圣草黄素*	Flavonoids	黄酮	Flavonoid	黄酮	491-71-4	A	10565	13084	11361	3179.5	2801.2	2479.2	1.15404	0.241642	-2.04905	down
Zmhn001926	C13H16O8	1-O-Salicyl-D-glucose	1-O-水杨酰-D-葡萄糖	Phenolic acids	酚酸类	Phenolic acids	酚酸类	60517-74-0	A	165230	160890	170430	92128	79678	76203	1.14744	0.499464	-1.00155	down
pmb3142	C13H16O8	Salicylic acid-2-O-glucoside	水杨酸-2-O-葡萄糖苷	Phenolic acids	酚酸类	Phenolic acids	酚酸类	10366-91-3	A	24254	27424	25133	5909.4	5116.6	5738.8	1.16085	0.21826	-2.19588	down
mws1375	C12H21N3O6	Nicotianamine	烟胺	Amino acids and derivatives	氨基酸及其衍生物	Amino acids and derivatives	氨基酸及其衍生物	34441-14-0	A	731870	755500	654040	1716700	1756700	1657200	1.15766	2.3959	1.26057	up
pme1086	C10H17N3O6S	Glutathione reduced form	谷胱甘肽还原型	Amino acids and derivatives	氨基酸及其衍生物	Amino acids and derivatives	氨基酸及其衍生物	70-18-8	A	91849	87981	89433	20102	16169	15853	1.159	0.19358	-2.369	down
Hmqp006221	C19H34O3	13-Hydroxy-9Z,11E-octadecadienoic acid	13-羟基-9Z,11E-十八碳二烯酸	Lipids	脂质	Free fatty acids	游离脂肪酸	18104-45-5	B	5431.5	7099.1	6353.4	1772.7	1785	1471.7	1.15153	0.266331	-1.90871	down
pme3967	C12H17N5O5	2-(Dimethylamino)guanosine	2-(二甲基氨基)鸟苷	Nucleotides and derivatives	核苷酸及其衍生物	Nucleotides and derivatives	核苷酸及其衍生物	2140-67-2	B	87178	74546	71226	23554	25395	20260	1.15153	0.297098	-1.75099	down
Rfmb087	C18H32O4	9-Hydroxy-13-oxo-10-octadecenoic Acid	9-羟基-13-氧代-10-十八碳烯酸	Lipids	脂质	Free fatty acids	游离脂肪酸	-	A	63496	69842	67830	140970	134600	138470	1.15981	2.05818	1.04137	up
pmb2804	C18H32O4	13S-Hydroperoxy-9Z,11E-octadecadienoic acid	13-氢过氧化-9,11-十八碳二烯酸	Lipids	脂质	Free fatty acids	游离脂肪酸	33964-75-9	B	49835	47742	46590	108420	103610	105560	1.16239	2.20293	1.13942	up
Lmbn005287	C18H32O4	7S,8S-DiHODE; (9Z,12Z)-(7S,8S)-Dihydroxyoctadeca-9,12-dienoic acid	7,8-二羟基-9,12-十八碳二烯酸	Lipids	脂质	Free fatty acids	游离脂肪酸	143288-65-7	A	11091	11379	11103	4642.3	6457.9	5592.5	1.12442	0.497206	-1.00808	down
Hmsn002272	C15H20O8	Demethyl coniferin	去甲松柏苷	Phenolic acids	酚酸类	Phenolic acids	酚酸类	-	B	7288.9	3700.8	7184.2	39059	31604	48151	1.12548	6.53762	2.70876	up
mws0884	C10H12N5O6P	Cyclic 3',5'-Adenylic acid	环-3',5'-腺嘌呤核苷酸	Nucleotides and derivatives	核苷酸及其衍生物	Nucleotides and derivatives	核苷酸及其衍生物	60-92-4	B	13510	19383	12376	2993.4	3751.2	4142.5	1.13299	0.240498	-2.0559	down
Lmzp004885	C17H14O7	Tricin (5,7,4'-Trihydroxy-3',5'-dimethoxyflavone)	苜蓿素(麦黄酮)	Flavonoids	黄酮	Flavonoid	黄酮	520-32-1	A	42840	39576	46205	12146	13769	10936	1.15517	0.286508	-1.80335	down
pmn001517	C15H22O8	3,4,5-Trimethoxyphenyl-1-O-Glucoside	3,4,5-三甲氧基苯基-1-O-葡萄糖苷	Phenolic acids	酚酸类	Phenolic acids	酚酸类	-	B	24539	25952	20625	9850.2	6910.7	7305.6	1.13193	0.338412	-1.56315	down
pme3184	C10H14N5O6P	2'-Deoxyadenosine-5'-monophosphate	2'-脱氧腺苷-5'-单磷酸	Nucleotides and derivatives	核苷酸及其衍生物	Nucleotides and derivatives	核苷酸及其衍生物	653-63-4	A	13638	17796	18579	6386.4	6834.6	6843.4	1.13786	0.401184	-1.31767	down
pmc0066	C10H13N4O7P	2'-Deoxyinosine-5'-monophosphate	2'-脱氧肌苷-5'-单磷酸	Nucleotides and derivatives	核苷酸及其衍生物	Nucleotides and derivatives	核苷酸及其衍生物	3393-18-8	B	4607400	5584400	5982500	2100000	1835800	2188700	1.1428	0.378656	-1.40104	down
Cmhp005227	C16H18O8	4,8-Dihydroxy Naphthol-1-O-glucoside	4,8-二羟基萘酚-1-O-葡萄糖苷	Quinones	醌类	Quinones	醌类	-	B	959730	954350	1104100	83125	64258	59595	1.16025	0.0685771	-3.86613	down
pmb0801	C14H19NO9	4-Pyridoxic acid-O-glucoside	4-吡哆酸-O-葡萄糖苷	Others	其它类	Vitamin	维生素	-	A	32044	35631	38484	6115.1	5492.3	6528.9	1.16026	0.170841	-2.54927	down
pmb0981	C10H14N5O7P	Adenosine 5'-monophosphate	腺苷-5'-单磷酸	Nucleotides and derivatives	核苷酸及其衍生物	Nucleotides and derivatives	核苷酸及其衍生物	61-19-8	A	93301	89662	107140	14734	12459	14539	1.16055	0.143852	-2.79734	down
Lmyp003301	C15H19NO9	4-O-Methyl-DIBOA-Glucoside	4-O-甲基-DIBOA-葡萄糖苷	Alkaloids	生物碱	Alkaloids	生物碱	-	B	517370	346440	476010	10848	17458	10269	1.15659	0.0287912	-5.11823	down
Lmgp003270	C16H16O10	Scopoletin-7-O-glucuronide	东莨菪内酯-7-O-葡萄糖醛酸苷	Lignans and Coumarins	木脂素和香豆素	Coumarins	香豆素	132752-65-9	B	21228	29991	26184	5175.8	6740	4655.8	1.1439	0.214095	-2.22368	down
pmb0752	C17H20O9	3-O-Feruloylquinic acid	3-O-阿魏酰奎宁酸	Phenolic acids	酚酸类	Phenolic acids	酚酸类	1899-29-2	B	64057	79071	70599	26681	23386	22513	1.15187	0.339592	-1.55813	down
pma3724	C17H20O9	1-O-Feruloylquinic acid	1-O-阿魏酰奎宁酸	Phenolic acids	酚酸类	Phenolic acids	酚酸类	-	B	20871	25874	38374	8585.7	8322	8849.8	1.11336	0.302606	-1.72449	down
pmn001695	C16H20O10	Trihydroxycinnamoylquinic acid	三羟基肉桂酰奎宁酸	Phenolic acids	酚酸类	Phenolic acids	酚酸类	-	A	627250	425790	433170	129430	112620	103910	1.14191	0.23278	-2.10296	down
mws2523	C12H23O14P	Trehalose 6-phosphate	海藻糖-6-磷酸	Others	其它类	Saccharides and Alcohols	糖及醇类	4484-88-2	A	252800	247210	234950	62442	65039	73614	1.16004	0.273614	-1.86979	down
Lmlp001118	C23H29NO8	3'-Glucosyl-6,7-dihydroxy-N-methyl-benzyltetrahydroisoquinoline	3'-葡萄糖基-6,7-二羟基-N-甲基-苄基四氢异喹啉	Alkaloids	生物碱	Alkaloids	生物碱	-	B	435400	502870	543640	184270	155800	173100	1.15079	0.34629	-1.52995	down
mws1299	C21H20O11	Luteolin-8-C-glucoside (Orientin)	木犀草素-8-C-葡萄糖苷 (荭草素)	Flavonoids	黄酮	Flavonoid carbonoside	黄酮碳糖苷	28608-75-5	A	32033	28388	26936	4118	6728.2	6692.5	1.13958	0.20077	-2.31638	down
mws0089	C21H20O11	Kaempferol-7-O-glucoside*	山奈酚-7-O-葡萄糖苷*	Flavonoids	黄酮	Flavonols	黄酮醇	16290-07-6	A	12414	16028	16753	9	9	9	1.16394	0.000597411	-10.709	down
Xmyp005654	C21H20O11	Kaempferol-4'-O-glucoside	山奈酚-4'-O-葡萄糖苷	Flavonoids	黄酮	Flavonoid	黄酮	-	B	50855	59262	75124	9	9	9	1.16392	0.000145756	-12.7442	down
mws1608	C21H20O11	Luteolin-6-C-glucoside (Isoorientin)	木犀草素-6-C-葡萄糖苷 (异荭草素)	Flavonoids	黄酮	Flavonoid carbonoside	黄酮碳糖苷	4261-42-1	A	46782	33728	39597	9503.7	6729.4	8153.9	1.14668	0.203044	-2.30014	down
Lmlp003531	C21H20O11	Luteolin-3'-O-glucoside	木犀草素-3'-O-葡萄糖苷	Flavonoids	黄酮	Flavonoid	黄酮	5154-41-6	B	62773	76352	77581	5470.7	6868.1	7596.4	1.15877	0.0919919	-3.44235	down
Hmpp003270	C21H20O11	Luteolin-4'-O-glucoside	木犀草素-4'-O-葡萄糖苷	Flavonoids	黄酮	Flavonoid	黄酮	6920-38-3	B	62518	51352	53548	6478.7	6295.8	6837.7	1.1619	0.117145	-3.09363	down
mws2209	C21H20O11	Kaempferol-3-O-glucoside (Astragalin)*	山奈酚-3-O-葡萄糖苷(紫云英苷)*	Flavonoids	黄酮	Flavonols	黄酮醇	480-10-4	A	55086	56762	65938	5661.1	9006.4	8242.1	1.15211	0.128861	-2.95612	down
HJAP011	C22H22O11	Chrysoeriol-8-C-glucoside (Scoparin)*	金圣草黄素-8-C-葡萄糖苷 (金雀花素)*	Flavonoids	黄酮	Flavonoid	黄酮	301-16-6	A	10547	13857	17698	9	9	9	1.16338	0.0006413	-10.6067	down
pmp000579	C22H22O11	Diosmetin-7-O-galactoside*	香叶木素-7-O-半乳糖苷*	Flavonoids	黄酮	Flavonoid	黄酮	-	A	124340	126830	143800	27247	18423	28344	1.14709	0.187391	-2.41587	down
Hmgp002189	C22H22O11	Hispidulin-7-O-Glucoside*	高车前素-7-O-葡萄糖苷*	Flavonoids	黄酮	Flavonoid	黄酮	17680-84-1	A	138080	135940	140540	25445	22679	19397	1.15989	0.162874	-2.61817	down
Lmhp009464	C22H44NO7P	LysoPE 17:1(2n isomer)	溶血磷脂酰乙醇胺 17:1(2n异构)	Lipids	脂质	LPE	溶血磷脂酰乙醇胺	-	A	7678.4	7122.2	9173.4	3316.2	3971.9	3681.1	1.13403	0.457546	-1.12801	down
Hmcp002207	C22H22O12	Isorhamnetin-7-O-glucoside (Brassicin)*	异鼠李素-7-O-葡萄糖苷 (蔓菁苷)*	Flavonoids	黄酮	Flavonols	黄酮醇	6743-96-0	A	38472	32636	36484	9	9	9	1.16413	0.000250948	-11.9603	down
Lmjp003044	C22H22O12	Isorhamnetin-3-O-Glucoside*	异鼠李素-3-O-葡萄糖苷*	Flavonoids	黄酮	Flavonols	黄酮醇	5041-82-7	A	27405	26800	34196	9	9	9	1.16405	0.000305426	-11.6769	down
pmp000608	C23H24O12	Aurantio-obtusin-6-O-Glucoside	橙黄决明素-6-O-葡萄糖苷	Quinones	醌类	Anthraquinone	蒽醌	129025-96-3	A	1958900	1962400	2233000	220620	195030	189440	1.16252	0.0983199	-3.34637	down
Lmhp206353	C23H24O12	Tricin-4'-O-glucoside	苜蓿素-4'-O-葡萄糖苷	Flavonoids	黄酮	Flavonoid	黄酮	-	B	1999900	1886800	2310600	234510	201160	190620	1.16096	0.101059	-3.30674	down
pmb0736	C23H24O12	Tricin-7-O-Glucoside	苜蓿素-7-O-葡萄糖苷	Flavonoids	黄酮	Flavonoid	黄酮	32769-01-0	A	1080200	931020	1196000	112690	96493	92140	1.16048	0.0939515	-3.41194	down
pmb3042	C23H24O12	Tricin-5-O-Glucoside	苜蓿素-5-O-葡萄糖苷	Flavonoids	黄酮	Flavonoid	黄酮	32769-00-9	B	23592	16510	32527	9322.1	9065.9	6230.7	1.06493	0.338965	-1.56079	down
Lmhp009590	C25H50NO7P	LysoPC 17:1	溶血磷脂酰胆碱 17:1	Lipids	脂质	LPC	溶血磷脂酰胆碱	-	A	112510	117970	123180	54823	60011	56101	1.15848	0.483331	-1.04892	down
Hmbn002692	C22H30O14	6'-O-Feruloyl-D-sucrose	6'-O-阿魏酰-D-蔗糖	Phenolic acids	酚酸类	Phenolic acids	酚酸类	118230-77-6	B	85146	68582	68868	29777	14104	18022	1.09803	0.278096	-1.84635	down
mws0126	C26H54NO7P	LysoPC 18:0	溶血磷脂酰胆碱 18:0	Lipids	脂质	LPC	溶血磷脂酰胆碱	19420-57-6	A	10993000	9859500	9357200	4544400	4124600	4005100	1.15251	0.419537	-1.25313	down
pmd0136	C26H54NO7P	LysoPC 18:0(2n isomer)	溶血磷脂酰胆碱 18:0(2n异构)	Lipids	脂质	LPC	溶血磷脂酰胆碱	-	A	5238500	4916800	4689300	2226500	2112900	2137100	1.15958	0.436287	-1.19665	down
Lmhp010908	C27H54NO7P	LysoPC 19:1	溶血磷脂酰胆碱 19:1	Lipids	脂质	LPC	溶血磷脂酰胆碱	-	A	18873	14772	18566	8314.4	8404.3	6123.7	1.11102	0.437502	-1.19264	down
Lmsn003628	C23H32O15	6′-O-Sinapoylsucrose	6'-O-芥子酰蔗糖	Phenolic acids	酚酸类	Phenolic acids	酚酸类	-	A	24333	17640	29960	9679.8	5176.5	7590.8	1.0777	0.312056	-1.68012	down
Lmhp011549	C28H56NO7P	LysoPC 20:1	溶血磷脂酰胆碱 20:1	Lipids	脂质	LPC	溶血磷脂酰胆碱	-	A	256320	226010	235540	106630	105880	100500	1.15827	0.436026	-1.19751	down
pmd0143	C28H58NO7P	LysoPC 20:0	溶血磷脂酰胆碱 20:0	Lipids	脂质	LPC	溶血磷脂酰胆碱	108341-80-6	A	26167	23581	21451	9528.1	9097.2	9283.2	1.1546	0.391979	-1.35115	down
mws1292	C26H28O14	Apigenin-6-C-arabinoside-8-C-glucoside (Isoschaftoside)	芹菜素-6-C-阿拉伯糖苷-8-C-葡萄糖苷 (异夏佛塔苷)	Flavonoids	黄酮	Flavonoid carbonoside	黄酮碳糖苷	52012-29-0	B	48359	32761	49421	5259	5263.8	4157	1.15263	0.112454	-3.1526	down
Lmtp002474	C26H28O14	Apigenin-6-C-(2''-glucosyl)arabinoside	芹菜素-6-C-(2''-葡萄糖基)阿拉伯糖苷	Flavonoids	黄酮	Flavonoid carbonoside	黄酮碳糖苷	-	A	38814	54750	22395	5304.5	2632.2	2088.8	1.11152	0.0864573	-3.53187	down
Lmnp102580	C26H28O14	Apigenin-6-C-(2''-xylosyl)glucoside	芹菜素-6-C-(2''-木糖基)葡萄糖苷	Flavonoids	黄酮	Flavonoid carbonoside	黄酮碳糖苷	-	A	81192	98371	94029	9472.2	9229	7154.8	1.15977	0.0945057	-3.40346	down
Lmtp002642	C26H28O14	Apigenin-8-C-(2''-glucosyl)arabinoside	芹菜素-8-C-(2''-葡萄糖基)阿拉伯糖苷	Flavonoids	黄酮	Flavonoid carbonoside	黄酮碳糖苷	-	A	218340	199060	248530	19037	25072	20474	1.15988	0.0969817	-3.36614	down
Zmxp005470	C26H26O15	Tricin-7-O-(6''-O-malonyl)glucoside	苜蓿素-7-O-(6''-O-丙二酰)葡萄糖苷	Flavonoids	黄酮	Flavonoid	黄酮	-	A	21944	14462	15789	9	9	9	1.16347	0.000517291	-10.9167	down
Lmpp003930	C30H26O12	Apigenin-7-O-(6''-p-Coumaryl)glucoside	芹菜素-7-O-(6''-对香豆酰)葡萄糖苷	Flavonoids	黄酮	Flavonoid	黄酮	-	A	60175	79418	73157	12669	6786.5	7962.6	1.14212	0.128875	-2.95596	down
mws0047	C27H30O14	Apigenin-7-O-neohesperidoside (Rhoifolin)	芹菜素-7-O-新橙皮糖苷 (野漆树苷)	Flavonoids	黄酮	Flavonoid	黄酮	17306-46-6	A	75282	83994	94272	8787.7	9077.2	8883.8	1.16244	0.105498	-3.24472	down
pme0368	C27H30O14	Apigenin-7-O-rutinoside (Isorhoifolin)	芹菜素-7-O-芸香糖苷 (异野漆树苷)	Flavonoids	黄酮	Flavonoid	黄酮	552-57-8	A	67341	81154	76867	13572	7440.7	14011	1.13534	0.155411	-2.68584	down
pmp001079	C27H30O15	Luteolin-7-O-neohesperidoside (Lonicerin)*	木犀草素-7-O-新橘皮糖苷 (忍冬苷)*	Flavonoids	黄酮	Flavonoid	黄酮	25694-72-8	A	22104	26612	25105	9	9	9	1.16415	0.00036575	-11.4169	down
pmp000593	C27H30O15	Luteolin-7-O-rutinoside*	木犀草素-7-O-芸香糖苷*	Flavonoids	黄酮	Flavonoid	黄酮	3563-98-2	A	15612	15629	15104	9	9	9	1.16421	0.000582587	-10.7452	down
Lmqn008369	C27H49O12P	PI(18:2/0:0)	磷脂酰肌醇(18:2/0:0)	Lipids	脂质	Glycerol ester	甘油酯	-	A	56224	54520	53878	23846	22192	21244	1.16037	0.408706	-1.29086	down
pmp001080	C28H32O15	Diosmetin-7-O-Neohesperidoside (Neodiosmin)*	香叶木素-7-O-新橘皮糖苷*	Flavonoids	黄酮	Flavonoid	黄酮	38665-01-9	A	120950	116780	133860	7823.6	13948	14315	1.14802	0.097114	-3.36418	down
pmb3002	C28H32O15	Chrysoeriol-7-O-rutinoside	金圣草黄素-7-O-芸香糖苷	Flavonoids	黄酮	Flavonoid	黄酮	-	A	108310	73777	123440	18767	16448	14768	1.14398	0.163596	-2.61179	down
mws1661	C28H32O15	Diosmetin-7-O-rutinoside (Diosmin)*	香叶木苷*	Flavonoids	黄酮	Flavonoid	黄酮	520-27-4	A	334710	350170	384870	37305	39481	41068	1.16316	0.11017	-3.1822	down
Hmgp002121	C31H28O13	Hispidulin-7-O-(6''-O-p-Coumaroyl)Glucoside	高车前素-7-O-(6''-O-对香豆酰)葡萄糖苷	Flavonoids	黄酮	Flavonoid	黄酮	-	A	164150	201480	190930	17068	18887	19567	1.16202	0.0997592	-3.32541	down
mws4134	C20H32N6O12S2	Oxiglutatione	氧化谷胱甘肽	Amino acids and derivatives	氨基酸及其衍生物	Amino acids and derivatives	氨基酸及其衍生物	27025-41-8	A	7685.8	11107	11773	9	9	9	1.1635	0.00088334	-10.1447	down
Hmgp003086	C29H34O16	Tricin-7-O-rutinoside*	苜蓿素-7-O-芸香糖苷*	Flavonoids	黄酮	Flavonoid	黄酮	-	A	852060	854730	959260	69519	44116	54804	1.1584	0.0631792	-3.98441	down
Lmgp004959	C29H34O16	Tricin-7-O-neohesperidoside*	苜蓿素-7-O-新橙皮糖苷*	Flavonoids	黄酮	Flavonoid	黄酮	53766-40-8	A	767000	852500	953150	58564	61049	57990	1.16304	0.069035	-3.85653	down
pmb0578	C32H30O15	Luteolin-7-O-(6''-sinapoyl)glucoside	木犀草素-7-O-(6''-芥子酰)葡萄糖苷	Flavonoids	黄酮	Flavonoid	黄酮	-	A	7848	4868.1	9625.1	9	9	9	1.16211	0.00120853	-9.69253	down
pmb0530	C21H27N7O14P2	Nicotinic acid adenine dinucleotide	烟酸腺嘌呤二核苷酸	Nucleotides and derivatives	核苷酸及其衍生物	Nucleotides and derivatives	核苷酸及其衍生物	53-84-9	A	12385	12151	13062	3089.3	1868.3	2714.1	1.14339	0.204045	-2.29304	down
Lmqn000213	C24H42O21	Stachyose	水苏糖	Others	其它类	Saccharides and Alcohols	糖及醇类	470-55-3	B	19353	11991	14471	78515	79358	74389	1.14787	5.06956	2.34186	up
mws4163	C24H42O21	Nystose	蔗果四糖	Others	其它类	Saccharides and Alcohols	糖及醇类	13133-07-8	B	11571	9299.2	10599	42022	32808	27158	1.13153	3.24088	1.69639	up
mws1593	C24H42O21	D-Maltotetraose	D-麦芽四糖	Others	其它类	Saccharides and Alcohols	糖及醇类	34612-38-9	B	16664	17797	8112.9	56615	54651	48221	1.09161	3.74612	1.9054	up
pmb0725	C33H32O15	Tricin-7-O-(2''-feruloyl)glucoside	苜蓿素-7-O-(2''-阿魏酰)葡萄糖苷	Flavonoids	黄酮	Flavonoid	黄酮	-	A	55854	58621	65679	5622.5	4840.2	4031.5	1.16016	0.0804545	-3.63568	down
Lmjn003562	C32H38O17	3,6'-Diferuloylsucrose	3,6'-二阿魏酰蔗糖	Phenolic acids	酚酸类	Phenolic acids	酚酸类	107172-40-7	A	78557	62519	71685	10320	3814	3644.4	1.12463	0.0835604	-3.58104	down
pmb0738	C34H34O16	Tricin-7-O-(2''-Sinapoyl)glucoside	苜蓿素-7-O-(2''-芥子酰)葡萄糖苷	Flavonoids	黄酮	Flavonoid	黄酮	-	A	123220	117380	142860	7773.9	9481.5	8421.7	1.16226	0.0669616	-3.90052	down
pmn001463	C34H42O19	3,6'-Disinapoylsucrose	3,6'-二芥子酰基蔗糖	Phenolic acids	酚酸类	Phenolic acids	酚酸类	-	A	244170	250580	289450	19147	14547	21231	1.159	0.0700395	-3.83569	down
pmb0678	C37H38O18	Vitexin-7-O-(6''-feruloyl)glucoside	牡荆素-7-O-(6''-阿魏酰)葡萄糖苷	Flavonoids	黄酮	Flavonoid carbonoside	黄酮碳糖苷	-	A	72050	76319	76591	7243.7	7262.8	10060	1.15838	0.109204	-3.1949	down
