# Supplementary material for: A novel transcription factor OsMYB73 affects grain size and chalkiness by regulating endosperm storage substances' accumulation‐mediated auxin biosynthesis signalling pathway in rice
Source: Plant Biotechnol J. 2024 Dec 26;23(4):1021–38. doi: 10.1111/pbi.14558 (PMC11933829; doi:10.1111/pbi.14558)
Supplement: Supplementary file 6 — Table S5 List of differentially metabolites in ZH11_vs_myb73‐46_filter. [file PBI-23-1021-s006.xlsx]

## Sheet: Sheet1
Index	Formula	Compounds	物质	Class I	物质一级分类	Class II	物质二级分类	CAS	Level	ZH11-1	ZH11-2	ZH11-3	myb73-46-1	myb73-46-2	myb73-46-3	VIP	Fold_Change	Log2FC	Type
pme3033	C4H9NO2	N,N-Dimethylglycine	N,N-二甲基甘氨酸	Amino acids and derivatives	氨基酸及其衍生物	Amino acids and derivatives	氨基酸及其衍生物	1118-68-9	B	2054400	2097700	2003300	962200	989800	1034600	1.16343	0.4852	-1.04335	down
pme3011	C4H9NO2	γ-Aminobutyric acid	γ-氨基丁酸	Organic acids	有机酸	Organic acids	有机酸	56-12-2	A	2394400	2550600	1983500	1103900	1039200	1135900	1.14024	0.473263	-1.07929	down
pmb0484	C5H13NO	Choline	胆碱	Alkaloids	生物碱	Alkaloids	生物碱	62-49-7	B	17380000	18898000	17586000	8192900	7932200	8287100	1.16299	0.453219	-1.14172	down
pme0010	C3H7NO3	L-Serine	L-丝氨酸	Amino acids and derivatives	氨基酸及其衍生物	Amino acids and derivatives	氨基酸及其衍生物	56-45-1	B	7091800	6693200	6956300	14963000	14828000	15398000	1.16459	2.1787	1.12347	up
pme2433	C4H11NO2	Diethanolamine	二乙醇胺	Alkaloids	生物碱	Alkaloids	生物碱	111-42-2	B	452020	436070	485520	1124600	1073400	1076100	1.16251	2.38357	1.25313	up
mws0192	C4H6O4	Succinic acid*	琥珀酸*	Organic acids	有机酸	Organic acids	有机酸	110-15-6	A	832510	832220	793170	228940	194020	187800	1.16132	0.248489	-2.00875	down
mws0470	C4H6O4	Methylmalonic acid*	甲基丙二酸*	Organic acids	有机酸	Organic acids	有机酸	516-05-2	A	1118200	1044800	1122400	305570	263620	288950	1.16292	0.261198	-1.93678	down
mws0147	C5H10O3	β-Hydroxyisovaleric acid	β-羟基异戊酸	Organic acids	有机酸	Organic acids	有机酸	625-08-1	B	50293	63882	92873	25593	34552	37377	1.00875	0.471012	-1.08617	down
pme3096	C3H5NO4	Aminomalonic acid	氨基丙二酸	Organic acids	有机酸	Organic acids	有机酸	1068-84-4	B	41690	36508	44615	5010	13127	9312.3	1.09508	0.223505	-2.16162	down
pmp001287	C8H9N	N-Benzylmethylene isomethylamine	N-苯亚甲基异甲胺	Alkaloids	生物碱	Alkaloids	生物碱	-	A	1537300	1530700	1616300	3275800	3383400	3336600	1.16457	2.13389	1.09349	up
mws0491	C8H11N	Phenethylamine	2-苯乙胺	Alkaloids	生物碱	Alkaloids	生物碱	64-04-0	B	49167	45548	53786	22484	18252	14455	1.12514	0.371654	-1.42797	down
pmb0785	C9H7N	Isoquinoline	异喹啉	Alkaloids	生物碱	Isoquinoline alkaloids	异喹啉类生物碱	119-65-3	A	159570	164590	153790	71892	62304	76599	1.15207	0.44104	-1.18102	down
ML10181668	C6H11NO2	Cycloleucine*	环亮氨酸*	Amino acids and derivatives	氨基酸及其衍生物	Amino acids and derivatives	氨基酸及其衍生物	52-52-8	A	386750	309320	326990	837480	748640	828240	1.14856	2.35994	1.23875	up
mws0473	C5H8O4	2-Methylsuccinic acid*	2-甲基丁二酸*	Organic acids	有机酸	Organic acids	有机酸	498-21-5	B	92629	77978	66795	39371	35041	34800	1.12683	0.46003	-1.1202	down
Lmbn001288	C5H8O4	2-Hydroxy-2-methyl-3-oxobutanoic acid*	2-羟基-2-甲基-3-氧代丁酸*	Organic acids	有机酸	Organic acids	有机酸	71698-08-3	B	11824	11393	10315	2263.4	5234.4	4434.8	1.05368	0.355857	-1.49063	down
mws0341	C6H12O3	2-Hydroxyisocaproic acid	2-羟基异己酸	Organic acids	有机酸	Organic acids	有机酸	20312-37-2	A	35879	35890	26369	9	9	9	1.1658	0.000275123	-11.8276	down
pmb0374	C5H5N5	2-Aminopurine	2-氨基嘌呤	Nucleotides and derivatives	核苷酸及其衍生物	Nucleotides and derivatives	核苷酸及其衍生物	452-06-2	A	75228	68669	86578	29318	22633	18341	1.1305	0.304988	-1.71318	down
pme0040	C5H5N5	Adenine	腺嘌呤	Nucleotides and derivatives	核苷酸及其衍生物	Nucleotides and derivatives	核苷酸及其衍生物	73-24-5	A	837610	958330	792760	301040	393580	301820	1.13945	0.384919	-1.37737	down
HJKP000649	C8H9NO	N-benzylformamide*	正苄基甲酰胺*	Alkaloids	生物碱	Alkaloids	生物碱	6343-54-0	A	492870	525000	484710	1349300	1419700	1439700	1.1639	2.80098	1.48593	up
Lmgp000659	C8H9NO	2-Phenylacetamide*	2-苯乙酰胺*	Alkaloids	生物碱	Alkaloids	生物碱	103-81-1	A	503820	491470	509600	1348000	1524900	1401700	1.16299	2.84047	1.50613	up
pme2268	C7H7NO2	Trigonelline	葫芦巴碱	Alkaloids	生物碱	Alkaloids	生物碱	535-83-1	A	10915000	11123000	9583600	2661300	2344600	2595500	1.16193	0.240386	-2.05657	down
pme1738	C7H9N2O	3-Carbamyl-1-methylpyridinium(1-Methylnicotinamide)	3-氨基甲酰-1-甲基氧化吡啶	Alkaloids	生物碱	Alkaloids	生物碱	1005-24-9	B	8591.4	10030	15197	5433.4	5207.7	3820.6	1.04731	0.427628	-1.22557	down
mws0704	C2H8NO4P	O-Phosphorylethanolamine	磷酸乙醇胺	Alkaloids	生物碱	Alkaloids	生物碱	1071-23-4	B	11119	13099	8632.6	4074.1	3063.4	6894.6	1.0013	0.427149	-1.22719	down
pmb0764	C6H9NOS	4-Methyl-5-thiazoleethanol	4-甲基-5-噻唑乙醇	Others	其它类	Others	其它	137-00-8	B	151010	150030	154500	65880	62493	66484	1.16459	0.427749	-1.22516	down
pme0295	C6H11NO3	4-Acetamidobutyric acid	4-乙酰氨基丁酸	Organic acids	有机酸	Organic acids	有机酸	3025-96-5	B	71003	84032	69775	26019	32024	30315	1.14722	0.393034	-1.34727	down
mws0567	C5H11N3O2	4-Guanidinobutyric acid	4-胍基丁酸	Organic acids	有机酸	Organic acids	有机酸	463-00-3	A	1597400	1744300	1747100	622300	682590	662820	1.16204	0.386675	-1.37081	down
Wmzn000227	C6H10O4	2,2-Dimethylsuccinic acid	2,2-二甲基琥珀酸	Organic acids	有机酸	Organic acids	有机酸	597-43-3	B	9004.8	9649.6	8743	26582	35138	32884	1.15393	3.45303	1.78786	up
pme0193	C5H10N2O3	L-Glutamine	L-谷氨酰胺	Amino acids and derivatives	氨基酸及其衍生物	Amino acids and derivatives	氨基酸及其衍生物	56-85-9	A	3452700	3867200	3232500	7429300	7655500	8465900	1.15075	2.23179	1.1582	up
pme0026	C6H14N2O2	L-Lysine	L-赖氨酸	Amino acids and derivatives	氨基酸及其衍生物	Amino acids and derivatives	氨基酸及其衍生物	56-87-1	A	3882400	4353600	3391700	8390600	8286700	8370900	1.14601	2.15418	1.10714	up
pme1691	C7H16NO2	Acetylcholine	乙酰胆碱	Alkaloids	生物碱	Alkaloids	生物碱	60-31-1	A	93512	88720	84878	31700	29271	45128	1.12016	0.397211	-1.33202	down
Lmgp000796	C8H7NO2	4-Hydroxymandelonitrile	对羟基扁桃腈	Alkaloids	生物碱	Alkaloids	生物碱	13093-65-7	A	763510	784470	694980	1592500	2105100	1617400	1.13647	2.36964	1.24467	up
pme1210	C5H11NO2S	L-Methionine	L-甲硫氨酸	Amino acids and derivatives	氨基酸及其衍生物	Amino acids and derivatives	氨基酸及其衍生物	63-68-3	A	904740	1000600	968280	2156900	2626600	2069800	1.14677	2.3849	1.25393	up
mws0847	C6H7N5	1-Methyladenine	1-甲基腺嘌呤	Nucleotides and derivatives	核苷酸及其衍生物	Nucleotides and derivatives	核苷酸及其衍生物	5142-22-3	A	23730	23108	25586	52349	60548	42715	1.12291	2.14862	1.10341	up
pme1109	C5H5N5O	Guanine	鸟嘌呤	Nucleotides and derivatives	核苷酸及其衍生物	Nucleotides and derivatives	核苷酸及其衍生物	73-40-5	A	189420	217750	166930	59960	75416	56521	1.14102	0.334257	-1.58097	down
pme0256	C5H4N4O2	Xanthine	黄嘌呤	Nucleotides and derivatives	核苷酸及其衍生物	Nucleotides and derivatives	核苷酸及其衍生物	69-89-6	A	26695	22784	32573	9	9	9	1.16571	0.00032906	-11.5694	down
mws0254	C6H9N3O2	L-Histidine	L-组氨酸	Amino acids and derivatives	氨基酸及其衍生物	Amino acids and derivatives	氨基酸及其衍生物	71-00-1	A	4407500	4072600	3994400	8936000	9133800	8703800	1.16171	2.14627	1.10183	up
Lmbn001467	C7H13NO3	5-Acetamidopentanoic Acid	5-乙酰氨基戊酸	Organic acids	有机酸	Organic acids	有机酸	1072-10-2	B	10947	13249	14552	3946.9	4262.5	2745.1	1.1313	0.282711	-1.8226	down
mws0005	C10H12N2	Tryptamine	色胺	Alkaloids	生物碱	Plumerane	吲哚类生物碱	61-54-1	B	123530	110360	104520	30465	18201	23261	1.14332	0.212544	-2.23417	down
pme2914	C6H10O5	3-Hydroxy-3-methylpentane-1,5-dioic acid	3-羟基-3-甲基戊烷-1,5-二酸	Organic acids	有机酸	Organic acids	有机酸	503-49-1	B	36474	37000	46079	14067	16305	15147	1.1475	0.380743	-1.39311	down
pme1439	C9H8O3	p-Coumaric acid	对香豆酸	Phenolic acids	酚酸类	Phenolic acids	酚酸类	501-98-4	A	93975	89016	113250	26942	41237	22083	1.10911	0.304691	-1.71458	down
Lmmn001643	C9H8O3	2-Hydroxycinnamic acid	2-羟基肉桂酸	Phenolic acids	酚酸类	Phenolic acids	酚酸类	583-17-5	A	912060	891560	1308400	304850	213110	315050	1.12595	0.267675	-1.90145	down
Lmbn002739	C9H8O3	3-Hydroxycinnamic Acid	3-羟基肉桂酸	Phenolic acids	酚酸类	Phenolic acids	酚酸类	14755-02-3	B	18225	22942	23730	10717	10524	9096.9	1.12898	0.467478	-1.09703	down
pme3083	C8H7NO3	2-(Formylamino)benzoic acid	2-(甲酰氨基)苯甲酸	Phenolic acids	酚酸类	Phenolic acids	酚酸类	3342-77-6	B	111420	122060	104150	47784	47010	59118	1.13886	0.45586	-1.13334	down
pme0281	C8H6O4	Terephthalic acid	对苯二甲酸	Phenolic acids	酚酸类	Phenolic acids	酚酸类	100-21-0	A	105320	105050	116100	310600	389270	332570	1.15634	3.16243	1.66104	up
pme0282	C8H6O4	Phthalic acid	邻苯二甲酸	Organic acids	有机酸	Organic acids	有机酸	88-99-3	A	25750	27038	23916	100310	91745	86060	1.16155	3.62582	1.85831	up
pmc0274	C6H6N4S	6-Methylmercaptopurine	6-甲基巯嘌呤	Nucleotides and derivatives	核苷酸及其衍生物	Nucleotides and derivatives	核苷酸及其衍生物	50-66-8	B	1908100	1808900	1829600	3908900	3887900	3866500	1.165	2.10278	1.0723	up
mws0344	C5H10O6	D-Xylonic acid	D-木糖酸	Organic acids	有机酸	Organic acids	有机酸	526-91-0	A	273950	512860	497970	196510	173650	196780	1.02869	0.441274	-1.18025	down
Hmtp000776	C8H9NO3	4,5,6-Trihydroxy-2-cyclohexen-1-ylideneacetonitrile	4,5,6-三羟基-2-环己烯-1-亚乙乙腈	Alkaloids	生物碱	Alkaloids	生物碱	-	B	24930	25166	25248	49106	49179	57252	1.15471	2.06436	1.04569	up
pme1383	C8H11NO3	Pyridoxine	吡哆醇	Others	其它类	Vitamin	维生素	65-23-6	A	432420	437980	426920	189160	263210	183070	1.11128	0.48981	-1.02971	down
pme0181	C7H11N3O2	3-Methyl-L-Histidine	3-甲基-L-组氨酸	Amino acids and derivatives	氨基酸及其衍生物	Amino acids and derivatives	氨基酸及其衍生物	368-16-1	B	40513	28869	34279	13659	11701	14034	1.13487	0.380027	-1.39583	down
mws0260	C6H14N4O2	L-Arginine	L-精氨酸	Amino acids and derivatives	氨基酸及其衍生物	Amino acids and derivatives	氨基酸及其衍生物	74-79-3	A	2752000	2964900	2654100	5758000	6710900	6191500	1.15505	2.22917	1.15651	up
pme2024	C10H12N2O	Serotonin	五羟色胺	Alkaloids	生物碱	Plumerane	吲哚类生物碱	50-67-9	A	269960	258110	273820	113810	96708	104810	1.15927	0.393231	-1.34655	down
mws0875	C5H10N2O3S	L-Cysteinyl-L-glycine	L-半胱氨酰-L-甘氨酸	Amino acids and derivatives	氨基酸及其衍生物	Amino acids and derivatives	氨基酸及其衍生物	19246-18-5	B	12831	11101	9132.3	3197.8	3624.1	7028.9	1.01293	0.418905	-1.25531	down
mws2212	C9H8O4	Caffeic acid	咖啡酸	Phenolic acids	酚酸类	Phenolic acids	酚酸类	331-39-5	A	101960	144960	136480	53680	72045	46118	1.07522	0.448208	-1.15776	down
mws0250	C9H11NO3	L-Tyrosine	L-酪氨酸	Amino acids and derivatives	氨基酸及其衍生物	Amino acids and derivatives	氨基酸及其衍生物	60-18-4	A	6576800	6149700	6667900	15719000	18307000	16040000	1.15857	2.58147	1.36819	up
Zmyn003394	C9H10O4	2',6'-Dihydroxy-4'-methoxyacetophenone	2',6'-二羟基-4'-甲氧基苯乙酮	Phenolic acids	酚酸类	Phenolic acids	酚酸类	7507-89-3	B	11011	8752	13167	3794.3	6628.3	3195.4	1.02479	0.413544	-1.27389	down
mws0214	C6H14O6	D-Sorbitol	D-山梨糖醇	Others	其它类	Saccharides and Alcohols	糖及醇类	50-70-4	A	68257	78450	77499	20845	22198	19493	1.16138	0.278922	-1.84207	down
pme2237	C6H14O6	Dulcitol*	半乳糖醇*	Others	其它类	Saccharides and Alcohols	糖及醇类	608-66-2	A	49318	53081	55799	17346	15587	15573	1.16178	0.306616	-1.7055	down
pmb1754	C5H15NO4P+	O-Phosphocholine	O-磷酸胆碱	Alkaloids	生物碱	Alkaloids	生物碱	107-73-3	B	707770	705170	623090	176440	173250	193030	1.16237	0.266558	-1.90748	down
mws0736	C8H16N2O3	N-Glycyl-L-leucine*	N-甘氨酰-L-亮氨酸*	Amino acids and derivatives	氨基酸及其衍生物	Amino acids and derivatives	氨基酸及其衍生物	869-19-2	A	9611.7	5267.9	6617.7	222490	192680	224020	1.15968	29.7335	4.89402	up
mws5041	C8H16N2O3	L-Glycyl-L-isoleucine*	L-甘氨酰-L-异亮氨酸*	Amino acids and derivatives	氨基酸及其衍生物	Amino acids and derivatives	氨基酸及其衍生物	19461-38-2	A	6865.7	7507.4	5396.2	235020	241910	235650	1.16429	36.0448	5.17172	up
pme0122	C8H16N2O3	N6-Acetyl-L-lysine	N6-乙酰-L-赖氨酸	Amino acids and derivatives	氨基酸及其衍生物	Amino acids and derivatives	氨基酸及其衍生物	692-04-6	B	157090	168790	177830	41637	47662	53252	1.15701	0.283002	-1.82112	down
Zmjp000182	C7H16N4O2	N-Monomethyl-L-arginine	N-单甲基-L-精氨酸	Amino acids and derivatives	氨基酸及其衍生物	Amino acids and derivatives	氨基酸及其衍生物	17035-90-4	B	355210	367060	376160	79148	93250	91610	1.16281	0.24035	-2.05679	down
pme3388	C7H16N4O2	Homoarginine	高精氨酸	Amino acids and derivatives	氨基酸及其衍生物	Amino acids and derivatives	氨基酸及其衍生物	156-86-5	B	72343	78809	67058	24066	15631	16968	1.14211	0.259681	-1.94519	down
pme0278	C7H14N2O4	2,6-Diaminooimelic acid	2,6-二氨基庚二酸	Organic acids	有机酸	Organic acids	有机酸	583-93-7	B	72719	76369	73405	17527	13045	12170	1.15546	0.192105	-2.38003	down
pme0534	C6H12O7	Gluconic acid	葡萄糖酸	Others	其它类	Saccharides and Alcohols	糖及醇类	526-95-4	A	434180	467190	442020	200870	229020	238810	1.15134	0.497771	-1.00645	down
mws0027	C9H10O5	Syringic acid	丁香酸	Phenolic acids	酚酸类	Phenolic acids	酚酸类	530-57-4	A	16181	21140	17957	7861.6	5721.8	8377.3	1.11564	0.397277	-1.33178	down
Zmzn000079	C4H9O7P	D-Erythrose-4-phosphate	D-赤藓糖-4-磷酸	Others	其它类	Saccharides and Alcohols	糖及醇类	585-18-2	B	12830	13524	15784	9	9	9	1.16595	0.000640752	-10.6079	down
pme0170	C8H16N4O3	N-Acetyl-L-Arginine	N-乙酰-L-精氨酸	Amino acids and derivatives	氨基酸及其衍生物	Amino acids and derivatives	氨基酸及其衍生物	155-84-0	B	35750	27886	40553	12354	19679	12528	1.06864	0.427694	-1.22535	down
Lmrj001698	C9H18N2O4	L-Seryl-L-Isoleucine	L-丝氨酰-L-异亮氨酸	Amino acids and derivatives	氨基酸及其衍生物	Amino acids and derivatives	氨基酸及其衍生物	91086-51-0	B	4120.1	2882.3	3260.7	36706	38448	42041	1.1613	11.4191	3.51337	up
mws2608	C8H15NO6	N-Acetyl-D-galactosamine	N-乙酰-D-半乳糖胺	Others	其它类	Saccharides and Alcohols	糖及醇类	1811-31-0	B	283540	270700	267720	75541	71069	57653	1.15789	0.248507	-2.00864	down
mws4174	C8H15NO6	N-Acetyl-D-mannosamine	N-乙酰-D-甘露糖胺	Others	其它类	Saccharides and Alcohols	糖及醇类	7772-94-3	B	584810	551230	603370	65875	54764	73372	1.16218	0.111538	-3.16439	down
mws5042	C11H14N2O3	L-Glycyl-L-phenylalanine	L-甘氨酰-L-苯丙氨酸	Amino acids and derivatives	氨基酸及其衍生物	Amino acids and derivatives	氨基酸及其衍生物	721-66-4	B	21111	18021	20156	214640	217890	236150	1.16495	11.2785	3.4955	up
mws0520	C11H13NO4	N-Acetyl-L-tyrosine	N-乙酰-L-酪氨酸	Amino acids and derivatives	氨基酸及其衍生物	Amino acids and derivatives	氨基酸及其衍生物	537-55-3	B	34652	34176	31542	11141	14497	9471.1	1.13443	0.349797	-1.51541	down
mws4085	C11H12O5	Sinapic acid	芥子酸	Phenolic acids	酚酸类	Phenolic acids	酚酸类	530-59-6	A	16082	25604	24956	8339.1	9007.5	9553.3	1.10016	0.403648	-1.30883	down
Lmhp001461	C11H20N2O3	L-Prolyl-L-Leucine	L-脯氨酰-L-亮氨酸	Amino acids and derivatives	氨基酸及其衍生物	Amino acids and derivatives	氨基酸及其衍生物	52899-07-7	B	12449	22906	15615	122220	118920	134130	1.14773	7.36257	2.88021	up
pmb0490	C13H18N2O2	p-Coumaroylputrescine	对香豆酰基腐胺	Alkaloids	生物碱	Phenolamine	酚胺	34136-53-3	A	18158	16415	25805	62848	70024	80151	1.13376	3.52816	1.81891	up
mws0221	C6H12N2O4S2	L-Cystine	L-胱氨酸	Amino acids and derivatives	氨基酸及其衍生物	Amino acids and derivatives	氨基酸及其衍生物	56-89-3	B	66521	59259	58330	522490	518510	530870	1.16524	8.53767	3.09384	up
mws0248	C9H12N2O6	Uridine	尿嘧啶核苷	Nucleotides and derivatives	核苷酸及其衍生物	Nucleotides and derivatives	核苷酸及其衍生物	58-96-8	A	216610	201430	169850	90063	51491	51205	1.10051	0.327883	-1.60875	down
Lmrj002087	C10H18N2O5	L-Isoleucyl-L-Aspartate	L-异亮氨酰-L-天冬氨酸	Amino acids and derivatives	氨基酸及其衍生物	Amino acids and derivatives	氨基酸及其衍生物	-	A	12470	11685	8570.3	28342	31799	26850	1.12959	2.65822	1.41046	up
pme3961	C10H13N5O3	2'-Deoxyadenosine	2'-脱氧腺苷	Nucleotides and derivatives	核苷酸及其衍生物	Nucleotides and derivatives	核苷酸及其衍生物	958-09-8	A	570660	492470	551440	96254	107410	101320	1.16363	0.188895	-2.40434	down
Zmyn000110	C6H14NO8P	D-Glucosamine 1-phosphate	D-氨基葡萄糖-1-磷酸	Others	其它类	Saccharides and Alcohols	糖及醇类	2152-75-2	B	96909	98636	87552	35173	39546	37159	1.15956	0.395193	-1.33937	down
Lmhp001732	C14H18N2O3	L-Prolyl-L-Phenylalanine	L-脯氨酰-L-苯丙氨酸	Amino acids and derivatives	氨基酸及其衍生物	Amino acids and derivatives	氨基酸及其衍生物	13589-02-1	B	9464.2	17854	10151	99534	98194	106100	1.14554	8.10874	3.01948	up
pmb0952	C12H17N4OS+	Thiamine (Vitamin B1)	硫胺素 (维生素 B1)	Others	其它类	Vitamin	维生素	70-16-6	B	2868200	2824300	3022400	1233000	1026400	1148600	1.1574	0.391054	-1.35456	down
pme0230	C10H13N5O4	Adenosine	腺苷	Nucleotides and derivatives	核苷酸及其衍生物	Nucleotides and derivatives	核苷酸及其衍生物	58-61-7	A	23295000	26237000	23599000	12955000	10335000	12289000	1.13984	0.486511	-1.03946	down
pme1184	C10H13N5O4	2'-Deoxyguanosine	2'-脱氧鸟苷	Nucleotides and derivatives	核苷酸及其衍生物	Nucleotides and derivatives	核苷酸及其衍生物	961-07-9	B	73372	80651	93044	23296	19386	19923	1.15611	0.253393	-1.98055	down
pme2890	C8H16N2O4S2	L-Homocystine	L-高胱氨酸	Amino acids and derivatives	氨基酸及其衍生物	Amino acids and derivatives	氨基酸及其衍生物	626-72-2	B	2501.2	2226.1	4184.3	29041	29431	33417	1.15027	10.3112	3.36614	up
mws1060	C10H12N4O5	9-(Arabinosyl)hypoxanthine	9-(阿拉伯糖基)次黄嘌呤	Nucleotides and derivatives	核苷酸及其衍生物	Nucleotides and derivatives	核苷酸及其衍生物	7013-16-3	A	52741	55849	38714	20538	21554	22351	1.12164	0.437483	-1.1927	down
mws1038	C11H22N2O4S	Pantetheine	泛硫醇	Others	其它类	Others	其它	496-65-1	A	27793	24098	23316	6997	11025	12937	1.07601	0.411651	-1.28051	down
Hmhp001812	C11H15N5O4	2'-O-Methyladenosine	2-甲氧基腺苷	Nucleotides and derivatives	核苷酸及其衍生物	Nucleotides and derivatives	核苷酸及其衍生物	2140-79-6	A	417390	483730	449790	135850	104330	137740	1.15204	0.279752	-1.83778	down
pme1178	C10H13N5O5	Guanosine	鸟苷	Nucleotides and derivatives	核苷酸及其衍生物	Nucleotides and derivatives	核苷酸及其衍生物	118-00-3	A	2390100	2431300	2361200	1014300	1149400	989980	1.1588	0.439072	-1.18747	down
Zmyp000878	C10H13N5O5	2-Hydroxyadenosine	2-羟基腺苷	Nucleotides and derivatives	核苷酸及其衍生物	Nucleotides and derivatives	核苷酸及其衍生物	1818-71-9	A	3434200	3744800	3219600	1467000	1613700	1519200	1.15703	0.442358	-1.17671	down
mws0668	C10H12N4O6	Xanthosine	黄苷	Nucleotides and derivatives	核苷酸及其衍生物	Nucleotides and derivatives	核苷酸及其衍生物	146-80-5	A	74959	80025	68261	12162	8019.3	12026	1.15343	0.144269	-2.79317	down
pma1751	C12H15NO7	N-(beta-D-Glucosyl)nicotinate	N-葡萄糖基烟酸	Others	其它类	Vitamin	维生素	-	B	19594	21788	23779	48936	54897	60739	1.1475	2.52562	1.33664	up
Lmyn007883	C16H32O4	9,16-Dihydroxypalmitic acid	9,16-二羟基棕榈酸	Lipids	脂质	Free fatty acids	游离脂肪酸	38076-49-2	B	11182	12136	13336	9	9	9	1.16601	0.000736618	-10.4068	down
pmb2787	C18H30O3	9-Oxo-10E,12Z-octadecadienoic acid	9-过氧-10E,12Z-十八碳二烯酸	Lipids	脂质	Free fatty acids	游离脂肪酸	54232-59-6	B	134640	141690	132310	51610	53263	52047	1.16492	0.384005	-1.3808	down
pmb2786	C18H30O3	9-Hydroxy-10,12,15-octadecatrienoic acid*	9-羟基-10,12,15-十八碳三烯酸*	Lipids	脂质	Free fatty acids	游离脂肪酸	89886-42-0	A	96572	99518	98800	32150	31708	32840	1.16577	0.327912	-1.60862	down
Lmbn005443	C18H30O3	13-KODE; (9Z,11E)-13-Oxooctadeca-9,11-dienoic acid*	13-氧代十八碳-9,11-二烯酸*	Lipids	脂质	Free fatty acids	游离脂肪酸	54739-30-9	A	96198	97352	94707	32134	31501	33111	1.1656	0.335624	-1.57508	down
pme1474	C11H15N5O3S	5'-Deoxy-5'-(methylthio)adenosine	5-脱氧-5-甲硫腺苷	Nucleotides and derivatives	核苷酸及其衍生物	Nucleotides and derivatives	核苷酸及其衍生物	2457-80-9	A	574330	525120	633460	227970	290700	301780	1.12451	0.473452	-1.07871	down
Lmjp004941	C16H12O6	Rhamnocitrin (7-Methylkaempferol)	鼠李柠檬素	Flavonoids	黄酮	Flavonoid	黄酮	569-92-6	A	11293	12705	12321	1682.6	2904.7	2056.6	1.146	0.182932	-2.45062	down
pmp000001	C16H12O6	Hispidulin (5,7,4'-Trihydroxy-6-methoxyflavone)*	高车前素*	Flavonoids	黄酮	Flavonoid	黄酮	1447-88-7	A	12385	13899	14324	2362.4	2636.4	2200.2	1.16252	0.17728	-2.4959	down
Zmhp003514	C16H12O6	6,7,8-Tetrahydroxy-5-methoxyflavone	6,7,8-三羟基-5-甲氧基黄酮	Flavonoids	黄酮	Flavonoid	黄酮	-	B	12771	13218	15368	2534.7	3042.8	1907.1	1.14954	0.180975	-2.46613	down
pmp001127	C16H12O6	Chrysoeriol*	金圣草黄素*	Flavonoids	黄酮	Flavonoid	黄酮	491-71-4	A	10565	13084	11361	2333.2	2572	1815.8	1.15401	0.191974	-2.38102	down
pmb3142	C13H16O8	Salicylic acid-2-O-glucoside	水杨酸-2-O-葡萄糖苷	Phenolic acids	酚酸类	Phenolic acids	酚酸类	10366-91-3	A	24254	27424	25133	8507.6	4715.9	6715.4	1.12976	0.259584	-1.94573	down
mws1375	C12H21N3O6	Nicotianamine	烟胺	Amino acids and derivatives	氨基酸及其衍生物	Amino acids and derivatives	氨基酸及其衍生物	34441-14-0	A	731870	755500	654040	1577900	1760900	1653600	1.15651	2.33136	1.22117	up
pme1086	C10H17N3O6S	Glutathione reduced form	谷胱甘肽还原型	Amino acids and derivatives	氨基酸及其衍生物	Amino acids and derivatives	氨基酸及其衍生物	70-18-8	A	91849	87981	89433	12136	16580	12666	1.15994	0.153686	-2.70194	down
Hmqp006221	C19H34O3	13-Hydroxy-9Z,11E-octadecadienoic acid	13-羟基-9Z,11E-十八碳二烯酸	Lipids	脂质	Free fatty acids	游离脂肪酸	18104-45-5	B	5431.5	7099.1	6353.4	1411.8	1845.4	2155.1	1.13616	0.286608	-1.80285	down
pme3967	C12H17N5O5	2-(Dimethylamino)guanosine	2-(二甲基氨基)鸟苷	Nucleotides and derivatives	核苷酸及其衍生物	Nucleotides and derivatives	核苷酸及其衍生物	2140-67-2	B	87178	74546	71226	36854	35039	40173	1.14338	0.481073	-1.05567	down
Hmsn002272	C15H20O8	Demethyl coniferin	去甲松柏苷	Phenolic acids	酚酸类	Phenolic acids	酚酸类	-	B	7288.9	3700.8	7184.2	63667	89649	81277	1.14587	12.9082	3.69022	up
mws0884	C10H12N5O6P	Cyclic 3',5'-Adenylic acid	环-3',5'-腺嘌呤核苷酸	Nucleotides and derivatives	核苷酸及其衍生物	Nucleotides and derivatives	核苷酸及其衍生物	60-92-4	B	13510	19383	12376	6249.5	6031.9	5585.4	1.11423	0.394681	-1.34124	down
Lmzp004885	C17H14O7	Tricin (5,7,4'-Trihydroxy-3',5'-dimethoxyflavone)	苜蓿素(麦黄酮)	Flavonoids	黄酮	Flavonoid	黄酮	520-32-1	A	42840	39576	46205	5988.6	6234.3	6363.1	1.16464	0.144502	-2.79084	down
pme3184	C10H14N5O6P	2'-Deoxyadenosine-5'-monophosphate	2'-脱氧腺苷-5'-单磷酸	Nucleotides and derivatives	核苷酸及其衍生物	Nucleotides and derivatives	核苷酸及其衍生物	653-63-4	A	13638	17796	18579	8924.1	6700.9	6046.8	1.09702	0.433323	-1.20648	down
pmc0066	C10H13N4O7P	2'-Deoxyinosine-5'-monophosphate	2'-脱氧肌苷-5'-单磷酸	Nucleotides and derivatives	核苷酸及其衍生物	Nucleotides and derivatives	核苷酸及其衍生物	3393-18-8	B	4607400	5584400	5982500	2264800	2456600	2397800	1.14334	0.440155	-1.18392	down
Cmhp005227	C16H18O8	4,8-Dihydroxy Naphthol-1-O-glucoside	4,8-二羟基萘酚-1-O-葡萄糖苷	Quinones	醌类	Quinones	醌类	-	B	959730	954350	1104100	122110	108430	87489	1.16071	0.105371	-3.24645	down
Lmyn011997	C22H42O2	Erucic acid	芥酸	Lipids	脂质	Free fatty acids	游离脂肪酸	112-86-7	B	11151	13486	15001	5979.8	5475.5	7142.3	1.11385	0.469186	-1.09177	down
pma0149	C15H16O9	Sinapoyl malate	芥子酰苹果酸	Phenolic acids	酚酸类	Phenolic acids	酚酸类	92344-58-6	B	30195	18940	29367	13040	11308	14132	1.05351	0.490179	-1.02862	down
pmb0801	C14H19NO9	4-Pyridoxic acid-O-glucoside	4-吡哆酸-O-葡萄糖苷	Others	其它类	Vitamin	维生素	-	A	32044	35631	38484	11268	10427	11019	1.16041	0.30816	-1.69825	down
pmb0981	C10H14N5O7P	Adenosine 5'-monophosphate	腺苷-5'-单磷酸	Nucleotides and derivatives	核苷酸及其衍生物	Nucleotides and derivatives	核苷酸及其衍生物	61-19-8	A	93301	89662	107140	16397	17816	18415	1.1628	0.181411	-2.46266	down
pmb0770	C20H20N2O4	N-Feruloylserotonin	N-阿魏酰五羟色胺	Alkaloids	生物碱	Phenolamine	酚胺	68573-23-9	A	2591.2	3300.4	2155.6	5686.6	5924.9	6276.4	1.11298	2.22287	1.15243	up
Lmyp003301	C15H19NO9	4-O-Methyl-DIBOA-Glucoside	4-O-甲基-DIBOA-葡萄糖苷	Alkaloids	生物碱	Alkaloids	生物碱	-	B	517370	346440	476010	38924	32192	26474	1.15683	0.0728381	-3.77916	down
pmn001695	C16H20O10	Trihydroxycinnamoylquinic acid	三羟基肉桂酰奎宁酸	Phenolic acids	酚酸类	Phenolic acids	酚酸类	-	A	627250	425790	433170	142580	130400	115610	1.14097	0.261464	-1.93532	down
mws2523	C12H23O14P	Trehalose 6-phosphate	海藻糖-6-磷酸	Others	其它类	Saccharides and Alcohols	糖及醇类	4484-88-2	A	252800	247210	234950	100800	97885	118420	1.1533	0.431459	-1.21271	down
Lmlp001118	C23H29NO8	3'-Glucosyl-6,7-dihydroxy-N-methyl-benzyltetrahydroisoquinoline	3'-葡萄糖基-6,7-二羟基-N-甲基-苄基四氢异喹啉	Alkaloids	生物碱	Alkaloids	生物碱	-	B	435400	502870	543640	183770	250440	184610	1.1244	0.417583	-1.25987	down
mws1299	C21H20O11	Luteolin-8-C-glucoside (Orientin)	木犀草素-8-C-葡萄糖苷 (荭草素)	Flavonoids	黄酮	Flavonoid carbonoside	黄酮碳糖苷	28608-75-5	A	32033	28388	26936	9	9	9	1.16605	0.000309077	-11.6597	down
mws0089	C21H20O11	Kaempferol-7-O-glucoside*	山奈酚-7-O-葡萄糖苷*	Flavonoids	黄酮	Flavonols	黄酮醇	16290-07-6	A	12414	16028	16753	9	9	9	1.16576	0.000597411	-10.709	down
Xmyp005654	C21H20O11	Kaempferol-4'-O-glucoside	山奈酚-4'-O-葡萄糖苷	Flavonoids	黄酮	Flavonoid	黄酮	-	B	50855	59262	75124	9	9	9	1.16573	0.000145756	-12.7442	down
mws1608	C21H20O11	Luteolin-6-C-glucoside (Isoorientin)	木犀草素-6-C-葡萄糖苷 (异荭草素)	Flavonoids	黄酮	Flavonoid carbonoside	黄酮碳糖苷	4261-42-1	A	46782	33728	39597	6311.2	5772.9	4639.9	1.15584	0.139243	-2.84433	down
Lmlp003531	C21H20O11	Luteolin-3'-O-glucoside	木犀草素-3'-O-葡萄糖苷	Flavonoids	黄酮	Flavonoid	黄酮	5154-41-6	B	62773	76352	77581	7265.6	4324.3	4791.9	1.15587	0.0755946	-3.72557	down
HJAP011	C22H22O11	Chrysoeriol-8-C-glucoside (Scoparin)*	金圣草黄素-8-C-葡萄糖苷 (金雀花素)*	Flavonoids	黄酮	Flavonoid	黄酮	301-16-6	A	10547	13857	17698	9	9	9	1.16514	0.0006413	-10.6067	down
pmp000579	C22H22O11	Diosmetin-7-O-galactoside*	香叶木素-7-O-半乳糖苷*	Flavonoids	黄酮	Flavonoid	黄酮	-	A	124340	126830	143800	45956	36752	34229	1.15074	0.296066	-1.75601	down
Hmgp002189	C22H22O11	Hispidulin-7-O-Glucoside*	高车前素-7-O-葡萄糖苷*	Flavonoids	黄酮	Flavonoid	黄酮	17680-84-1	A	138080	135940	140540	51219	41872	30598	1.13285	0.298362	-1.74486	down
Hmcp002207	C22H22O12	Isorhamnetin-7-O-glucoside (Brassicin)*	异鼠李素-7-O-葡萄糖苷 (蔓菁苷)*	Flavonoids	黄酮	Flavonols	黄酮醇	6743-96-0	A	38472	32636	36484	9	9	9	1.16604	0.000250948	-11.9603	down
Lmjp003044	C22H22O12	Isorhamnetin-3-O-Glucoside*	异鼠李素-3-O-葡萄糖苷*	Flavonoids	黄酮	Flavonols	黄酮醇	5041-82-7	A	27405	26800	34196	9	9	9	1.16589	0.000305426	-11.6769	down
pmb0883	C23H48NO7P	LysoPE 18:0	溶血磷脂酰乙醇胺 18:0	Lipids	脂质	LPE	溶血磷脂酰乙醇胺	69747-55-3	A	182150	172310	175670	77804	80584	89538	1.15796	0.46767	-1.09644	down
pmp000608	C23H24O12	Aurantio-obtusin-6-O-Glucoside	橙黄决明素-6-O-葡萄糖苷	Quinones	醌类	Anthraquinone	蒽醌	129025-96-3	A	1958900	1962400	2233000	242570	196200	172930	1.16103	0.0993939	-3.3307	down
Lmhp206353	C23H24O12	Tricin-4'-O-glucoside	苜蓿素-4'-O-葡萄糖苷	Flavonoids	黄酮	Flavonoid	黄酮	-	B	1999900	1886800	2310600	238800	185110	173540	1.16048	0.0964049	-3.37475	down
pmb0736	C23H24O12	Tricin-7-O-Glucoside	苜蓿素-7-O-葡萄糖苷	Flavonoids	黄酮	Flavonoid	黄酮	32769-01-0	A	1080200	931020	1196000	123090	101810	75312	1.15561	0.0936051	-3.41727	down
pmb3042	C23H24O12	Tricin-5-O-Glucoside	苜蓿素-5-O-葡萄糖苷	Flavonoids	黄酮	Flavonoid	黄酮	32769-00-9	B	23592	16510	32527	3585.1	4105.8	7791.2	1.08442	0.213167	-2.22994	down
pmb0745	C26H24O10	Tricin-4'-O-syringyl alcohol	苜蓿素-4'-O-丁香醇醚	Flavonoids	黄酮	Flavonoid	黄酮	-	B	3648.6	2997.2	3549.2	1015.3	923.11	739.12	1.15002	0.262632	-1.92889	down
Hmbn002692	C22H30O14	6'-O-Feruloyl-D-sucrose	6'-O-阿魏酰-D-蔗糖	Phenolic acids	酚酸类	Phenolic acids	酚酸类	118230-77-6	B	85146	68582	68868	22140	26048	20846	1.15037	0.310131	-1.68905	down
mws0126	C26H54NO7P	LysoPC 18:0	溶血磷脂酰胆碱 18:0	Lipids	脂质	LPC	溶血磷脂酰胆碱	19420-57-6	A	10993000	9859500	9357200	3098200	3182900	3434600	1.16039	0.321609	-1.63662	down
pmd0136	C26H54NO7P	LysoPC 18:0(2n isomer)	溶血磷脂酰胆碱 18:0(2n异构)	Lipids	脂质	LPC	溶血磷脂酰胆碱	-	A	5238500	4916800	4689300	1683000	1689400	1813900	1.16275	0.349373	-1.51716	down
pmp000235	C27H26O11	Salcolin B	沙可林 B	Flavonoids	黄酮	Flavonoid	黄酮	-	A	24996	17220	17947	4267.4	4923.8	7118.6	1.11901	0.271094	-1.88314	down
pmp000234	C27H26O11	Salcolin A	沙可林 A	Flavonoids	黄酮	Flavonoid	黄酮	-	A	22584	16068	14278	4770.4	3465.2	6890	1.09003	0.285766	-1.80709	down
pmb2228	C27H56NO7P	LysoPC 19:0	溶血磷脂酰胆碱 19:0	Lipids	脂质	LPC	溶血磷脂酰胆碱	108273-88-7	A	518560	552790	528160	255870	248410	255180	1.16426	0.474808	-1.07458	down
Lmhp011549	C28H56NO7P	LysoPC 20:1	溶血磷脂酰胆碱 20:1	Lipids	脂质	LPC	溶血磷脂酰胆碱	-	A	256320	226010	235540	105220	113420	110300	1.15912	0.458217	-1.1259	down
pmd0143	C28H58NO7P	LysoPC 20:0	溶血磷脂酰胆碱 20:0	Lipids	脂质	LPC	溶血磷脂酰胆碱	108341-80-6	A	26167	23581	21451	10333	10776	10237	1.15411	0.440259	-1.18358	down
mws1292	C26H28O14	Apigenin-6-C-arabinoside-8-C-glucoside (Isoschaftoside)	芹菜素-6-C-阿拉伯糖苷-8-C-葡萄糖苷 (异夏佛塔苷)	Flavonoids	黄酮	Flavonoid carbonoside	黄酮碳糖苷	52012-29-0	B	48359	32761	49421	8954.8	3629.2	3144	1.11041	0.120483	-3.0531	down
Lmtp002474	C26H28O14	Apigenin-6-C-(2''-glucosyl)arabinoside	芹菜素-6-C-(2''-葡萄糖基)阿拉伯糖苷	Flavonoids	黄酮	Flavonoid carbonoside	黄酮碳糖苷	-	A	38814	54750	22395	3157.2	2600.8	2612	1.14176	0.0721807	-3.79224	down
Lmnp102580	C26H28O14	Apigenin-6-C-(2''-xylosyl)glucoside	芹菜素-6-C-(2''-木糖基)葡萄糖苷	Flavonoids	黄酮	Flavonoid carbonoside	黄酮碳糖苷	-	A	81192	98371	94029	10257	10314	10726	1.16438	0.114393	-3.12793	down
Lmtp002642	C26H28O14	Apigenin-8-C-(2''-glucosyl)arabinoside	芹菜素-8-C-(2''-葡萄糖基)阿拉伯糖苷	Flavonoids	黄酮	Flavonoid carbonoside	黄酮碳糖苷	-	A	218340	199060	248530	15370	19796	22730	1.15946	0.0869401	-3.52383	down
Zmxp005470	C26H26O15	Tricin-7-O-(6''-O-malonyl)glucoside	苜蓿素-7-O-(6''-O-丙二酰)葡萄糖苷	Flavonoids	黄酮	Flavonoid	黄酮	-	A	21944	14462	15789	9	9	9	1.16547	0.000517291	-10.9167	down
Lmpp003930	C30H26O12	Apigenin-7-O-(6''-p-Coumaryl)glucoside	芹菜素-7-O-(6''-对香豆酰)葡萄糖苷	Flavonoids	黄酮	Flavonoid	黄酮	-	A	60175	79418	73157	13553	25182	6002.8	1.0459	0.210283	-2.24959	down
mws0047	C27H30O14	Apigenin-7-O-neohesperidoside (Rhoifolin)	芹菜素-7-O-新橙皮糖苷 (野漆树苷)	Flavonoids	黄酮	Flavonoid	黄酮	17306-46-6	A	75282	83994	94272	15997	14951	8174.9	1.13548	0.154302	-2.69617	down
pme0368	C27H30O14	Apigenin-7-O-rutinoside (Isorhoifolin)	芹菜素-7-O-芸香糖苷 (异野漆树苷)	Flavonoids	黄酮	Flavonoid	黄酮	552-57-8	A	67341	81154	76867	17207	13519	17181	1.15693	0.212578	-2.23394	down
pmp001079	C27H30O15	Luteolin-7-O-neohesperidoside (Lonicerin)*	木犀草素-7-O-新橘皮糖苷 (忍冬苷)*	Flavonoids	黄酮	Flavonoid	黄酮	25694-72-8	A	22104	26612	25105	9	9	9	1.16603	0.00036575	-11.4169	down
pmp000593	C27H30O15	Luteolin-7-O-rutinoside*	木犀草素-7-O-芸香糖苷*	Flavonoids	黄酮	Flavonoid	黄酮	3563-98-2	A	15612	15629	15104	9	9	9	1.16613	0.000582587	-10.7452	down
Lmqn008369	C27H49O12P	PI(18:2/0:0)	磷脂酰肌醇(18:2/0:0)	Lipids	脂质	Glycerol ester	甘油酯	-	A	56224	54520	53878	24253	22916	25699	1.16169	0.442638	-1.1758	down
pmp001080	C28H32O15	Diosmetin-7-O-Neohesperidoside (Neodiosmin)*	香叶木素-7-O-新橘皮糖苷*	Flavonoids	黄酮	Flavonoid	黄酮	38665-01-9	A	120950	116780	133860	18031	22069	13521	1.15307	0.144302	-2.79284	down
pmb3002	C28H32O15	Chrysoeriol-7-O-rutinoside	金圣草黄素-7-O-芸香糖苷	Flavonoids	黄酮	Flavonoid	黄酮	-	A	108310	73777	123440	25376	18913	13564	1.12139	0.189355	-2.40084	down
mws1661	C28H32O15	Diosmetin-7-O-rutinoside (Diosmin)*	香叶木苷*	Flavonoids	黄酮	Flavonoid	黄酮	520-27-4	A	334710	350170	384870	33147	41275	47583	1.15994	0.11405	-3.13226	down
Hmgp002121	C31H28O13	Hispidulin-7-O-(6''-O-p-Coumaroyl)Glucoside	高车前素-7-O-(6''-O-对香豆酰)葡萄糖苷	Flavonoids	黄酮	Flavonoid	黄酮	-	A	164150	201480	190930	29517	34177	26980	1.16027	0.162919	-2.61778	down
mws4134	C20H32N6O12S2	Oxiglutatione	氧化谷胱甘肽	Amino acids and derivatives	氨基酸及其衍生物	Amino acids and derivatives	氨基酸及其衍生物	27025-41-8	A	7685.8	11107	11773	9	9	9	1.16528	0.00088334	-10.1447	down
Lmgp005868	C32H30O14	Chrysoeriol-7-O-(6''-feruloyl)glucoside	金圣草黄素-7-O-(6''-阿魏酰)葡萄糖苷	Flavonoids	黄酮	Flavonoid	黄酮	-	B	2551.7	2832.2	1914.2	1441.3	905.36	898.4	1.05346	0.444644	-1.16928	down
Hmgp003086	C29H34O16	Tricin-7-O-rutinoside*	苜蓿素-7-O-芸香糖苷*	Flavonoids	黄酮	Flavonoid	黄酮	-	A	852060	854730	959260	58931	64485	49029	1.16367	0.0646818	-3.9505	down
Lmgp004959	C29H34O16	Tricin-7-O-neohesperidoside*	苜蓿素-7-O-新橙皮糖苷*	Flavonoids	黄酮	Flavonoid	黄酮	53766-40-8	A	767000	852500	953150	59732	55472	67125	1.16373	0.0708721	-3.81864	down
pmb0578	C32H30O15	Luteolin-7-O-(6''-sinapoyl)glucoside	木犀草素-7-O-(6''-芥子酰)葡萄糖苷	Flavonoids	黄酮	Flavonoid	黄酮	-	A	7848	4868.1	9625.1	9	9	9	1.16392	0.00120853	-9.69253	down
pmb0713	C29H34O17	Tricin-7-O-(2''-O-glucosyl)glucoside	苜蓿素-7-O-(2''-O-葡萄糖基)葡萄糖苷	Flavonoids	黄酮	Flavonoid	黄酮	-	A	78770	83164	94885	7762.5	3075.5	4079.5	1.14509	0.0580857	-4.10567	down
pmb0530	C21H27N7O14P2	Nicotinic acid adenine dinucleotide	烟酸腺嘌呤二核苷酸	Nucleotides and derivatives	核苷酸及其衍生物	Nucleotides and derivatives	核苷酸及其衍生物	53-84-9	A	12385	12151	13062	3402.7	1212.9	2686.4	1.09585	0.194212	-2.36429	down
Lmqn000213	C24H42O21	Stachyose	水苏糖	Others	其它类	Saccharides and Alcohols	糖及醇类	470-55-3	B	19353	11991	14471	67214	62396	60307	1.14397	4.1453	2.05148	up
mws4163	C24H42O21	Nystose	蔗果四糖	Others	其它类	Saccharides and Alcohols	糖及醇类	13133-07-8	B	11571	9299.2	10599	33923	25585	28645	1.14338	2.80125	1.48607	up
mws1593	C24H42O21	D-Maltotetraose	D-麦芽四糖	Others	其它类	Saccharides and Alcohols	糖及醇类	34612-38-9	B	16664	17797	8112.9	37836	47252	45245	1.06482	3.06134	1.61416	up
pmb0725	C33H32O15	Tricin-7-O-(2''-feruloyl)glucoside	苜蓿素-7-O-(2''-阿魏酰)葡萄糖苷	Flavonoids	黄酮	Flavonoid	黄酮	-	A	55854	58621	65679	7069.2	5457.9	4516	1.15819	0.094603	-3.40197	down
pmb1312	C33H36O16	Tricin-4'-O-(guaiacylglycerol)ether-7-O-glucoside	苜蓿素-4'-O-(愈创木酰甘油)醚-7-O-葡萄糖苷	Flavonoids	黄酮	Flavonoid	黄酮	-	A	26985	17545	24739	6010.4	3774.8	8002.1	1.09397	0.256786	-1.96136	down
Lmjn003562	C32H38O17	3,6'-Diferuloylsucrose	3,6'-二阿魏酰蔗糖	Phenolic acids	酚酸类	Phenolic acids	酚酸类	107172-40-7	A	78557	62519	71685	8957.4	7674	5213.4	1.15292	0.102673	-3.28387	down
pmb0738	C34H34O16	Tricin-7-O-(2''-Sinapoyl)glucoside	苜蓿素-7-O-(2''-芥子酰)葡萄糖苷	Flavonoids	黄酮	Flavonoid	黄酮	-	A	123220	117380	142860	9639.8	8753.9	7281.5	1.16282	0.0669567	-3.90063	down
pmn001463	C34H42O19	3,6'-Disinapoylsucrose	3,6'-二芥子酰基蔗糖	Phenolic acids	酚酸类	Phenolic acids	酚酸类	-	A	244170	250580	289450	28478	24551	21307	1.16197	0.0947921	-3.39909	down
pmb0678	C37H38O18	Vitexin-7-O-(6''-feruloyl)glucoside	牡荆素-7-O-(6''-阿魏酰)葡萄糖苷	Flavonoids	黄酮	Flavonoid carbonoside	黄酮碳糖苷	-	A	72050	76319	76591	6979.1	7276.2	5590.5	1.1634	0.0882192	-3.50276	down
